# Supplementary material for: Whole genome resequencing of the Iranian native dogs and wolves to unravel variome during dog domestication
Source: BMC Genomics. 2020 Mar 4;21:207. doi: 10.1186/s12864-020-6619-8 (PMC7057629; doi:10.1186/s12864-020-6619-8)
Supplement: Supplementary file 2 — Additional file 2: Table S16. Genomic structural variants including insertions, tandem duplication, deletions, translocations (inter and intra chromosomal) and inversions for three dogs. [file 12864_2020_6619_MOESM2_ESM.xlsx]

## Sheet: BreakDancer.insertion
Chr1	Chr 1	Chr 1 position	Chr 2	Chr2 position	Type	length of affected region	BreakDancer Score	# of supporting reads
chr8	chr1	13087849	chr1	13087899	insertion	-172	99	10
chr1	chr1	14006429	chr1	14006637	insertion	-159	99	10
chr1	chr1	54485994	chr1	54486102	insertion	-150	99	10
chr1	chr1	64516639	chr1	64516718	insertion	-151	99	10
chr1	chr1	71015847	chr1	71016232	insertion	-175	99	10
chr1	chr1	92697742	chr1	92697835	insertion	-152	99	10
chr1	chr1	105025341	chr1	105025422	insertion	-126	99	10
chr1	chr1	108698200	chr1	108698289	insertion	-152	99	10
chr1	chr1	121788912	chr1	121788959	insertion	-189	99	10
chr1	chr1	122152077	chr1	122152137	insertion	-203	99	10
chr1	chr1	55272951	chr1	55273000	insertion	-180	99	11
chr10	chr1	73965574	chr1	73965758	insertion	-152	99	11
chr10	chr1	109862831	chr1	109863018	insertion	-151	99	11
chr10	chr1	119362053	chr1	119362212	insertion	-246	99	11
chr12	chr1	33511530	chr1	33511674	insertion	-162	99	13
chr12	chr1	94218895	chr1	94218980	insertion	-172	99	14
chr12	chr1	120046946	chr1	120047017	insertion	-137	99	15
chr14	chr1	86851826	chr1	86852179	insertion	-151	99	17
chr14	chr1	68537109	chr1	68537350	insertion	-178	99	18
chr14	chr1	46043791	chr1	46043857	insertion	-167	99	24
chr15	chr1	97712855	chr1	97712897	insertion	-221	99	30
chr15	chr1	111556573	chr1	111556860	insertion	-166	99	37
chr15	chr1	24500287	chr1	24500638	insertion	-171	99	59
chr16	chr10	12522943	chr10	12523230	insertion	-145	99	10
chr16	chr10	27146218	chr10	27146263	insertion	-178	99	10
chr17	chr10	68172160	chr10	68172338	insertion	-162	99	10
chr19	chr10	8566220	chr10	8566350	insertion	-137	99	11
chr19	chr10	18482361	chr10	18482406	insertion	-191	99	11
chr2	chr10	20224451	chr10	20224603	insertion	-173	99	12
chr2	chr10	28006112	chr10	28006128	insertion	-183	99	16
chr2	chr10	67590769	chr10	67590951	insertion	-184	99	17
chr20	chr10	55752798	chr10	55752905	insertion	-186	99	18
chr21	chr10	35109923	chr10	35110120	insertion	-169	99	20
chr23	chr10	21259772	chr10	21260296	insertion	-168	99	25
chr26	chr10	67333789	chr10	67334226	insertion	-162	99	28
chr26	chr10	628030	chr10	628392	insertion	-179	99	31
chr26	chr10	18072437	chr10	18073005	insertion	-168	99	33
chr27	chr11	5330868	chr11	5330956	insertion	-208	99	12
chr27	chr11	15210757	chr11	15211052	insertion	-176	99	14
chr28	chr11	47229858	chr11	47229910	insertion	-164	99	16
chr3	chr11	3313269	chr11	3313428	insertion	-155	99	17
chr3	chr11	73699761	chr11	73700110	insertion	-175	99	18
chr31	chr11	73327196	chr11	73327279	insertion	-201	99	48
chr31	chr12	250232	chr12	250329	insertion	-143	99	10
chr33	chr12	31832778	chr12	31832937	insertion	-147	99	10
chr34	chr12	64279159	chr12	64279327	insertion	-174	99	10
chr34	chr12	34123	chr12	34614	insertion	-153	99	11
chr34	chr12	19021938	chr12	19022008	insertion	-156	99	11
chr36	chr12	24451937	chr12	24452062	insertion	-144	99	11
chr37	chr12	54626650	chr12	54626734	insertion	-200	99	11
chr37	chr12	72113070	chr12	72113137	insertion	-153	99	14
chr6	chr12	72148119	chr12	72148211	insertion	-157	99	14
chr7	chr12	72214290	chr12	72214534	insertion	-154	99	17
chr7	chr12	64198602	chr12	64198658	insertion	-146	99	18
chr8	chr13	53224295	chr13	53224454	insertion	-154	99	15
chrX	chr13	21575198	chr13	21578849	insertion	-180	99	55
chrX	chr14	45164	chr14	45565	insertion	-151	99	10
chr1	chr14	29109339	chr14	29109344	insertion	-165	99	10
chr1	chr14	34903036	chr14	34903161	insertion	-148	99	10
chr1	chr14	56770959	chr14	56771061	insertion	-163	99	12
chr1	chr14	35315934	chr14	35316012	insertion	-175	99	13
chr10	chr14	19400312	chr14	19400461	insertion	-193	99	15
chr10	chr14	6823974	chr14	6824125	insertion	-151	99	18
chr12	chr14	46187533	chr14	46187663	insertion	-231	99	19
chr12	chr14	84020	chr14	86389	insertion	-148	99	30
chr12	chr14	52238154	chr14	52238287	insertion	-187	99	37
chr12	chr15	2577	chr15	2718	insertion	-170	99	10
chr15	chr15	8567545	chr15	8568167	insertion	-175	99	10
chr15	chr15	61502143	chr15	61502320	insertion	-163	99	10
chr15	chr15	34787716	chr15	34787791	insertion	-188	99	11
chr16	chr15	59706605	chr15	59706955	insertion	-160	99	11
chr17	chr15	59948307	chr15	59948329	insertion	-167	99	11
chr17	chr15	5069782	chr15	5069846	insertion	-161	99	12
chr18	chr15	17211773	chr15	17212205	insertion	-163	99	14
chr19	chr15	62641940	chr15	62642057	insertion	-197	99	15
chr20	chr15	1463350	chr15	1463618	insertion	-207	99	18
chr20	chr15	61794915	chr15	61794994	insertion	-159	99	18
chr21	chr15	52788394	chr15	52788611	insertion	-155	99	19
chr23	chr15	63486855	chr15	63486904	insertion	-178	99	21
chr23	chr16	23923211	chr16	23923241	insertion	-144	99	10
chr24	chr16	24518453	chr16	24518574	insertion	-142	99	10
chr25	chr16	43336096	chr16	43336160	insertion	-204	99	11
chr25	chr16	1275550	chr16	1275658	insertion	-209	99	12
chr26	chr16	38096426	chr16	38096470	insertion	-146	99	13
chr26	chr16	13889889	chr16	13890408	insertion	-155	99	14
chr26	chr16	20343105	chr16	20343160	insertion	-156	99	16
chr27	chr16	42947863	chr16	42948089	insertion	-184	99	16
chr3	chr16	55306171	chr16	55306525	insertion	-159	99	16
chr3	chr16	18816634	chr16	18816684	insertion	-178	99	19
chr30	chr16	3728287	chr16	3728443	insertion	-175	99	20
chr30	chr16	7831231	chr16	7831353	insertion	-161	99	20
chr31	chr16	54283772	chr16	54283869	insertion	-244	99	21
chr33	chr16	13890528	chr16	33692786	insertion	-168	99	22
chr35	chr16	7780351	chr16	7780509	insertion	-164	99	23
chr36	chr17	24740785	chr17	24740825	insertion	-159	99	10
chr38	chr17	12233084	chr17	12233182	insertion	-169	99	11
chr4	chr17	38940443	chr17	38940510	insertion	-169	99	11
chr4	chr17	360263	chr17	360348	insertion	-180	99	12
chr4	chr17	2140420	chr17	2142603	insertion	-208	99	12
chr4	chr17	3500051	chr17	3500320	insertion	-147	99	12
chr5	chr17	2162076	chr17	2162332	insertion	-186	99	13
chr5	chr17	30347340	chr17	30347445	insertion	-154	99	13
chr6	chr17	13190384	chr17	13190557	insertion	-173	99	24
chr6	chr17	7838933	chr17	7839209	insertion	-172	99	26
chr7	chr18	44280143	chr18	44280736	insertion	-137	99	11
chr7	chr18	47021572	chr18	47021622	insertion	-147	99	12
chr7	chr18	48302721	chr18	48303321	insertion	-153	99	15
chr9	chr18	9643720	chr18	9643843	insertion	-156	99	18
chr9	chr18	26173967	chr18	26174284	insertion	-170	99	19
chrX	chr18	45248469	chr18	45248570	insertion	-160	99	22
chrX	chr18	16790662	chr18	16790741	insertion	-163	99	23
chrX	chr18	45428132	chr18	45428201	insertion	-203	99	27
chr19	chr19	3975920	chr19	3976255	insertion	-182	99	10
chr10	chr19	18102280	chr19	18102459	insertion	-178	99	10
chr11	chr19	30303751	chr19	30303783	insertion	-226	99	11
chr14	chr19	20315282	chr19	20316435	insertion	-166	96	12
chr15	chr19	20074950	chr19	20082983	insertion	-176	99	12
chr16	chr19	8165140	chr19	8165309	insertion	-176	99	13
chr17	chr19	20210404	chr19	20210842	insertion	-153	99	13
chr17	chr19	45458015	chr19	45458123	insertion	-148	99	13
chr17	chr19	50945918	chr19	50946069	insertion	-178	99	13
chr18	chr19	20067754	chr19	20067828	insertion	-158	84	14
chr19	chr19	15429846	chr19	15429952	insertion	-171	99	14
chr2	chr19	19951911	chr19	19953674	insertion	-171	99	15
chr20	chr19	37296862	chr19	37297207	insertion	-163	99	16
chr25	chr19	20065283	chr19	20066430	insertion	-162	99	19
chr27	chr19	30487323	chr19	30487414	insertion	-158	99	23
chr29	chr19	50346124	chr19	50346278	insertion	-167	99	37
chr29	chr19	28047025	chr19	28047084	insertion	-193	99	39
chr29	chr2	14761095	chr2	14761240	insertion	-168	99	10
chr3	chr2	66832978	chr2	66833049	insertion	-141	99	10
chr33	chr2	79556153	chr2	79556165	insertion	-141	99	10
chr37	chr2	57656730	chr2	57656810	insertion	-181	99	12
chr4	chr2	19678794	chr2	19679195	insertion	-167	99	13
chr5	chr2	84765189	chr2	84765316	insertion	-166	99	13
chr6	chr2	65377445	chr2	65377667	insertion	-196	99	14
chr7	chr2	70963173	chr2	70963180	insertion	-171	99	16
chr7	chr2	80121524	chr2	80121964	insertion	-176	99	18
chr1	chr2	84113557	chr2	84113619	insertion	-176	99	19
chr14	chr2	29667325	chr2	29667546	insertion	-157	99	21
chr16	chr2	39544859	chr2	39545067	insertion	-154	99	21
chr17	chr2	32528360	chr2	32528695	insertion	-159	99	25
chr17	chr2	77374407	chr2	77374624	insertion	-172	99	25
chr19	chr2	56982477	chr2	56982847	insertion	-200	99	29
chr19	chr2	3630762	chr2	3630825	insertion	-167	99	59
chr19	chr20	17144840	chr20	17144989	insertion	-196	99	10
chr19	chr20	9095208	chr20	9095314	insertion	-153	99	11
chr2	chr20	23244241	chr20	23244261	insertion	-208	99	11
chr2	chr20	24603000	chr20	24603032	insertion	-175	99	12
chr20	chr20	50911415	chr20	50911681	insertion	-158	99	13
chr22	chr20	43324672	chr20	43324706	insertion	-170	99	14
chr23	chr20	52610103	chr20	52610363	insertion	-177	99	14
chr26	chr20	54206354	chr20	54206592	insertion	-175	99	14
chr28	chr20	163527	chr20	163729	insertion	-176	99	16
chr29	chr21	46083630	chr21	46083823	insertion	-179	99	10
chr34	chr21	48174057	chr21	48174162	insertion	-187	99	11
chr34	chr21	35748217	chr21	35748436	insertion	-163	99	15
chr35	chr21	50245528	chr21	50245636	insertion	-175	99	16
chr4	chr21	10491499	chr21	10491642	insertion	-177	99	18
chr4	chr21	36324257	chr21	36324327	insertion	-174	99	19
chr4	chr21	36126250	chr21	36126819	insertion	-158	99	32
chr5	chr22	61188557	chr22	61188898	insertion	-167	99	13
chr7	chr22	58016018	chr22	58016108	insertion	-164	99	14
chr7	chr22	55434972	chr22	55435053	insertion	-199	99	17
chr8	chr22	60055136	chr22	60055195	insertion	-201	99	32
chr8	chr22	2183903	chr22	2184044	insertion	-223	99	43
chr9	chr23	20150695	chr23	20150722	insertion	-163	99	10
chrX	chr23	40629318	chr23	40629364	insertion	-150	99	11
chrX	chr23	51448864	chr23	51448983	insertion	-156	99	11
chr19	chr23	26600007	chr23	26600033	insertion	-159	99	13
chr1	chr23	31076742	chr23	31077012	insertion	-193	99	15
chr11	chr23	35988753	chr23	35989176	insertion	-163	99	19
chr12	chr23	2736585	chr23	2736886	insertion	-158	99	24
chr12	chr24	37802176	chr24	37802435	insertion	-182	99	11
chr15	chr24	46468563	chr24	46468718	insertion	-160	99	14
chr16	chr24	14020632	chr24	14020800	insertion	-156	99	22
chr19	chr25	47782378	chr25	47782675	insertion	-193	99	11
chr2	chr25	48378137	chr25	48378578	insertion	-193	99	11
chr20	chr25	40085711	chr25	40085791	insertion	-158	99	12
chr20	chr25	32425723	chr25	32425850	insertion	-142	99	15
chr20	chr25	49756758	chr25	49757009	insertion	-151	99	23
chr22	chr25	20894656	chr25	20894706	insertion	-177	99	26
chr24	chr25	51610588	chr25	51610717	insertion	-197	99	38
chr34	chr26	3083576	chr26	3083665	insertion	-169	99	10
chr35	chr26	38285059	chr26	38285313	insertion	-194	99	10
chr37	chr26	38572537	chr26	38572657	insertion	-186	99	10
chr4	chr26	30029463	chr26	30029974	insertion	-182	99	11
chr5	chr26	35142187	chr26	35142280	insertion	-150	99	11
chr5	chr26	35663357	chr26	35663514	insertion	-167	99	11
chr8	chr26	35025621	chr26	35025659	insertion	-183	99	13
chr9	chr26	38735634	chr26	38735654	insertion	-196	99	18
chr9	chr26	35586646	chr26	35586894	insertion	-169	99	21
chrX	chr26	715300	chr26	715444	insertion	-205	99	35
chrX	chr27	928389	chr27	928465	insertion	-149	99	10
chrX	chr27	7981260	chr27	7981360	insertion	-148	99	10
chr1	chr27	16705209	chr27	16705294	insertion	-171	99	11
chr13	chr27	15161025	chr27	15161033	insertion	-179	99	12
chr14	chr27	4391389	chr27	4391411	insertion	-166	99	20
chr15	chr27	2422625	chr27	2422726	insertion	-179	99	22
chr18	chr27	2700417	chr27	2700535	insertion	-178	99	25
chr19	chr28	30836028	chr28	30836198	insertion	-183	99	10
chr21	chr28	29510303	chr28	29510529	insertion	-167	99	13
chr23	chr28	39862214	chr28	39862273	insertion	-169	99	16
chr25	chr28	36789499	chr28	36789525	insertion	-196	99	19
chr29	chr28	39447190	chr28	39447331	insertion	-162	99	20
chr33	chr28	18894362	chr28	18894506	insertion	-149	99	22
chr4	chr28	3273642	chr28	3273902	insertion	-174	99	31
chr4	chr29	21376820	chr29	21376882	insertion	-149	99	12
chr6	chr29	31760190	chr29	31760231	insertion	-146	99	12
chr7	chr29	34842707	chr29	34842758	insertion	-165	99	12
chr8	chr29	31726498	chr29	31726518	insertion	-153	99	13
chr8	chr29	36467505	chr29	36467897	insertion	-177	99	15
chr9	chr29	40618590	chr29	40618859	insertion	-175	99	22
chr9	chr29	39595006	chr29	39595287	insertion	-168	99	40
chr10	chr29	36521166	chr29	36521199	insertion	-247	99	42
chr11	chr3	33907906	chr3	33907977	insertion	-170	99	10
chr16	chr3	45308648	chr3	45308913	insertion	-146	99	10
chr16	chr3	57132157	chr3	57132254	insertion	-148	99	11
chr16	chr3	59517168	chr3	59517396	insertion	-201	99	11
chr19	chr3	57993373	chr3	57993603	insertion	-144	99	12
chr2	chr3	17672444	chr3	17672460	insertion	-197	99	19
chr20	chr3	43121847	chr3	43121927	insertion	-156	99	19
chr21	chr3	60159601	chr3	60159672	insertion	-177	99	20
chr28	chr3	52561063	chr3	52561197	insertion	-175	99	23
chr36	chr30	26775832	chr30	26776056	insertion	-169	99	11
chr4	chr30	39814782	chr30	39814818	insertion	-214	99	11
chr4	chr30	35650205	chr30	35650600	insertion	-168	99	40
chr5	chr30	33738861	chr30	33739081	insertion	-178	99	43
chr6	chr31	389591	chr31	389667	insertion	-175	99	10
chr7	chr31	37731813	chr31	37731842	insertion	-161	99	10
chr8	chr31	29798967	chr31	29799035	insertion	-144	99	11
chrX	chr31	39312017	chr31	39312210	insertion	-166	99	24
chrX	chr31	35404276	chr31	35404929	insertion	-177	99	26
chr1	chr32	10870092	chr32	10870176	insertion	-168	99	17
chr10	chr32	11021140	chr32	11021337	insertion	-198	99	27
chr11	chr32	31096	chr32	32828	insertion	-169	99	52
chr12	chr33	26493105	chr33	26493267	insertion	-160	99	10
chr22	chr33	29243643	chr33	29243861	insertion	-182	99	11
chr32	chr33	13117215	chr33	13117281	insertion	-156	99	12
chr9	chr33	12320833	chr33	12321009	insertion	-165	99	15
chr1	chr34	2944375	chr34	2944511	insertion	-158	99	10
chr10	chr34	11036611	chr34	11036885	insertion	-148	99	10
chr11	chr34	17207044	chr34	17207052	insertion	-147	99	10
chr12	chr34	37589950	chr34	37590053	insertion	-151	99	13
chr14	chr34	41792817	chr34	41792985	insertion	-148	99	13
chr15	chr34	6110131	chr34	6110255	insertion	-155	99	14
chr15	chr34	691267	chr34	691385	insertion	-183	99	34
chr18	chr35	3411143	chr35	3411178	insertion	-160	99	11
chr2	chr35	6107805	chr35	6107891	insertion	-136	99	13
chr21	chr35	13618642	chr35	13618927	insertion	-171	99	14
chr26	chr35	11606211	chr35	11606633	insertion	-194	99	30
chr37	chr36	28918506	chr36	28918554	insertion	-164	99	10
chr4	chr36	25590982	chr36	25591046	insertion	-156	99	11
chr6	chr36	6263967	chr36	6264057	insertion	-178	99	16
chr9	chr36	29582690	chr36	29582755	insertion	-208	99	28
chr14	chr37	24550481	chr37	24550551	insertion	-150	99	10
chr15	chr37	28453010	chr37	28453209	insertion	-188	99	10
chr16	chr37	22484031	chr37	22486709	insertion	-181	99	12
chr18	chr37	2312905	chr37	2313038	insertion	-178	99	14
chr19	chr37	22467353	chr37	22467725	insertion	-168	99	18
chr2	chr38	17644023	chr38	17644027	insertion	-160	99	11
chr21	chr4	39953301	chr4	39953626	insertion	-143	99	11
chr23	chr4	49767974	chr4	49768139	insertion	-157	99	11
chr28	chr4	53125343	chr4	53125659	insertion	-182	99	11
chr3	chr4	57678055	chr4	57678182	insertion	-171	99	11
chr3	chr4	70719212	chr4	70719268	insertion	-147	99	12
chr5	chr4	34328778	chr4	34328839	insertion	-167	99	13
chr7	chr4	59287541	chr4	59287597	insertion	-176	99	13
chr9	chr4	86852039	chr4	86852114	insertion	-217	99	13
chr10	chr4	20996	chr4	21383	insertion	-125	99	14
chr16	chr4	55796835	chr4	55796993	insertion	-161	99	15
chr16	chr4	68033761	chr4	68033997	insertion	-160	99	15
chr27	chr4	4694757	chr4	4694866	insertion	-151	99	16
chr28	chr4	34615154	chr4	34615316	insertion	-209	99	16
chr3	chr4	33316628	chr4	33316936	insertion	-173	99	18
chr15	chr4	53442015	chr4	53442148	insertion	-161	99	21
chr16	chr4	34536334	chr4	34536590	insertion	-162	99	24
chr2	chr5	31602539	chr5	31602579	insertion	-152	99	11
chr2	chr5	77010723	chr5	77010753	insertion	-159	99	11
chr26	chr5	75278649	chr5	75278843	insertion	-161	99	12
chr4	chr5	52582993	chr5	52583122	insertion	-162	99	13
chr7	chr5	30678982	chr5	30679330	insertion	-178	99	14
chr16	chr5	88515143	chr5	88515321	insertion	-228	99	14
chr18	chr5	32847351	chr5	32847814	insertion	-159	99	16
chr24	chr5	64823996	chr5	64824075	insertion	-193	99	19
chr27	chr5	69613128	chr5	69613179	insertion	-164	99	24
chr28	chr6	16607802	chr6	16607932	insertion	-135	99	10
chr29	chr6	16628902	chr6	16629063	insertion	-167	99	11
chr7	chr6	75343034	chr6	75343189	insertion	-169	99	11
chr9	chr6	76901071	chr6	76901641	insertion	-162	99	12
chr16	chr6	49261468	chr6	49261565	insertion	-154	99	15
chr18	chr6	15615500	chr6	15615672	insertion	-158	99	16
chr19	chr6	16628629	chr6	16628697	insertion	-185	99	18
chr25	chr6	77492248	chr6	77492624	insertion	-129	99	25
chr3	chr7	22732729	chr7	22732821	insertion	-163	99	10
chr9	chr7	51455483	chr7	51455522	insertion	-167	99	10
chr1	chr7	59809980	chr7	59810082	insertion	-142	99	11
chr17	chr7	80948775	chr7	80948846	insertion	-167	99	11
chr23	chr7	80969295	chr7	80969374	insertion	-194	99	11
chr31	chr7	35758330	chr7	35758358	insertion	-192	99	12
chr4	chr7	80968538	chr7	80968581	insertion	-172	99	12
chr5	chr7	21929109	chr7	21929173	insertion	-155	99	13
chr7	chr7	31779341	chr7	31779412	insertion	-165	99	13
chr7	chr7	19369669	chr7	19369703	insertion	-185	99	15
chr10	chr7	80949706	chr7	80949795	insertion	-171	99	16
chr2	chr7	40711528	chr7	40711637	insertion	-174	99	19
chr2	chr7	80948767	chr7	80948775	insertion	-172	99	21
chr27	chr7	80949698	chr7	80949706	insertion	-178	99	22
chr6	chr7	15985481	chr7	15985558	insertion	-162	99	24
chrX	chr7	80949211	chr7	80949227	insertion	-171	99	24
chr17	chr7	80968147	chr7	80968228	insertion	-169	99	39
chr25	chr8	73411183	chr8	73412404	insertion	-162	80	10
chr31	chr8	13423873	chr8	13423998	insertion	-163	99	10
chr18	chr8	70097590	chr8	70097753	insertion	-163	99	13
chr32	chr8	71811281	chr8	71811435	insertion	-198	99	13
chr10	chr8	65322559	chr8	65322990	insertion	-164	99	14
chr36	chr8	49917478	chr8	49917588	insertion	-145	99	15
chr9	chr8	72912443	chr8	72912857	insertion	-202	99	15
chr2	chr8	27626927	chr8	27627231	insertion	-150	99	16
chr9	chr8	63524701	chr8	63524914	insertion	-176	99	30
chr1	chr9	54103119	chr9	54103308	insertion	-186	99	11
chr14	chr9	57096602	chr9	57096729	insertion	-144	99	11
chr35	chr9	26184409	chr9	26184632	insertion	-173	99	13
chr8	chr9	21863842	chr9	21864017	insertion	-165	99	14
chr9	chr9	21868287	chr9	21868334	insertion	-185	99	14
chr10	chr9	21865942	chr9	21866022	insertion	-197	99	15
chr28	chr9	21866142	chr9	21866674	insertion	-183	99	15
chr21	chr9	26183967	chr9	26184171	insertion	-166	99	17
chr22	chr9	21864204	chr9	21864318	insertion	-188	99	18
chrX	chr9	38220753	chr9	38220837	insertion	-159	99	19
chr10	chr9	60165369	chr9	60165530	insertion	-187	99	22
chrX	chr9	46599618	chr9	46599765	insertion	-155	99	23
chr34	chr9	50842426	chr9	50842760	insertion	-153	99	28
chr26	chr9	21208837	chr9	21209378	insertion	-169	99	29
chr1	chr9	35154663	chr9	35154746	insertion	-194	99	30
chr14	chrX	465343	chrX	465435	insertion	-140	99	10
chr19	chrX	1393157	chrX	1393269	insertion	-177	99	10
chr25	chrX	815409	chrX	815493	insertion	-162	99	11
chr19	chrX	3943190	chrX	3943394	insertion	-154	99	11
chr7	chrX	40792896	chrX	40792928	insertion	-138	99	11
chr29	chrX	731092	chrX	731161	insertion	-168	99	13
chr30	chrX	1394896	chrX	1394966	insertion	-174	99	13
chr29	chrX	4603907	chrX	4604046	insertion	-182	99	14
chr22	chrX	24523846	chrX	24524167	insertion	-188	99	14
chr30	chrX	47942508	chrX	47942610	insertion	-156	99	14
chr11	chrX	498004	chrX	498106	insertion	-159	99	16
chr32	chrX	114214244	chrX	114214426	insertion	-174	99	16
chr13	chrX	4575728	chrX	4575931	insertion	-182	99	25
chrX	chrX	4420469	chrX	4420861	insertion	-181	99	32
chr1	chrX	114213254	chrX	114213264	insertion	-167	99	33
chr2	chrX	114213264	chrX	114213360	insertion	-168	99	57
chrX	chrX	9972386	chrX	9974176	insertion	-168	99	68

## Sheet: BreakDancer.deletion
										Chr 1	Chr 1 position	Chr 2	Chr2 position	Type	length of affected region	BreakDancer Score	# of supporting reads
										chr1	122481314	chr1	122482934	deletion	1754	99	15
										chr1	122415868	chr1	122415928	deletion	190	99	13
										chr1	122256951	chr1	122257076	deletion	203	99	12
										chr1	122163836	chr1	122163957	deletion	234	99	16
										chr1	121778277	chr1	121778656	deletion	318	99	12
										chr1	121672287	chr1	121672500	deletion	203	99	12
										chr1	121422046	chr1	121422224	deletion	241	99	13
										chr1	121090606	chr1	121090953	deletion	418	99	42
										chr1	120891508	chr1	120891593	deletion	303	99	14
										chr1	120332937	chr1	120333074	deletion	207	99	10
										chr1	120332833	chr1	120333074	deletion	278	99	22
										chr1	119955675	chr1	119955773	deletion	200	99	12
										chr1	119943079	chr1	119943211	deletion	240	99	16
										chr1	119908774	chr1	119908883	deletion	196	99	14
										chr1	119847388	chr1	119847517	deletion	198	99	10
										chr1	118912353	chr1	118912564	deletion	231	99	31
										chr1	118724879	chr1	118725043	deletion	257	99	26
										chr1	118508878	chr1	118509002	deletion	205	99	12
										chr1	118508727	chr1	118509002	deletion	209	99	10
										chr1	118200012	chr1	118200230	deletion	217	99	11
										chr1	118167735	chr1	118167832	deletion	189	99	11
										chr1	117941630	chr1	117941797	deletion	235	99	10
										chr1	117889416	chr1	117889640	deletion	207	99	26
										chr1	117768168	chr1	117768417	deletion	194	99	18
										chr1	117570289	chr1	117570459	deletion	205	99	23
										chr1	117136629	chr1	117136880	deletion	285	99	17
										chr1	117111418	chr1	117111564	deletion	238	99	13
										chr1	117084405	chr1	117084485	deletion	209	99	18
										chr1	117034104	chr1	117034314	deletion	302	99	14
										chr1	116992595	chr1	116992747	deletion	239	99	28
										chr1	116935651	chr1	116935826	deletion	222	99	36
										chr1	116838291	chr1	116838343	deletion	240	99	21
										chr1	116838085	chr1	116838343	deletion	239	99	10
										chr1	116799036	chr1	116799137	deletion	198	99	14
										chr1	116694328	chr1	116694506	deletion	210	99	14
										chr1	116579608	chr1	116579863	deletion	216	99	13
										chr1	116525711	chr1	116525925	deletion	232	99	25
										chr1	116511668	chr1	116511862	deletion	195	99	17
										chr1	116500056	chr1	116500307	deletion	260	99	10
										chr1	116487810	chr1	116487943	deletion	192	99	11
										chr1	116487655	chr1	116487943	deletion	223	99	15
										chr1	116466095	chr1	116466351	deletion	208	99	10
										chr1	116466095	chr1	116466213	deletion	216	99	14
										chr1	116405070	chr1	116405388	deletion	187	99	11
										chr1	116371028	chr1	116371187	deletion	193	99	11
										chr1	116272024	chr1	116272304	deletion	219	99	12
										chr1	116097363	chr1	116097664	deletion	221	99	11
										chr1	116003352	chr1	116003466	deletion	240	99	10
										chr1	115905099	chr1	115905189	deletion	228	99	16
										chr1	115886533	chr1	115886635	deletion	229	99	24
										chr1	115840844	chr1	115840962	deletion	223	99	21
										chr1	115664988	chr1	115665124	deletion	222	99	11
										chr1	115614103	chr1	115614211	deletion	202	99	11
										chr1	115077222	chr1	115077333	deletion	179	99	15
										chr1	115017771	chr1	115017930	deletion	246	99	19
										chr1	114352408	chr1	114352914	deletion	552	99	19
										chr1	114005323	chr1	114005475	deletion	240	99	14
										chr1	113819803	chr1	113820066	deletion	229	99	20
										chr1	113797317	chr1	113797515	deletion	206	99	16
										chr1	113689584	chr1	113689771	deletion	221	99	29
										chr1	113603401	chr1	113603502	deletion	225	99	12
										chr1	113478685	chr1	113478797	deletion	206	99	15
										chr1	113443296	chr1	113443532	deletion	193	99	10
										chr1	113408186	chr1	113408232	deletion	148	99	19
										chr1	113175728	chr1	113175937	deletion	184	99	18
										chr1	113081223	chr1	113081406	deletion	218	99	14
										chr1	112922014	chr1	112922115	deletion	140	99	13
										chr1	112893739	chr1	112893904	deletion	222	99	29
										chr1	112821026	chr1	112821146	deletion	162	99	12
										chr1	112734010	chr1	112734136	deletion	243	99	17
										chr1	112724067	chr1	112724271	deletion	215	99	27
										chr1	112643350	chr1	112643538	deletion	218	99	18
										chr1	112630493	chr1	112630552	deletion	143	99	13
										chr1	112132798	chr1	112132865	deletion	134	99	20
										chr1	112055483	chr1	112055557	deletion	198	99	39
										chr1	111966750	chr1	111966963	deletion	204	99	16
										chr1	111954634	chr1	111956452	deletion	1873	99	17
										chr1	111954476	chr1	111954795	deletion	225	99	11
										chr1	111864039	chr1	111870424	deletion	6361	99	11
										chr1	111863465	chr1	111863672	deletion	227	99	22
										chr1	111842679	chr1	111847366	deletion	4750	99	11
										chr1	111822495	chr1	111829689	deletion	7351	99	11
										chr1	111810806	chr1	111852223	deletion	41691	99	33
										chr1	111725727	chr1	111725869	deletion	223	99	14
										chr1	111712233	chr1	111746242	deletion	34108	99	37
										chr1	111565374	chr1	111566321	deletion	1937	99	14
										chr1	111051569	chr1	111051713	deletion	154	99	16
										chr1	110950518	chr1	110950588	deletion	198	99	12
										chr1	110946794	chr1	110946819	deletion	158	99	15
										chr1	110939402	chr1	110939771	deletion	283	99	11
										chr1	110595877	chr1	110595920	deletion	194	99	12
										chr1	110583120	chr1	110583323	deletion	250	99	12
										chr1	110469054	chr1	110469157	deletion	187	99	10
										chr1	110225919	chr1	110226032	deletion	185	99	23
										chr1	109991675	chr1	109991774	deletion	227	99	12
										chr1	109813159	chr1	109813254	deletion	199	99	11
										chr1	109666546	chr1	109666744	deletion	160	99	32
										chr1	109118317	chr1	109118381	deletion	198	99	18
										chr1	108969269	chr1	108969334	deletion	202	99	15
										chr1	108714062	chr1	108714271	deletion	314	99	16
										chr1	108697010	chr1	108697110	deletion	137	99	14
										chr1	108336760	chr1	108336934	deletion	232	99	28
										chr1	108200267	chr1	108200486	deletion	219	99	21
										chr1	108097748	chr1	108097857	deletion	207	99	19
										chr1	108091731	chr1	108091932	deletion	210	99	12
										chr1	107862747	chr1	107862860	deletion	219	99	52
										chr1	107367153	chr1	107367516	deletion	293	99	14
										chr1	107229361	chr1	107229575	deletion	196	99	12
										chr1	107226671	chr1	107226843	deletion	192	99	12
										chr1	106625512	chr1	106625618	deletion	214	99	17
										chr1	106245478	chr1	106247415	deletion	1957	99	63
										chr1	105995097	chr1	105995194	deletion	214	99	11
										chr1	105834075	chr1	105834186	deletion	225	99	21
										chr1	105833869	chr1	105834186	deletion	219	99	20
										chr1	105790814	chr1	105790952	deletion	213	99	12
										chr1	105558649	chr1	105558832	deletion	161	99	10
										chr1	105547588	chr1	105547734	deletion	213	99	18
										chr1	104905593	chr1	104905705	deletion	231	99	21
										chr1	104885226	chr1	104885427	deletion	205	99	21
										chr1	104605422	chr1	104605595	deletion	217	99	10
										chr1	104574341	chr1	104574452	deletion	210	99	24
										chr1	104340122	chr1	104340342	deletion	205	99	14
										chr1	104063286	chr1	104063399	deletion	209	99	13
										chr1	104043501	chr1	104043624	deletion	221	99	11
										chr1	103877385	chr1	103877584	deletion	217	99	17
										chr1	103863741	chr1	103863859	deletion	219	99	22
										chr1	103804685	chr1	103804920	deletion	193	99	11
										chr1	103280547	chr1	103475783	deletion	195315	99	34
										chr1	102830103	chr1	102830245	deletion	218	99	11
										chr1	102761485	chr1	102761495	deletion	133	99	13
										chr1	102647968	chr1	102654258	deletion	6323	99	19
										chr1	102585936	chr1	102586283	deletion	366	99	13
										chr1	102575426	chr1	102575663	deletion	201	99	12
										chr1	102435766	chr1	102435873	deletion	210	99	14
										chr1	102305578	chr1	102305722	deletion	251	99	13
										chr1	102183269	chr1	102183427	deletion	226	99	15
										chr1	102183125	chr1	102183427	deletion	240	99	12
										chr1	101784510	chr1	101784983	deletion	425	99	16
										chr1	101407544	chr1	101407769	deletion	226	99	13
										chr1	101325952	chr1	101326339	deletion	124	99	10
										chr1	100401145	chr1	100401245	deletion	236	99	21
										chr1	100058497	chr1	100058768	deletion	245	99	14
										chr1	99659612	chr1	99659738	deletion	231	99	12
										chr1	99618537	chr1	99618651	deletion	206	99	10
										chr1	99618537	chr1	99618764	deletion	224	99	13
										chr1	99593488	chr1	99593641	deletion	218	99	24
										chr1	99525172	chr1	99525287	deletion	217	99	22
										chr1	99469508	chr1	99469647	deletion	238	99	35
										chr1	99452731	chr1	99452842	deletion	220	99	74
										chr1	99359140	chr1	99359278	deletion	224	99	25
										chr1	99274393	chr1	99274583	deletion	213	99	10
										chr1	99246296	chr1	99246431	deletion	244	99	16
										chr1	97645602	chr1	97645724	deletion	226	99	47
										chr1	97534198	chr1	97534497	deletion	404	99	19
										chr1	97172080	chr1	97172340	deletion	239	99	14
										chr1	96851108	chr1	96851241	deletion	205	99	13
										chr1	95902717	chr1	95902895	deletion	263	99	23
										chr1	95852974	chr1	95853030	deletion	139	99	18
										chr1	95417644	chr1	95418362	deletion	739	99	24
										chr1	95383053	chr1	95383259	deletion	301	99	18
										chr1	94961167	chr1	94961402	deletion	195	99	17
										chr1	94755463	chr1	94755576	deletion	226	99	20
										chr1	94655638	chr1	94655811	deletion	230	99	11
										chr1	94655638	chr1	94655926	deletion	238	99	12
										chr1	94454440	chr1	94454671	deletion	182	99	11
										chr1	93317759	chr1	93318165	deletion	665	99	41
										chr1	92089270	chr1	92089401	deletion	152	99	10
										chr1	91198332	chr1	91200316	deletion	2085	99	39
										chr1	90955588	chr1	90955679	deletion	187	99	29
										chr1	90504100	chr1	90504262	deletion	136	99	18
										chr1	90240173	chr1	90240325	deletion	253	99	14
										chr1	89423391	chr1	89423613	deletion	236	99	10
										chr1	89417003	chr1	89417119	deletion	202	99	28
										chr1	89417003	chr1	89417249	deletion	216	99	12
										chr1	89409672	chr1	89409799	deletion	230	99	18
										chr1	88589340	chr1	88589452	deletion	214	99	11
										chr1	88513030	chr1	88519251	deletion	6359	99	17
										chr1	88393951	chr1	88394155	deletion	202	99	12
										chr1	88287370	chr1	88287512	deletion	215	99	19
										chr1	88264973	chr1	88265098	deletion	226	99	24
										chr1	88167717	chr1	88168032	deletion	373	99	10
										chr1	88162566	chr1	88162740	deletion	218	99	12
										chr1	88121393	chr1	88121599	deletion	199	99	38
										chr1	88110492	chr1	88110693	deletion	201	99	14
										chr1	88103396	chr1	88103495	deletion	220	99	10
										chr1	88103199	chr1	88103495	deletion	250	99	27
										chr1	87731745	chr1	87731931	deletion	206	99	16
										chr1	87399044	chr1	87399151	deletion	212	99	10
										chr1	86983589	chr1	86989731	deletion	6329	99	26
										chr1	86962374	chr1	86962502	deletion	227	99	38
										chr1	86954471	chr1	86954701	deletion	201	99	16
										chr1	86602779	chr1	86602825	deletion	196	99	24
										chr1	86421440	chr1	86421557	deletion	219	99	23
										chr1	86415484	chr1	86415716	deletion	252	99	12
										chr1	86332697	chr1	86332848	deletion	202	99	14
										chr1	86193184	chr1	86193244	deletion	200	99	19
										chr1	86132460	chr1	86132598	deletion	249	99	20
										chr1	86124975	chr1	86125110	deletion	234	99	32
										chr1	85953395	chr1	85953508	deletion	214	99	11
										chr1	85947656	chr1	85947754	deletion	214	99	19
										chr1	85639543	chr1	85639673	deletion	214	99	19
										chr1	85597812	chr1	85598041	deletion	223	99	13
										chr1	85457606	chr1	85457815	deletion	250	99	21
										chr1	85283449	chr1	85283575	deletion	223	99	27
										chr1	84983445	chr1	84983574	deletion	226	99	21
										chr1	84720225	chr1	84720359	deletion	213	99	22
										chr1	84676853	chr1	84676971	deletion	215	99	25
										chr1	84492634	chr1	84493146	deletion	508	99	21
										chr1	84251774	chr1	84251963	deletion	219	99	16
										chr1	83504427	chr1	83504627	deletion	205	99	38
										chr1	83299664	chr1	83299820	deletion	249	99	11
										chr1	83129917	chr1	83130160	deletion	227	99	24
										chr1	83057105	chr1	83057474	deletion	292	99	11
										chr1	82877364	chr1	82877471	deletion	201	99	23
										chr1	82573525	chr1	82573634	deletion	2872109	99	20
										chr1	82488087	chr1	82488215	deletion	219	99	14
										chr1	82415579	chr1	82415793	deletion	219	99	14
										chr1	81955838	chr1	81955958	deletion	222	99	22
										chr1	81658634	chr1	81658764	deletion	234	99	19
										chr1	80333667	chr1	80333840	deletion	197	99	11
										chr1	80230898	chr1	80231161	deletion	265	99	11
										chr1	79457023	chr1	79457304	deletion	209	99	12
										chr1	79446721	chr1	79446863	deletion	238	99	18
										chr1	79446721	chr1	79446974	deletion	240	99	11
										chr1	79189148	chr1	79189282	deletion	209	99	18
										chr1	79137528	chr1	79137638	deletion	211	99	21
										chr1	79137357	chr1	79137638	deletion	239	99	20
										chr1	78784622	chr1	78784823	deletion	206	99	11
										chr1	77483899	chr1	77484013	deletion	219	99	20
										chr1	77440999	chr1	77441172	deletion	225	99	18
										chr1	77421486	chr1	77421608	deletion	234	99	16
										chr1	77108674	chr1	77108820	deletion	253	99	31
										chr1	76869826	chr1	76870077	deletion	209	99	11
										chr1	76210185	chr1	76210437	deletion	212	99	15
										chr1	76078199	chr1	76078348	deletion	137	99	19
										chr1	75826482	chr1	75826790	deletion	225	99	13
										chr1	75660064	chr1	75660257	deletion	235	99	12
										chr1	74741561	chr1	74742043	deletion	591	99	23
										chr1	74741378	chr1	74742043	deletion	578	99	12
										chr1	74561520	chr1	74561663	deletion	220	99	12
										chr1	73791897	chr1	73794463	deletion	2554	99	12
										chr1	73510274	chr1	73510546	deletion	239	99	27
										chr1	73124363	chr1	73124712	deletion	452	99	15
										chr1	73016221	chr1	73016342	deletion	223	99	47
										chr1	73014317	chr1	73014564	deletion	225	99	18
										chr1	72545726	chr1	72545847	deletion	204	99	21
										chr1	72221294	chr1	72221550	deletion	163	99	10
										chr1	71169877	chr1	71170129	deletion	207	99	12
										chr1	71037630	chr1	71037783	deletion	212	99	14
										chr1	70822353	chr1	70822565	deletion	215	99	18
										chr1	70815323	chr1	70815499	deletion	219	99	24
										chr1	70793025	chr1	70793128	deletion	180	99	11
										chr1	70612322	chr1	70612539	deletion	207	99	10
										chr1	70471121	chr1	70471196	deletion	134	99	12
										chr1	70364751	chr1	70364856	deletion	203	99	13
										chr1	70286636	chr1	70286816	deletion	206	99	13
										chr1	70286117	chr1	70286214	deletion	210	99	20
										chr1	70166913	chr1	70167233	deletion	275	99	15
										chr1	70061607	chr1	70064650	deletion	3102	99	14
										chr1	70052107	chr1	70052235	deletion	211	99	13
										chr1	69951130	chr1	69951227	deletion	209	99	26
										chr1	69944786	chr1	69944961	deletion	151	99	12
										chr1	69733238	chr1	69733421	deletion	216	99	29
										chr1	69632656	chr1	69632768	deletion	207	99	13
										chr1	69603712	chr1	69609958	deletion	6342	99	36
										chr1	69596846	chr1	69598024	deletion	1250	99	13
										chr1	69587290	chr1	69587788	deletion	699	99	19
										chr1	69414764	chr1	69414824	deletion	134	99	12
										chr1	69285435	chr1	69285546	deletion	192	99	14
										chr1	68496207	chr1	68496311	deletion	216	99	11
										chr1	68496051	chr1	68496311	deletion	210	99	16
										chr1	67374420	chr1	67374521	deletion	214	99	25
										chr1	67090397	chr1	67090521	deletion	229	99	37
										chr1	66610714	chr1	66610883	deletion	187	99	15
										chr1	65984437	chr1	65984555	deletion	215	99	36
										chr1	65951574	chr1	65951775	deletion	202	99	13
										chr1	65863245	chr1	65863350	deletion	208	99	17
										chr1	65863245	chr1	65863496	deletion	225	99	13
										chr1	65351000	chr1	65351430	deletion	410	99	12
										chr1	64800772	chr1	64800876	deletion	202	99	10
										chr1	64800546	chr1	64800876	deletion	214	99	10
										chr1	62693016	chr1	62693145	deletion	220	99	13
										chr1	62294083	chr1	62294135	deletion	211	99	29
										chr1	62218804	chr1	62219546	deletion	726	99	29
										chr1	62050385	chr1	62050616	deletion	221	99	13
										chr1	61639531	chr1	61639684	deletion	239	99	20
										chr1	61380178	chr1	61380315	deletion	211	99	13
										chr1	61118555	chr1	61118661	deletion	194	99	19
										chr1	61062408	chr1	61062548	deletion	197	99	14
										chr1	60972463	chr1	60972626	deletion	227	99	10
										chr1	60611698	chr1	60611838	deletion	211	99	12
										chr1	60418859	chr1	60419026	deletion	255	99	13
										chr1	60155834	chr1	60155974	deletion	242	99	19
										chr1	60097936	chr1	60098210	deletion	228	99	11
										chr1	59559288	chr1	59559815	deletion	634	99	11
										chr1	58709049	chr1	58709714	deletion	759	99	13
										chr1	57761368	chr1	57761494	deletion	211	99	17
										chr1	57708974	chr1	57709096	deletion	196	99	11
										chr1	57500581	chr1	57500697	deletion	217	99	14
										chr1	57228786	chr1	57228998	deletion	216	99	10
										chr1	56645962	chr1	56646150	deletion	240	99	10
										chr1	56505199	chr1	56505316	deletion	144	99	12
										chr1	56447259	chr1	56447339	deletion	211	99	15
										chr1	56431549	chr1	56434456	deletion	2886	99	23
										chr1	56431015	chr1	56431082	deletion	467	99	36
										chr1	56415461	chr1	56415539	deletion	134	99	11
										chr1	56089317	chr1	56089432	deletion	209	99	14
										chr1	55939873	chr1	55941281	deletion	1541	99	33
										chr1	55721413	chr1	55721642	deletion	211	99	10
										chr1	55254576	chr1	55254786	deletion	237	99	24
										chr1	55188767	chr1	55189007	deletion	452	99	15
										chr1	55086261	chr1	55087949	deletion	1648	99	14
										chr1	54748466	chr1	54748531	deletion	135	99	14
										chr1	54739514	chr1	54739529	deletion	170	99	22
										chr1	54422530	chr1	54422605	deletion	191	99	12
										chr1	54140144	chr1	54146299	deletion	6270	99	10
										chr1	54093351	chr1	54093473	deletion	221	99	13
										chr1	54093200	chr1	54093473	deletion	225	99	19
										chr1	53885916	chr1	53886032	deletion	268	99	10
										chr1	53858640	chr1	53858763	deletion	202	99	14
										chr1	53790226	chr1	53790328	deletion	219	99	21
										chr1	53353788	chr1	53360001	deletion	6323	99	13
										chr1	53353628	chr1	53360001	deletion	6326	99	15
										chr1	52958405	chr1	52958538	deletion	217	99	16
										chr1	52950291	chr1	52950715	deletion	485	99	28
										chr1	52837907	chr1	52843789	deletion	5989	99	18
										chr1	52681713	chr1	52682279	deletion	683	99	14
										chr1	52469535	chr1	52475682	deletion	6315	99	10
										chr1	52252932	chr1	52254631	deletion	1638	99	12
										chr1	52087817	chr1	52087954	deletion	222	99	19
										chr1	51055553	chr1	51059027	deletion	3584	99	23
										chr1	51035568	chr1	51035646	deletion	217	99	21
										chr1	51030980	chr1	51031052	deletion	218	99	30
										chr1	50888576	chr1	50888651	deletion	173	99	31
										chr1	50721640	chr1	50721749	deletion	219	99	27
										chr1	50698979	chr1	50699353	deletion	314	99	18
										chr1	50525273	chr1	50525379	deletion	191	99	10
										chr1	50496555	chr1	50496686	deletion	229	99	27
										chr1	50406762	chr1	50406905	deletion	212	99	31
										chr1	50367813	chr1	50374024	deletion	6292	99	16
										chr1	50307619	chr1	50307767	deletion	243	99	10
										chr1	49444051	chr1	49444355	deletion	385	99	23
										chr1	49322727	chr1	49322812	deletion	400	99	37
										chr1	49183444	chr1	49184560	deletion	1096	99	19
										chr1	49072850	chr1	49072985	deletion	236	99	51
										chr1	48931178	chr1	48931285	deletion	210	99	36
										chr1	48637851	chr1	48637949	deletion	210	99	17
										chr1	48566165	chr1	48566323	deletion	214	99	10
										chr1	48110561	chr1	48110836	deletion	202	99	13
										chr1	48001575	chr1	48001808	deletion	184	99	14
										chr1	47711952	chr1	47712225	deletion	370	99	18
										chr1	47500538	chr1	47500930	deletion	497	99	19
										chr1	47500397	chr1	47500930	deletion	498	99	13
										chr1	47291360	chr1	47291537	deletion	199	99	10
										chr1	47102533	chr1	47102758	deletion	216	99	10
										chr1	46815289	chr1	46815387	deletion	160	99	10
										chr1	45514814	chr1	45515551	deletion	803	99	13
										chr1	45265158	chr1	45265442	deletion	340	99	15
										chr1	44758831	chr1	44760356	deletion	1623	99	11
										chr1	44271099	chr1	44271208	deletion	237	99	11
										chr1	44270951	chr1	44271208	deletion	255	99	34
										chr1	44138430	chr1	44138540	deletion	211	99	15
										chr1	43251346	chr1	43251457	deletion	224	99	17
										chr1	42912284	chr1	42917260	deletion	5008	99	31
										chr1	42359578	chr1	42364019	deletion	20769	99	10
										chr1	42208851	chr1	42286931	deletion	74582	99	11
										chr1	42144893	chr1	42145105	deletion	355	99	41
										chr1	42107211	chr1	42113365	deletion	533280	99	23
										chr1	41772030	chr1	41772107	deletion	202	99	11
										chr1	41656316	chr1	41656486	deletion	208	99	28
										chr1	41580380	chr1	41580670	deletion	208	99	12
										chr1	40528230	chr1	40528261	deletion	214	99	20
										chr1	40131807	chr1	40131946	deletion	197	99	13
										chr1	39803758	chr1	39803790	deletion	131	99	13
										chr1	39803618	chr1	39803790	deletion	151	99	10
										chr1	39565034	chr1	39565158	deletion	221	99	26
										chr1	39450608	chr1	39450892	deletion	232	99	17
										chr1	39296941	chr1	39297057	deletion	228	99	15
										chr1	39145883	chr1	39146015	deletion	224	99	12
										chr1	38785894	chr1	38786502	deletion	562	99	13
										chr1	38441266	chr1	38441393	deletion	219	99	15
										chr1	38334052	chr1	38334247	deletion	238	99	16
										chr1	38290133	chr1	38290240	deletion	208	99	32
										chr1	38243736	chr1	38243964	deletion	220	99	13
										chr1	37453496	chr1	37453712	deletion	200	99	10
										chr1	37419892	chr1	37425981	deletion	6201	99	25
										chr1	37352412	chr1	37352519	deletion	221	99	23
										chr1	37351322	chr1	37351422	deletion	206	99	27
										chr1	37192129	chr1	37192248	deletion	219	99	31
										chr1	36990163	chr1	36990272	deletion	199	99	17
										chr1	36058996	chr1	36059205	deletion	210	99	12
										chr1	35909907	chr1	35910071	deletion	221	99	12
										chr1	35770300	chr1	35770397	deletion	209	99	17
										chr1	35569927	chr1	35573004	deletion	3136	99	11
										chr1	35508752	chr1	35508952	deletion	214	99	10
										chr1	35352731	chr1	35352840	deletion	183	99	23
										chr1	35217392	chr1	35217456	deletion	214	99	11
										chr1	35186297	chr1	35187143	deletion	965	99	14
										chr1	35180320	chr1	35180508	deletion	287	99	41
										chr1	35161622	chr1	35161917	deletion	276	99	12
										chr1	35083678	chr1	35083881	deletion	241	99	15
										chr1	35019695	chr1	35019815	deletion	226	99	18
										chr1	34935319	chr1	34935443	deletion	230	99	58
										chr1	34747444	chr1	34747664	deletion	214	99	12
										chr1	34458420	chr1	34458534	deletion	192	99	14
										chr1	34090071	chr1	34090542	deletion	461	99	11
										chr1	34089302	chr1	34089425	deletion	207	99	17
										chr1	33949596	chr1	33949733	deletion	204	99	15
										chr1	33365756	chr1	33365884	deletion	222	99	23
										chr1	32286043	chr1	32286215	deletion	207	99	22
										chr1	32163510	chr1	32163835	deletion	472	99	19
										chr1	31862240	chr1	31862360	deletion	214	99	13
										chr1	31795948	chr1	31796484	deletion	607	99	11
										chr1	31745873	chr1	31746033	deletion	213	99	20
										chr1	31584172	chr1	31584287	deletion	217	99	32
										chr1	31184025	chr1	31184213	deletion	190	99	27
										chr1	31032605	chr1	31032754	deletion	222	99	12
										chr1	31027001	chr1	31027282	deletion	238	99	13
										chr1	30840655	chr1	30840806	deletion	226	99	13
										chr1	30840530	chr1	30840806	deletion	237	99	27
										chr1	30564111	chr1	30564210	deletion	197	99	32
										chr1	30542094	chr1	30542420	deletion	466	99	19
										chr1	30439347	chr1	30443368	deletion	3975	99	15
										chr1	29951920	chr1	29954509	deletion	2688	99	25
										chr1	29858788	chr1	29858920	deletion	220	99	20
										chr1	29857545	chr1	29857693	deletion	213	99	28
										chr1	29118997	chr1	29119126	deletion	240	99	19
										chr1	28677838	chr1	28677985	deletion	216	99	17
										chr1	28531281	chr1	28533415	deletion	2279	99	11
										chr1	28362798	chr1	28362945	deletion	209	99	13
										chr1	28287858	chr1	28288069	deletion	216	99	19
										chr1	27118242	chr1	27118333	deletion	195	99	17
										chr1	27088625	chr1	27088719	deletion	201	99	33
										chr1	26171301	chr1	26173077	deletion	1716	99	10
										chr1	25710050	chr1	25710680	deletion	782	99	12
										chr1	25585846	chr1	25585939	deletion	230	99	19
										chr1	25398750	chr1	25398858	deletion	192	99	12
										chr1	24956302	chr1	24956546	deletion	194	99	12
										chr1	24891929	chr1	24892008	deletion	157	99	13
										chr1	24759194	chr1	24759285	deletion	227	99	14
										chr1	24673630	chr1	24673712	deletion	151	99	11
										chr1	24414298	chr1	24415204	deletion	983	99	23
										chr1	24298194	chr1	24298643	deletion	441	99	13
										chr1	23867893	chr1	23868207	deletion	401	99	28
										chr1	23849405	chr1	23849629	deletion	513	99	18
										chr1	23752290	chr1	23752516	deletion	274	99	16
										chr1	23582760	chr1	23582916	deletion	218	99	12
										chr1	23337534	chr1	23337663	deletion	230	99	10
										chr1	23193073	chr1	23199916	deletion	6788	99	12
										chr1	23129666	chr1	23129916	deletion	219	99	14
										chr1	23078847	chr1	23079071	deletion	223	99	14
										chr1	22981677	chr1	22981846	deletion	197	99	10
										chr1	22649155	chr1	22649283	deletion	230	99	30
										chr1	22474165	chr1	22474239	deletion	172	99	11
										chr1	22474007	chr1	22474239	deletion	188	99	16
										chr1	22399566	chr1	22399690	deletion	209	99	24
										chr1	22114956	chr1	22115095	deletion	220	99	10
										chr1	21976441	chr1	21976619	deletion	212	99	12
										chr1	21036948	chr1	21037250	deletion	226	99	13
										chr1	19584299	chr1	19584425	deletion	221	99	13
										chr1	19039161	chr1	19039264	deletion	207	99	10
										chr1	18898486	chr1	18898567	deletion	160	99	11
										chr1	18130286	chr1	18130764	deletion	657	99	11
										chr1	18086055	chr1	18086174	deletion	220	99	32
										chr1	17549965	chr1	17550016	deletion	143405	99	25
										chr1	17318027	chr1	17318144	deletion	227	99	19
										chr1	17314636	chr1	17314826	deletion	221	99	26
										chr1	17188244	chr1	17188374	deletion	244	99	20
										chr1	17071696	chr1	17071900	deletion	211	99	20
										chr1	16815788	chr1	16816006	deletion	223	99	21
										chr1	16781826	chr1	16781960	deletion	210	99	15
										chr1	16781676	chr1	16781960	deletion	248	99	15
										chr1	16454744	chr1	16454880	deletion	219	99	13
										chr1	16435039	chr1	16435133	deletion	226	99	13
										chr1	16308812	chr1	16308940	deletion	215	99	11
										chr1	16146881	chr1	16889593	deletion	742764	99	14
										chr1	15754151	chr1	15754278	deletion	196	99	21
										chr1	15664879	chr1	15677291	deletion	12489	99	13
										chr1	15655688	chr1	15655965	deletion	219	99	10
										chr1	15442982	chr1	15443200	deletion	205	99	11
										chr1	14909920	chr1	14910053	deletion	179	99	27
										chr1	14057950	chr1	14058068	deletion	200	99	15
										chr1	13880375	chr1	13880618	deletion	229	99	23
										chr1	13575304	chr1	13575424	deletion	230	99	44
										chr1	13402406	chr1	13597284	deletion	194959	99	25
										chr1	13397765	chr1	13397786	deletion	185	99	13
										chr1	12266090	chr1	12266210	deletion	212	99	19
										chr1	11796405	chr1	11796507	deletion	215	99	13
										chr1	11654724	chr1	11654889	deletion	174	99	10
										chr1	11240488	chr1	11241221	deletion	822	99	13
										chr1	10608036	chr1	10608180	deletion	203	99	13
										chr1	10577882	chr1	10578002	deletion	219	99	11
										chr1	10543406	chr1	10543530	deletion	191	99	10
										chr1	9707461	chr1	9707665	deletion	241	99	19
										chr1	9401986	chr1	9402149	deletion	226	99	23
										chr1	9258037	chr1	9258232	deletion	223	99	25
										chr1	9249563	chr1	9249724	deletion	184	99	24
										chr1	9122036	chr1	9122233	deletion	2444659	99	10
										chr1	8535307	chr1	8590756	deletion	52007	99	10
										chr1	8484516	chr1	8484654	deletion	225	99	16
										chr1	8484330	chr1	8484654	deletion	237	99	16
										chr1	8172010	chr1	8172138	deletion	238	99	33
										chr1	8154283	chr1	8160777	deletion	6507	99	12
										chr1	8038454	chr1	8038872	deletion	577	99	42
										chr1	6453232	chr1	6453407	deletion	386	99	13
										chr1	6421244	chr1	6421361	deletion	212	99	21
										chr1	6313399	chr1	6314262	deletion	799	99	12
										chr1	5914885	chr1	5914909	deletion	173	99	17
										chr1	5812960	chr1	5813043	deletion	199	99	17
										chr1	5308149	chr1	5308379	deletion	246	99	14
										chr1	5308053	chr1	5308379	deletion	265	99	15
										chr1	5247560	chr1	5247745	deletion	243	99	11
										chr1	4848932	chr1	4848953	deletion	194	99	11
										chr1	4688174	chr1	4688490	deletion	468	99	23
										chr1	2366625	chr1	2366830	deletion	317	99	34
										chr1	1545765	chr1	1545842	deletion	219	99	21
										chr1	1134296	chr1	1134465	deletion	211	99	10
										chr1	627826	chr1	627963	deletion	216	99	36
										chr10	68915050	chr10	68915663	deletion	680	99	21
										chr10	68892148	chr10	68893138	deletion	1080	99	15
										chr10	68870741	chr10	68870953	deletion	223	99	10
										chr10	68854465	chr10	68854603	deletion	219	99	16
										chr10	68833523	chr10	68833667	deletion	208	99	12
										chr10	68661986	chr10	68662165	deletion	272	99	27
										chr10	68583588	chr10	68583707	deletion	227	99	34
										chr10	68432225	chr10	68432338	deletion	181	99	13
										chr10	68395809	chr10	68398798	deletion	3067	99	17
										chr10	68379590	chr10	68379736	deletion	184	99	14
										chr10	68259770	chr10	68260069	deletion	221	99	12
										chr10	68218343	chr10	68218457	deletion	193	99	22
										chr10	68056968	chr10	68057035	deletion	222	99	10
										chr10	67971619	chr10	67971704	deletion	212	99	27
										chr10	67744869	chr10	67745564	deletion	802	99	19
										chr10	67744755	chr10	67745564	deletion	801	99	49
										chr10	67593874	chr10	67593925	deletion	140	99	15
										chr10	67540701	chr10	67540816	deletion	221	99	27
										chr10	67428530	chr10	67429670	deletion	1245	99	11
										chr10	67409775	chr10	67409864	deletion	144	99	16
										chr10	67375982	chr10	67376222	deletion	220	99	10
										chr10	67369983	chr10	67370011	deletion	229	99	15
										chr10	66979380	chr10	66979506	deletion	155	99	14
										chr10	66140997	chr10	66141137	deletion	156	99	12
										chr10	66080624	chr10	66080750	deletion	205	99	14
										chr10	65675070	chr10	65675256	deletion	207	99	18
										chr10	65613653	chr10	65613761	deletion	167	99	20
										chr10	65368562	chr10	65368680	deletion	212	99	20
										chr10	65239575	chr10	65239692	deletion	214	99	10
										chr10	64875831	chr10	64875950	deletion	142	99	10
										chr10	64870660	chr10	64870778	deletion	210	99	38
										chr10	64660041	chr10	64660214	deletion	234	99	21
										chr10	64625805	chr10	64626066	deletion	222	99	12
										chr10	64530052	chr10	64530170	deletion	198	99	17
										chr10	64523249	chr10	64523905	deletion	750	99	12
										chr10	64523249	chr10	64524007	deletion	772	99	13
										chr10	64508457	chr10	64508522	deletion	207	99	20
										chr10	64392556	chr10	64392647	deletion	224	99	19
										chr10	64099306	chr10	64099574	deletion	229	99	22
										chr10	64073583	chr10	64073693	deletion	207	99	39
										chr10	63725958	chr10	63726189	deletion	226	99	12
										chr10	63472824	chr10	63472946	deletion	218	99	16
										chr10	62867393	chr10	62867608	deletion	244	99	20
										chr10	62409321	chr10	62409452	deletion	233	99	13
										chr10	62389666	chr10	62389796	deletion	236	99	19
										chr10	62225122	chr10	62225282	deletion	268	99	21
										chr10	62095328	chr10	62095448	deletion	207	99	17
										chr10	61857555	chr10	61857664	deletion	221	99	18
										chr10	61771297	chr10	61771428	deletion	197	99	10
										chr10	61714542	chr10	61714730	deletion	236	99	13
										chr10	61637646	chr10	61637751	deletion	215	99	18
										chr10	61180874	chr10	61181018	deletion	226	99	11
										chr10	61145600	chr10	61145741	deletion	241	99	16
										chr10	61093758	chr10	61093870	deletion	208	99	15
										chr10	61089110	chr10	61089223	deletion	205	99	11
										chr10	60965436	chr10	60965515	deletion	129	99	15
										chr10	60724176	chr10	60724583	deletion	435	99	18
										chr10	60712860	chr10	60712968	deletion	213	99	17
										chr10	59901776	chr10	59901915	deletion	249	99	20
										chr10	59634246	chr10	59634557	deletion	217	99	13
										chr10	59488982	chr10	59489090	deletion	211	99	12
										chr10	59488982	chr10	59489186	deletion	224	99	14
										chr10	58343742	chr10	58343855	deletion	207	99	24
										chr10	58218785	chr10	58218873	deletion	255	99	24
										chr10	58156242	chr10	58156497	deletion	206	99	11
										chr10	58137012	chr10	58137354	deletion	349	99	23
										chr10	58092401	chr10	58092513	deletion	216	99	22
										chr10	58024923	chr10	58025111	deletion	205	99	11
										chr10	58000201	chr10	58000467	deletion	225	99	13
										chr10	57928443	chr10	57928492	deletion	215	99	13
										chr10	57787916	chr10	57788026	deletion	209	99	13
										chr10	57729250	chr10	57729396	deletion	220	99	12
										chr10	57214530	chr10	57214734	deletion	263	99	30
										chr10	57212356	chr10	57212739	deletion	384	99	18
										chr10	56934542	chr10	56934741	deletion	216	99	12
										chr10	56898198	chr10	56898794	deletion	695	99	32
										chr10	56765091	chr10	56765181	deletion	171	99	13
										chr10	56752521	chr10	56753055	deletion	640	99	11
										chr10	56752521	chr10	56753164	deletion	643	99	13
										chr10	56669339	chr10	56669433	deletion	189	99	11
										chr10	56495566	chr10	56495763	deletion	218	99	30
										chr10	56107817	chr10	56108095	deletion	228	99	13
										chr10	55943084	chr10	55943192	deletion	199	99	13
										chr10	55848695	chr10	55848889	deletion	138	99	12
										chr10	55714049	chr10	55720243	deletion	6290	99	19
										chr10	55708397	chr10	55708611	deletion	181	99	19
										chr10	55608447	chr10	55608551	deletion	235	99	26
										chr10	55509752	chr10	55509876	deletion	211	99	27
										chr10	55505311	chr10	55506089	deletion	1394	99	18
										chr10	55488799	chr10	55489043	deletion	196	99	10
										chr10	55444237	chr10	55444419	deletion	214	99	20
										chr10	54908900	chr10	54909380	deletion	512	99	25
										chr10	54257382	chr10	54257516	deletion	222	99	13
										chr10	54141906	chr10	54141976	deletion	204	99	17
										chr10	54138463	chr10	54138508	deletion	150	99	11
										chr10	53591809	chr10	53591866	deletion	148	99	21
										chr10	52627357	chr10	52627453	deletion	196	99	14
										chr10	52229990	chr10	52230082	deletion	194	99	12
										chr10	52229841	chr10	52230082	deletion	200	99	11
										chr10	52148538	chr10	52148680	deletion	231	99	20
										chr10	52044467	chr10	52044583	deletion	223	99	11
										chr10	52033803	chr10	52033920	deletion	204	99	25
										chr10	52002632	chr10	52002836	deletion	192	99	12
										chr10	51622448	chr10	51622674	deletion	201	99	11
										chr10	51610645	chr10	51610838	deletion	209	99	18
										chr10	51567607	chr10	51567710	deletion	233	99	12
										chr10	51233516	chr10	51233694	deletion	227	99	19
										chr10	50519928	chr10	50523159	deletion	3323	99	37
										chr10	50164309	chr10	50164425	deletion	231	99	15
										chr10	50120874	chr10	50121141	deletion	219	99	12
										chr10	50101811	chr10	50102005	deletion	205	99	29
										chr10	50038579	chr10	50038726	deletion	233	99	14
										chr10	49691723	chr10	49691995	deletion	208	99	12
										chr10	49588045	chr10	49588313	deletion	221	99	14
										chr10	49587870	chr10	49589169	deletion	1584	99	10
										chr10	49578663	chr10	49582530	deletion	3818	99	10
										chr10	49535374	chr10	49536325	deletion	4495	99	10
										chr10	49532591	chr10	49533639	deletion	1117	99	11
										chr10	49528058	chr10	49532229	deletion	4256	99	15
										chr10	49270411	chr10	49270530	deletion	209	99	12
										chr10	48908773	chr10	48908844	deletion	211	99	17
										chr10	48908773	chr10	48909029	deletion	232	99	12
										chr10	48615325	chr10	48616004	deletion	766	99	28
										chr10	48366484	chr10	48366679	deletion	269	99	15
										chr10	48294067	chr10	48294200	deletion	219	99	13
										chr10	47633558	chr10	47633701	deletion	186	99	14
										chr10	47418723	chr10	47418986	deletion	228	99	10
										chr10	47412873	chr10	47413017	deletion	230	99	46
										chr10	47240695	chr10	47240811	deletion	204	99	15
										chr10	46995396	chr10	46997363	deletion	2073	99	39
										chr10	46989885	chr10	46990197	deletion	281	99	12
										chr10	46496432	chr10	46496529	deletion	202	99	34
										chr10	45903444	chr10	45903489	deletion	248	99	19
										chr10	45791487	chr10	45793042	deletion	1663	99	16
										chr10	45558922	chr10	45559063	deletion	237	99	12
										chr10	45546867	chr10	45546969	deletion	204	99	20
										chr10	45385708	chr10	45385820	deletion	213	99	40
										chr10	45349043	chr10	45349165	deletion	207	99	16
										chr10	45063864	chr10	45064167	deletion	221	99	15
										chr10	45039990	chr10	45040136	deletion	208	99	10
										chr10	44996748	chr10	44997024	deletion	220	99	17
										chr10	44520154	chr10	44520282	deletion	234	99	11
										chr10	44188384	chr10	44188600	deletion	234	99	26
										chr10	43847225	chr10	43847367	deletion	203	99	14
										chr10	43370314	chr10	43370434	deletion	222	99	31
										chr10	43126021	chr10	43126207	deletion	226	99	31
										chr10	42736505	chr10	42736610	deletion	208	99	15
										chr10	42736284	chr10	42736610	deletion	213	99	15
										chr10	42641245	chr10	42641357	deletion	207	99	15
										chr10	42641074	chr10	42641357	deletion	222	99	14
										chr10	42418427	chr10	42418541	deletion	221	99	12
										chr10	42415267	chr10	42415327	deletion	212	99	15
										chr10	42277611	chr10	42277726	deletion	168	99	15
										chr10	42265328	chr10	42265492	deletion	301	99	28
										chr10	42055013	chr10	42056568	deletion	1510	99	32
										chr10	41986549	chr10	41986743	deletion	213	99	19
										chr10	41947753	chr10	41947836	deletion	218	99	14
										chr10	41840216	chr10	41840414	deletion	203	99	12
										chr10	41837778	chr10	41837981	deletion	219	99	13
										chr10	41821635	chr10	41821794	deletion	200	99	15
										chr10	41311468	chr10	41311593	deletion	207	99	27
										chr10	40379581	chr10	40379612	deletion	245	99	11
										chr10	39670789	chr10	39670902	deletion	208	99	15
										chr10	39513129	chr10	39513432	deletion	231	99	25
										chr10	39212777	chr10	39212882	deletion	183	99	14
										chr10	38210750	chr10	38210869	deletion	216	99	21
										chr10	38095927	chr10	38096050	deletion	221	99	15
										chr10	37992539	chr10	37992654	deletion	214	99	17
										chr10	37835745	chr10	37835888	deletion	179	99	12
										chr10	37642195	chr10	37643322	deletion	1165	99	18
										chr10	37544907	chr10	37545022	deletion	153	99	23
										chr10	37130943	chr10	37137431	deletion	6501	99	28
										chr10	37094986	chr10	37095096	deletion	214	99	50
										chr10	37047342	chr10	37047642	deletion	245	99	10
										chr10	36796886	chr10	36800650	deletion	3777	99	13
										chr10	36719481	chr10	36719689	deletion	197	99	10
										chr10	36483955	chr10	36483987	deletion	131	99	14
										chr10	35916222	chr10	35916408	deletion	209	99	11
										chr10	35684276	chr10	35690568	deletion	6403	99	11
										chr10	35252677	chr10	35252809	deletion	216	99	17
										chr10	35010817	chr10	35011030	deletion	228	99	10
										chr10	34954483	chr10	34954676	deletion	191	99	15
										chr10	34796903	chr10	34797000	deletion	176	99	18
										chr10	34793477	chr10	34793613	deletion	180	99	13
										chr10	34792693	chr10	34792787	deletion	201	99	32
										chr10	34637337	chr10	34637541	deletion	208	99	16
										chr10	34625076	chr10	34625239	deletion	212	99	23
										chr10	34370977	chr10	34371143	deletion	194	99	11
										chr10	34337132	chr10	34337268	deletion	185	99	29
										chr10	34074192	chr10	34075137	deletion	985	99	13
										chr10	33826887	chr10	33827022	deletion	227	99	37
										chr10	33612075	chr10	33612190	deletion	223	99	38
										chr10	33462186	chr10	33462422	deletion	225	99	16
										chr10	33416818	chr10	33416932	deletion	231	99	20
										chr10	33240138	chr10	33240272	deletion	225	99	18
										chr10	33149421	chr10	33149684	deletion	236	99	24
										chr10	32747973	chr10	32748135	deletion	221	99	21
										chr10	32142273	chr10	32142590	deletion	413	99	25
										chr10	32099744	chr10	32100051	deletion	211	99	10
										chr10	31828731	chr10	31828821	deletion	223	99	14
										chr10	31821631	chr10	31821843	deletion	215	99	27
										chr10	31675507	chr10	31675612	deletion	217	99	13
										chr10	31629686	chr10	31629798	deletion	216	99	20
										chr10	31608820	chr10	31608918	deletion	209	99	11
										chr10	31555777	chr10	31555861	deletion	227	99	21
										chr10	31347957	chr10	31348096	deletion	193	99	20
										chr10	31148656	chr10	31148802	deletion	153	99	10
										chr10	30952544	chr10	30952647	deletion	220	99	10
										chr10	30852575	chr10	30852686	deletion	221	99	21
										chr10	30830945	chr10	30831087	deletion	218	99	11
										chr10	30668625	chr10	30668880	deletion	233	99	13
										chr10	30213926	chr10	30214016	deletion	184	99	17
										chr10	29783661	chr10	29783908	deletion	207	99	13
										chr10	29783661	chr10	29783788	deletion	212	99	11
										chr10	29654906	chr10	29655026	deletion	176	99	23
										chr10	29654757	chr10	29655026	deletion	210	99	27
										chr10	29430717	chr10	29430897	deletion	248	99	22
										chr10	29424979	chr10	29425095	deletion	222	99	35
										chr10	29356615	chr10	29356721	deletion	198	99	29
										chr10	29255264	chr10	29255366	deletion	195	99	10
										chr10	29246114	chr10	29247635	deletion	1605	99	17
										chr10	28778780	chr10	28779022	deletion	213	99	11
										chr10	28767004	chr10	28768857	deletion	1946	99	12
										chr10	28496267	chr10	28496475	deletion	379	99	14
										chr10	27867863	chr10	27868036	deletion	249	99	13
										chr10	27834759	chr10	27836641	deletion	2007	99	25
										chr10	27553195	chr10	27553272	deletion	167	99	41
										chr10	27345587	chr10	27345715	deletion	214	99	21
										chr10	27145130	chr10	27145148	deletion	184	99	27
										chr10	27045373	chr10	27045515	deletion	200	99	13
										chr10	26916507	chr10	26916628	deletion	220	99	18
										chr10	26775947	chr10	26776041	deletion	212	99	14
										chr10	26699719	chr10	26699799	deletion	207	99	25
										chr10	26690626	chr10	26690723	deletion	127	99	13
										chr10	26548490	chr10	26548610	deletion	220	99	17
										chr10	26442898	chr10	26443026	deletion	219	99	31
										chr10	26189422	chr10	26189520	deletion	197	99	11
										chr10	26168979	chr10	26169133	deletion	211	99	22
										chr10	26031542	chr10	26031792	deletion	209	99	18
										chr10	25524798	chr10	25525052	deletion	240	99	18
										chr10	25509862	chr10	25509973	deletion	215	99	22
										chr10	25018621	chr10	25018818	deletion	219	99	10
										chr10	24775042	chr10	24775319	deletion	229	99	14
										chr10	24686985	chr10	24687091	deletion	195	99	25
										chr10	23687932	chr10	23688087	deletion	196	99	11
										chr10	22790824	chr10	22790994	deletion	237	99	11
										chr10	22685320	chr10	22685441	deletion	218	99	18
										chr10	22577477	chr10	22577666	deletion	195	99	15
										chr10	22220462	chr10	22220867	deletion	364	99	19
										chr10	22183653	chr10	22183718	deletion	138	99	17
										chr10	21672559	chr10	21672683	deletion	221	99	45
										chr10	21107189	chr10	21107363	deletion	196	99	27
										chr10	20529727	chr10	20529814	deletion	178	99	23
										chr10	20382591	chr10	20382719	deletion	211	99	14
										chr10	19788311	chr10	19788420	deletion	220	99	17
										chr10	19679265	chr10	19679404	deletion	146	99	22
										chr10	19534720	chr10	19534945	deletion	234	99	16
										chr10	19090194	chr10	19090245	deletion	144	99	37
										chr10	19073891	chr10	19073942	deletion	124	99	11
										chr10	19030924	chr10	19031068	deletion	312	99	33
										chr10	18956679	chr10	18956886	deletion	202	99	13
										chr10	18956565	chr10	18956886	deletion	197	99	11
										chr10	18772308	chr10	18772399	deletion	219	99	10
										chr10	18663505	chr10	18663624	deletion	221	99	18
										chr10	18572599	chr10	18572786	deletion	215	99	24
										chr10	18001889	chr10	18002004	deletion	212	99	20
										chr10	17896510	chr10	17896585	deletion	135	99	21
										chr10	17848266	chr10	17848336	deletion	155	99	42
										chr10	17787412	chr10	17787572	deletion	230	99	14
										chr10	17118237	chr10	17118550	deletion	270	99	16
										chr10	16956462	chr10	16957725	deletion	1268	99	13
										chr10	16934751	chr10	16934873	deletion	213	99	10
										chr10	16553837	chr10	16553951	deletion	215	99	11
										chr10	16553681	chr10	16553951	deletion	219	99	15
										chr10	16524674	chr10	16524857	deletion	236	99	16
										chr10	16204123	chr10	16204273	deletion	128	99	13
										chr10	15738400	chr10	15738499	deletion	211	99	25
										chr10	14999457	chr10	14999556	deletion	161	99	10
										chr10	14258189	chr10	14258510	deletion	427	99	23
										chr10	14247856	chr10	14248665	deletion	1022	99	15
										chr10	13914587	chr10	13914700	deletion	220	99	10
										chr10	13883521	chr10	13883746	deletion	213	99	12
										chr10	13735423	chr10	13735657	deletion	308	99	20
										chr10	13424551	chr10	13424681	deletion	201	99	14
										chr10	13299678	chr10	13299915	deletion	191	99	11
										chr10	13296432	chr10	13296649	deletion	216	99	30
										chr10	13049521	chr10	13049706	deletion	220	99	26
										chr10	12826619	chr10	12826731	deletion	220	99	23
										chr10	12610770	chr10	12610949	deletion	222	99	17
										chr10	12365212	chr10	12365302	deletion	153	99	39
										chr10	11724064	chr10	11724409	deletion	283	99	11
										chr10	11650808	chr10	11650845	deletion	203	99	33
										chr10	11378444	chr10	11378639	deletion	213	99	16
										chr10	11322875	chr10	11323178	deletion	207	99	12
										chr10	11171089	chr10	11171233	deletion	213	99	35
										chr10	11064917	chr10	11065137	deletion	211	99	27
										chr10	10303485	chr10	10303591	deletion	209	99	34
										chr10	9906525	chr10	9906674	deletion	196	99	13
										chr10	9838927	chr10	9838941	deletion	220	99	19
										chr10	9721891	chr10	9722273	deletion	493	99	20
										chr10	9279401	chr10	9279522	deletion	216	99	12
										chr10	9279235	chr10	9279522	deletion	232	99	18
										chr10	8713761	chr10	8713904	deletion	253	99	31
										chr10	8565194	chr10	8565618	deletion	129	99	17
										chr10	8342855	chr10	8343062	deletion	222	99	28
										chr10	8293928	chr10	8294155	deletion	203	99	19
										chr10	8212317	chr10	8212424	deletion	209	99	21
										chr10	8077682	chr10	8079003	deletion	1387	99	15
										chr10	7826309	chr10	7826610	deletion	246	99	19
										chr10	7746672	chr10	7746887	deletion	230	99	10
										chr10	7742767	chr10	7742867	deletion	201	99	11
										chr10	7209095	chr10	7209216	deletion	221	99	13
										chr10	7189108	chr10	7189233	deletion	211	99	16
										chr10	6417456	chr10	6417752	deletion	230	99	15
										chr10	5342335	chr10	5342459	deletion	267	99	13
										chr10	5311571	chr10	5317902	deletion	6287	99	12
										chr10	4887878	chr10	4894193	deletion	6372	99	10
										chr10	4628051	chr10	4628177	deletion	212	99	24
										chr10	4529957	chr10	4530216	deletion	307	99	13
										chr10	4451962	chr10	4452490	deletion	571	99	12
										chr10	4439916	chr10	4440095	deletion	214	99	14
										chr10	4187444	chr10	4193629	deletion	6285	99	28
										chr10	3570364	chr10	3570485	deletion	207	99	12
										chr10	3522422	chr10	3522549	deletion	223	99	11
										chr10	2138748	chr10	2139016	deletion	210	99	14
										chr10	934652	chr10	934838	deletion	164	99	22
										chr10	910538	chr10	910825	deletion	225	99	11
										chr10	276044	chr10	276174	deletion	223	99	25
										chr11	74291410	chr11	74291510	deletion	203	99	28
										chr11	73964050	chr11	73964180	deletion	225	99	10
										chr11	73853387	chr11	73853512	deletion	206	99	17
										chr11	73853387	chr11	73853599	deletion	219	99	13
										chr11	73619897	chr11	73620097	deletion	210	99	12
										chr11	73611984	chr11	73612127	deletion	201	99	12
										chr11	73115704	chr11	73116862	deletion	1265	99	41
										chr11	73005782	chr11	73005880	deletion	207	99	12
										chr11	72994628	chr11	72994699	deletion	141	99	21
										chr11	72994434	chr11	72994699	deletion	149	99	17
										chr11	72956620	chr11	72956862	deletion	316	99	13
										chr11	72774513	chr11	72774566	deletion	195	99	17
										chr11	72692213	chr11	72692970	deletion	138	99	15
										chr11	72581770	chr11	72581877	deletion	209	99	30
										chr11	72433439	chr11	72433574	deletion	248	99	13
										chr11	72422828	chr11	72422916	deletion	195	99	15
										chr11	72422828	chr11	72423047	deletion	213	99	11
										chr11	72372899	chr11	72373079	deletion	218	99	39
										chr11	72070228	chr11	72070368	deletion	206	99	13
										chr11	71631872	chr11	71632113	deletion	212	99	27
										chr11	71621747	chr11	71621967	deletion	222	99	16
										chr11	71578338	chr11	71578431	deletion	202	99	21
										chr11	71435754	chr11	71435943	deletion	242	99	13
										chr11	71213300	chr11	71213408	deletion	474095	99	19
										chr11	71213127	chr11	71213408	deletion	210	99	19
										chr11	70702900	chr11	70703022	deletion	206	99	21
										chr11	70702900	chr11	70703162	deletion	237	99	11
										chr11	70366582	chr11	70366717	deletion	235	99	28
										chr11	70361562	chr11	70363405	deletion	1892	99	21
										chr11	69882722	chr11	69882978	deletion	236	99	30
										chr11	69538099	chr11	69538301	deletion	218	99	26
										chr11	69324326	chr11	69324477	deletion	205	99	20
										chr11	69289809	chr11	69289894	deletion	216	99	13
										chr11	69175881	chr11	69175993	deletion	224	99	16
										chr11	68913983	chr11	68914327	deletion	442	99	37
										chr11	68749761	chr11	68749855	deletion	214	99	32
										chr11	68684094	chr11	68684618	deletion	617	99	16
										chr11	68595611	chr11	68596052	deletion	475	99	19
										chr11	68574269	chr11	68574388	deletion	216	99	18
										chr11	68442982	chr11	68443091	deletion	210	99	19
										chr11	68360768	chr11	68361073	deletion	310	99	14
										chr11	68245002	chr11	68245016	deletion	129	99	19
										chr11	68205967	chr11	68206107	deletion	222	99	15
										chr11	67917102	chr11	67917181	deletion	143	99	11
										chr11	67782961	chr11	67783121	deletion	211	99	11
										chr11	67731038	chr11	67731142	deletion	204	99	28
										chr11	67178600	chr11	67179000	deletion	329	99	17
										chr11	67168732	chr11	67168898	deletion	212	99	14
										chr11	67092642	chr11	67094295	deletion	1863	99	25
										chr11	66910278	chr11	66910408	deletion	197	99	13
										chr11	66878931	chr11	66881744	deletion	2770	99	26
										chr11	66201494	chr11	66201611	deletion	198	99	10
										chr11	66154120	chr11	66154237	deletion	245	99	13
										chr11	66074778	chr11	66074914	deletion	222	99	15
										chr11	66013138	chr11	66013412	deletion	309	99	25
										chr11	65966773	chr11	65966855	deletion	218	99	11
										chr11	65803979	chr11	65804172	deletion	218	99	14
										chr11	65581341	chr11	65581574	deletion	327	99	16
										chr11	65246085	chr11	65246173	deletion	263	99	31
										chr11	65142130	chr11	65142361	deletion	243	99	13
										chr11	64975706	chr11	64975824	deletion	219	99	18
										chr11	64975706	chr11	64975917	deletion	234	99	12
										chr11	64911461	chr11	64917679	deletion	6348	99	14
										chr11	64878009	chr11	64878127	deletion	217	99	13
										chr11	64712988	chr11	64713192	deletion	138	99	14
										chr11	64687313	chr11	64687450	deletion	202	99	12
										chr11	64674740	chr11	64675238	deletion	592	99	26
										chr11	64645844	chr11	64645956	deletion	196	99	13
										chr11	64609327	chr11	64609519	deletion	213	99	19
										chr11	64444378	chr11	64445101	deletion	706	99	13
										chr11	64293960	chr11	64294543	deletion	719	99	33
										chr11	64207709	chr11	64208193	deletion	558	99	15
										chr11	64202267	chr11	64202488	deletion	303	99	22
										chr11	63895304	chr11	63901424	deletion	6264	99	17
										chr11	63882473	chr11	63882632	deletion	222	99	39
										chr11	63836045	chr11	63836263	deletion	214	99	41
										chr11	63794794	chr11	63794904	deletion	210	99	14
										chr11	63571306	chr11	63571428	deletion	215	99	18
										chr11	63130864	chr11	63131073	deletion	246	99	19
										chr11	62808162	chr11	62808309	deletion	224	99	22
										chr11	62379084	chr11	62379385	deletion	220	99	14
										chr11	61807037	chr11	61807155	deletion	217	99	13
										chr11	61806905	chr11	61807155	deletion	219	99	16
										chr11	61378290	chr11	61378493	deletion	185	99	19
										chr11	61152590	chr11	61152758	deletion	217	99	31
										chr11	60668831	chr11	60668929	deletion	209	99	27
										chr11	60651712	chr11	60651934	deletion	235	99	10
										chr11	60612718	chr11	60612896	deletion	208	99	13
										chr11	60584005	chr11	60584110	deletion	219	99	19
										chr11	60327488	chr11	60327596	deletion	190	99	12
										chr11	59995821	chr11	59996022	deletion	268	99	29
										chr11	59910647	chr11	59910766	deletion	211	99	15
										chr11	59869784	chr11	59869896	deletion	215	99	19
										chr11	59845258	chr11	59845555	deletion	259	99	13
										chr11	59810935	chr11	59814346	deletion	3469	99	14
										chr11	59752975	chr11	59753075	deletion	202	99	23
										chr11	59687433	chr11	59687577	deletion	216	99	30
										chr11	59532109	chr11	59532327	deletion	242	99	16
										chr11	59517945	chr11	59518037	deletion	172	99	13
										chr11	59247095	chr11	59247210	deletion	216	99	22
										chr11	59087521	chr11	59087676	deletion	246	99	23
										chr11	59086777	chr11	59086967	deletion	158	99	13
										chr11	58855885	chr11	58856026	deletion	212	99	26
										chr11	58393274	chr11	58393397	deletion	216	99	38
										chr11	58153447	chr11	58154980	deletion	1450	99	13
										chr11	58101959	chr11	58102057	deletion	204	99	12
										chr11	57752782	chr11	57752877	deletion	126	99	10
										chr11	57534326	chr11	57534383	deletion	188	99	10
										chr11	57378938	chr11	57379108	deletion	250	99	11
										chr11	57342539	chr11	57342653	deletion	214	99	11
										chr11	56831008	chr11	56831070	deletion	139	99	12
										chr11	56276733	chr11	56276872	deletion	209	99	16
										chr11	56202593	chr11	56202793	deletion	212	99	17
										chr11	55964870	chr11	55964950	deletion	217	99	60
										chr11	55906474	chr11	55906588	deletion	223	99	32
										chr11	55754124	chr11	55754267	deletion	248	99	37
										chr11	54143775	chr11	54143902	deletion	208	99	23
										chr11	53996098	chr11	53996332	deletion	221	99	25
										chr11	53644767	chr11	53644893	deletion	210	99	13
										chr11	53470023	chr11	53470156	deletion	208	99	17
										chr11	52806413	chr11	52806688	deletion	295	99	13
										chr11	52422546	chr11	52422670	deletion	207	99	23
										chr11	52203336	chr11	52203472	deletion	239	99	52
										chr11	52198666	chr11	52198881	deletion	222	99	30
										chr11	51739431	chr11	51739576	deletion	228	99	40
										chr11	51329486	chr11	51329607	deletion	208	99	36
										chr11	51232715	chr11	51232829	deletion	198	99	24
										chr11	50934144	chr11	50934395	deletion	213	99	10
										chr11	50847785	chr11	50847978	deletion	252	99	10
										chr11	50847636	chr11	50847978	deletion	274	99	12
										chr11	50582966	chr11	50583197	deletion	215	99	10
										chr11	50574227	chr11	50574509	deletion	229	99	13
										chr11	50262244	chr11	50262521	deletion	269	99	16
										chr11	50256860	chr11	50256925	deletion	225	99	29
										chr11	50236216	chr11	50236384	deletion	193	99	14
										chr11	50200620	chr11	50200900	deletion	222	99	15
										chr11	50200620	chr11	50200746	deletion	225	99	23
										chr11	50170245	chr11	50170363	deletion	226	99	20
										chr11	49885018	chr11	49885330	deletion	230	99	12
										chr11	49714807	chr11	49714978	deletion	176	99	13
										chr11	49644201	chr11	49644509	deletion	405	99	19
										chr11	49229511	chr11	49235739	deletion	6330	99	11
										chr11	48859457	chr11	48859690	deletion	202	99	12
										chr11	48602934	chr11	48604004	deletion	1044	99	10
										chr11	48053756	chr11	48053945	deletion	210	99	14
										chr11	47854151	chr11	47860382	deletion	6394	99	23
										chr11	47179198	chr11	47179316	deletion	200	99	14
										chr11	47155807	chr11	47155943	deletion	196	99	16
										chr11	46747078	chr11	46747264	deletion	231	99	15
										chr11	46486114	chr11	46488023	deletion	2010	99	11
										chr11	46421738	chr11	46421863	deletion	218	99	15
										chr11	46370044	chr11	46370156	deletion	199	99	13
										chr11	46108642	chr11	46108748	deletion	235	99	12
										chr11	45250047	chr11	45250147	deletion	209	99	10
										chr11	45028217	chr11	45034460	deletion	6335	99	23
										chr11	45012546	chr11	45012866	deletion	232	99	11
										chr11	44990140	chr11	44990230	deletion	197	99	17
										chr11	44605498	chr11	44606316	deletion	903	99	12
										chr11	44430300	chr11	44430475	deletion	222	99	23
										chr11	43667272	chr11	43667394	deletion	236	99	12
										chr11	42720842	chr11	42720975	deletion	196	99	12
										chr11	42210845	chr11	42211025	deletion	198	99	17
										chr11	41443615	chr11	41443908	deletion	260	99	14
										chr11	41105082	chr11	41105245	deletion	261	99	11
										chr11	40936062	chr11	40936367	deletion	216	99	10
										chr11	40911890	chr11	40912194	deletion	200	99	11
										chr11	40815111	chr11	40849124	deletion	33920	99	16
										chr11	40400749	chr11	40400887	deletion	229	99	10
										chr11	39310530	chr11	39310632	deletion	217	99	13
										chr11	39037394	chr11	39038271	deletion	956	99	17
										chr11	39037182	chr11	39038271	deletion	964	99	13
										chr11	38880771	chr11	38880882	deletion	197	99	14
										chr11	38634995	chr11	38636307	deletion	1386	99	33
										chr11	38476729	chr11	38476852	deletion	212	99	11
										chr11	38476729	chr11	38476942	deletion	223	99	16
										chr11	38476509	chr11	38476852	deletion	243	99	12
										chr11	37829340	chr11	37829435	deletion	188	99	29
										chr11	36482842	chr11	36489236	deletion	6473	99	23
										chr11	36316194	chr11	36316604	deletion	463	99	29
										chr11	35913736	chr11	35914004	deletion	210	99	11
										chr11	35866620	chr11	35866821	deletion	210	99	11
										chr11	35809503	chr11	35809606	deletion	216	99	14
										chr11	35798493	chr11	35798631	deletion	220	99	12
										chr11	35693083	chr11	35693380	deletion	285	99	22
										chr11	35444576	chr11	35444873	deletion	222	99	13
										chr11	35148526	chr11	35148652	deletion	234	99	23
										chr11	35131868	chr11	35132034	deletion	256	99	10
										chr11	34937533	chr11	34937726	deletion	208	99	25
										chr11	34571457	chr11	34571638	deletion	224	99	21
										chr11	34380147	chr11	34380257	deletion	204	99	31
										chr11	33930520	chr11	33930723	deletion	223	99	16
										chr11	33716716	chr11	33716878	deletion	198	99	22
										chr11	33426785	chr11	33426917	deletion	213	99	17
										chr11	33022667	chr11	33022801	deletion	233	99	20
										chr11	32988270	chr11	32988556	deletion	221	99	13
										chr11	32927472	chr11	32927572	deletion	196	99	13
										chr11	32144874	chr11	32144982	deletion	207	99	20
										chr11	31805035	chr11	31805337	deletion	364	99	15
										chr11	31291458	chr11	31291659	deletion	222	99	11
										chr11	31291458	chr11	31291536	deletion	223	99	19
										chr11	30591327	chr11	30591478	deletion	201	99	14
										chr11	30223237	chr11	30223372	deletion	219	99	10
										chr11	29912152	chr11	29912240	deletion	189	99	19
										chr11	29360989	chr11	29361217	deletion	224	99	14
										chr11	29256982	chr11	29257267	deletion	218	99	10
										chr11	28998516	chr11	29003209	deletion	4810	99	10
										chr11	28557468	chr11	28557585	deletion	217	99	32
										chr11	28548824	chr11	28548945	deletion	224	99	31
										chr11	28502058	chr11	28502247	deletion	215	99	28
										chr11	28445191	chr11	28445316	deletion	206	99	19
										chr11	28367946	chr11	28368031	deletion	135	99	13
										chr11	28336603	chr11	28336703	deletion	128	99	12
										chr11	28307239	chr11	28308022	deletion	856	99	19
										chr11	28133178	chr11	28133315	deletion	203	99	12
										chr11	27764500	chr11	27764734	deletion	281	99	24
										chr11	27431390	chr11	27431813	deletion	386	99	15
										chr11	26829393	chr11	26829574	deletion	122	99	10
										chr11	26698420	chr11	26698575	deletion	234	99	15
										chr11	26686918	chr11	26687029	deletion	216	99	17
										chr11	26661924	chr11	26662111	deletion	211	99	21
										chr11	26250229	chr11	26250353	deletion	224	99	13
										chr11	26183948	chr11	26184120	deletion	229	99	13
										chr11	26128852	chr11	26128916	deletion	183	99	22
										chr11	25868041	chr11	25868132	deletion	214	99	20
										chr11	25537124	chr11	25537249	deletion	221	99	21
										chr11	25420796	chr11	25420906	deletion	208	99	11
										chr11	25376720	chr11	25377515	deletion	933	99	10
										chr11	25263273	chr11	25263499	deletion	232	99	15
										chr11	24712585	chr11	24712710	deletion	223	99	12
										chr11	24102496	chr11	24102618	deletion	222	99	13
										chr11	24009525	chr11	24009677	deletion	225	99	13
										chr11	23986014	chr11	23986112	deletion	204	99	27
										chr11	23859782	chr11	23859893	deletion	204	99	22
										chr11	23765799	chr11	23765924	deletion	194	99	10
										chr11	23731517	chr11	23732030	deletion	552	99	15
										chr11	23570854	chr11	23570945	deletion	241	99	34
										chr11	22658742	chr11	22658869	deletion	236	99	19
										chr11	22579324	chr11	22579419	deletion	208	99	34
										chr11	22148230	chr11	22148394	deletion	202	99	20
										chr11	22108929	chr11	22109252	deletion	237	99	12
										chr11	21371991	chr11	21372102	deletion	226	99	50
										chr11	21275817	chr11	21275976	deletion	213	99	13
										chr11	21224331	chr11	21228891	deletion	4634	99	10
										chr11	20949687	chr11	20949710	deletion	142	99	19
										chr11	20730377	chr11	20730509	deletion	212	99	10
										chr11	19885434	chr11	19891860	deletion	6524	99	15
										chr11	19577718	chr11	19577957	deletion	209	99	13
										chr11	19527860	chr11	19528038	deletion	201	99	12
										chr11	19346682	chr11	19346791	deletion	138	99	13
										chr11	19163108	chr11	19163216	deletion	211	99	21
										chr11	18825320	chr11	18825478	deletion	218	99	37
										chr11	18824451	chr11	18824693	deletion	210	99	18
										chr11	18795383	chr11	18795558	deletion	198	99	18
										chr11	18569723	chr11	18569896	deletion	204	99	27
										chr11	17919204	chr11	17919461	deletion	234	99	12
										chr11	17919064	chr11	17919349	deletion	235	99	20
										chr11	17884482	chr11	17884673	deletion	241	99	14
										chr11	17761120	chr11	17761232	deletion	217	99	13
										chr11	17078933	chr11	17079106	deletion	210	99	24
										chr11	16981052	chr11	16981245	deletion	282	99	29
										chr11	16917036	chr11	16917347	deletion	299	99	14
										chr11	16577774	chr11	16577904	deletion	234	99	11
										chr11	16551551	chr11	16551783	deletion	204	99	15
										chr11	16523376	chr11	16523606	deletion	238	99	19
										chr11	16097504	chr11	16098062	deletion	654	99	25
										chr11	15905606	chr11	15905716	deletion	222	99	17
										chr11	15607966	chr11	15608079	deletion	211	99	29
										chr11	15552830	chr11	15552967	deletion	225	99	27
										chr11	15539407	chr11	15539505	deletion	202	99	19
										chr11	14712411	chr11	14712566	deletion	244	99	12
										chr11	14533093	chr11	14533235	deletion	208	99	22
										chr11	14514827	chr11	14514945	deletion	205	99	14
										chr11	14424627	chr11	14424889	deletion	227	99	13
										chr11	14182755	chr11	14182901	deletion	220	99	15
										chr11	14124183	chr11	14124278	deletion	221	99	19
										chr11	14073220	chr11	14073371	deletion	210	99	32
										chr11	14046138	chr11	14046242	deletion	214	99	22
										chr11	12599625	chr11	12599841	deletion	199	99	10
										chr11	12411871	chr11	12411985	deletion	215	99	15
										chr11	12235848	chr11	12236512	deletion	713	99	20
										chr11	11731348	chr11	11731451	deletion	166	99	21
										chr11	11425062	chr11	11425195	deletion	202	99	13
										chr11	10287010	chr11	10287262	deletion	223	99	10
										chr11	10239947	chr11	10240044	deletion	253	99	41
										chr11	8922513	chr11	8922943	deletion	470	99	10
										chr11	8701432	chr11	8701569	deletion	227	99	11
										chr11	8069128	chr11	8069230	deletion	200	99	40
										chr11	7940487	chr11	7940618	deletion	243	99	30
										chr11	7879785	chr11	7879997	deletion	229	99	14
										chr11	7548147	chr11	7548391	deletion	170	99	13
										chr11	7535803	chr11	7535943	deletion	208	99	22
										chr11	7519715	chr11	7519837	deletion	222	99	28
										chr11	7508757	chr11	7515079	deletion	6511	99	20
										chr11	7080035	chr11	7080256	deletion	214	99	25
										chr11	6542094	chr11	6542221	deletion	233	99	27
										chr11	6534226	chr11	6534439	deletion	204	99	10
										chr11	6094058	chr11	6094348	deletion	303	99	10
										chr11	5781558	chr11	5781680	deletion	225	99	37
										chr11	5707811	chr11	5707948	deletion	213	99	16
										chr11	4201119	chr11	4201305	deletion	215	99	12
										chr11	4009796	chr11	4015670	deletion	5951	99	32
										chr11	3914423	chr11	3914533	deletion	193	99	14
										chr11	3505511	chr11	3505610	deletion	242	99	30
										chr11	2922534	chr11	2922637	deletion	226	99	12
										chr11	2200073	chr11	2200271	deletion	196	99	10
										chr11	2056135	chr11	2056214	deletion	147	99	12
										chr11	574020	chr11	815398	deletion	241575	99	25
										chr12	71931513	chr12	71931649	deletion	199	99	17
										chr12	71891490	chr12	71891626	deletion	220	99	11
										chr12	71840414	chr12	71840516	deletion	205	99	23
										chr12	71752297	chr12	71752398	deletion	182	99	12
										chr12	71751669	chr12	71751747	deletion	189	99	11
										chr12	71726437	chr12	71726551	deletion	238	99	14
										chr12	71633835	chr12	71634054	deletion	207	99	17
										chr12	71611924	chr12	71611990	deletion	259	99	19
										chr12	71565347	chr12	71565491	deletion	230	99	31
										chr12	71063787	chr12	71063979	deletion	199	99	12
										chr12	71055570	chr12	71055767	deletion	307	99	26
										chr12	70704585	chr12	70704664	deletion	154	99	11
										chr12	70435265	chr12	70435589	deletion	351	99	10
										chr12	70435265	chr12	70436178	deletion	950	99	28
										chr12	70417614	chr12	70417750	deletion	241	99	15
										chr12	70339136	chr12	70339421	deletion	286	99	25
										chr12	69217801	chr12	69217938	deletion	248	99	18
										chr12	69029933	chr12	69030043	deletion	227	99	16
										chr12	69029713	chr12	69030043	deletion	240	99	11
										chr12	69015157	chr12	69021286	deletion	6052	99	10
										chr12	68914365	chr12	68914463	deletion	222	99	14
										chr12	68658801	chr12	68658889	deletion	213	99	10
										chr12	68653686	chr12	68653947	deletion	312	99	28
										chr12	68373986	chr12	68374094	deletion	206	99	15
										chr12	68351078	chr12	68351188	deletion	225	99	26
										chr12	67781174	chr12	67781409	deletion	418	99	19
										chr12	67613968	chr12	67614075	deletion	213	99	18
										chr12	67547954	chr12	67548147	deletion	244	99	19
										chr12	67373193	chr12	67373430	deletion	226	99	14
										chr12	67197592	chr12	67201178	deletion	3486	99	25
										chr12	67146502	chr12	67146631	deletion	221	99	21
										chr12	67138591	chr12	67138721	deletion	178	99	19
										chr12	67121335	chr12	67121443	deletion	203	99	15
										chr12	67028957	chr12	67029126	deletion	219	99	23
										chr12	66992603	chr12	66992809	deletion	209	99	18
										chr12	66705447	chr12	66705544	deletion	200	99	37
										chr12	66466247	chr12	66466361	deletion	204	99	16
										chr12	66238101	chr12	66238445	deletion	450	99	27
										chr12	66212710	chr12	66212796	deletion	224	99	14
										chr12	66212516	chr12	66212796	deletion	228	99	19
										chr12	65377580	chr12	65377781	deletion	225	99	12
										chr12	65323995	chr12	65324132	deletion	204	99	12
										chr12	65280465	chr12	65280668	deletion	205	99	12
										chr12	65234202	chr12	65234343	deletion	227	99	19
										chr12	65203843	chr12	65203940	deletion	194	99	29
										chr12	65090019	chr12	65090176	deletion	261	99	15
										chr12	64818604	chr12	64818768	deletion	242	99	16
										chr12	64798127	chr12	64798339	deletion	243	99	17
										chr12	64551166	chr12	64551401	deletion	224	99	12
										chr12	64460176	chr12	64460407	deletion	216	99	12
										chr12	64420333	chr12	64420437	deletion	227	99	13
										chr12	63983508	chr12	63983706	deletion	198	99	11
										chr12	63982075	chr12	63982249	deletion	206	99	11
										chr12	63853268	chr12	63853335	deletion	207	99	18
										chr12	63830255	chr12	63830352	deletion	207	99	21
										chr12	63791967	chr12	63792183	deletion	213	99	18
										chr12	63703780	chr12	63704040	deletion	331	99	24
										chr12	63308349	chr12	63308408	deletion	169	99	17
										chr12	63261882	chr12	63262022	deletion	237	99	19
										chr12	63093127	chr12	63093259	deletion	217	99	24
										chr12	63092922	chr12	63093259	deletion	234	99	12
										chr12	62064835	chr12	62064971	deletion	234	99	10
										chr12	61973563	chr12	61979721	deletion	6255	99	34
										chr12	61820531	chr12	61820581	deletion	140	99	12
										chr12	61758130	chr12	61758255	deletion	218	99	10
										chr12	61757952	chr12	61758255	deletion	236	99	16
										chr12	61228927	chr12	61229158	deletion	219	99	10
										chr12	60831845	chr12	60832236	deletion	420	99	16
										chr12	60391956	chr12	60392190	deletion	198	99	14
										chr12	60348273	chr12	60348392	deletion	228	99	12
										chr12	60282403	chr12	60282652	deletion	212	99	12
										chr12	60171424	chr12	60171581	deletion	230	99	14
										chr12	59682011	chr12	59682177	deletion	209	99	11
										chr12	59528031	chr12	59528124	deletion	209	99	27
										chr12	59444095	chr12	59444224	deletion	153	99	11
										chr12	59279644	chr12	59279756	deletion	194	99	22
										chr12	57276160	chr12	57276456	deletion	197	99	14
										chr12	56647772	chr12	56647781	deletion	132	99	15
										chr12	55686279	chr12	55686411	deletion	159	99	10
										chr12	55644894	chr12	55645030	deletion	211	99	16
										chr12	55557540	chr12	55557776	deletion	192	99	12
										chr12	55535113	chr12	55535287	deletion	212	99	20
										chr12	54891946	chr12	54892206	deletion	203	99	12
										chr12	54623413	chr12	54623530	deletion	185	99	15
										chr12	54436024	chr12	54436135	deletion	215	99	18
										chr12	54235161	chr12	54235316	deletion	222	99	11
										chr12	53831540	chr12	53831696	deletion	187	99	15
										chr12	53258043	chr12	53258165	deletion	213	99	14
										chr12	52258044	chr12	52258909	deletion	890	99	12
										chr12	52143882	chr12	52144015	deletion	227	99	10
										chr12	51839002	chr12	51839116	deletion	202	99	12
										chr12	51312036	chr12	51312139	deletion	197	99	21
										chr12	50490228	chr12	50490318	deletion	222	99	14
										chr12	50321821	chr12	50321985	deletion	247	99	21
										chr12	49562383	chr12	49567287	deletion	5112	99	11
										chr12	49501868	chr12	49502039	deletion	218	99	10
										chr12	49442843	chr12	49442969	deletion	222	99	12
										chr12	48840474	chr12	48840589	deletion	196	99	11
										chr12	48776745	chr12	48776795	deletion	193	99	14
										chr12	48711939	chr12	48712125	deletion	201	99	10
										chr12	48495271	chr12	48495450	deletion	215	99	12
										chr12	48486896	chr12	48487080	deletion	187	99	15
										chr12	48438504	chr12	48438621	deletion	205	99	43
										chr12	48406203	chr12	48406416	deletion	281	99	31
										chr12	48323557	chr12	48323668	deletion	199	99	19
										chr12	47444330	chr12	47444546	deletion	210	99	10
										chr12	47413519	chr12	47413769	deletion	205	99	20
										chr12	46495240	chr12	46496166	deletion	1029	99	22
										chr12	46458028	chr12	46458234	deletion	213	99	12
										chr12	46038145	chr12	46038455	deletion	16049	99	25
										chr12	45309366	chr12	45309589	deletion	226	99	10
										chr12	45088365	chr12	45088639	deletion	228	99	18
										chr12	44878427	chr12	44878595	deletion	217	99	12
										chr12	44776809	chr12	44777053	deletion	297	99	11
										chr12	44399266	chr12	44405552	deletion	6382	99	12
										chr12	44137232	chr12	44137442	deletion	230	99	23
										chr12	43268665	chr12	43269916	deletion	1173	99	15
										chr12	42841356	chr12	42841563	deletion	226	99	12
										chr12	42758710	chr12	42758867	deletion	230	99	11
										chr12	40892639	chr12	40892746	deletion	209	99	30
										chr12	40362075	chr12	40362272	deletion	188	99	20
										chr12	40348111	chr12	40348263	deletion	274	99	20
										chr12	40143048	chr12	40143134	deletion	213	99	11
										chr12	40013516	chr12	40013632	deletion	224	99	22
										chr12	39743542	chr12	39743638	deletion	198	99	24
										chr12	39729879	chr12	39736127	deletion	6367	99	11
										chr12	39181065	chr12	39181172	deletion	186	99	13
										chr12	38488676	chr12	38489277	deletion	670	99	15
										chr12	37367511	chr12	37367827	deletion	362	99	22
										chr12	37131377	chr12	37131482	deletion	218	99	12
										chr12	37131183	chr12	37131482	deletion	226	99	13
										chr12	37007280	chr12	37007405	deletion	201	99	22
										chr12	36544432	chr12	36544551	deletion	215	99	10
										chr12	35617266	chr12	35617430	deletion	250	99	26
										chr12	35230539	chr12	35230748	deletion	283	99	17
										chr12	34813322	chr12	34819571	deletion	6331	99	10
										chr12	34813185	chr12	34819571	deletion	6341	99	12
										chr12	33471266	chr12	33471771	deletion	582	99	10
										chr12	33471266	chr12	33471897	deletion	613	99	14
										chr12	33471092	chr12	33471771	deletion	601	99	11
										chr12	33137016	chr12	33137092	deletion	221	99	19
										chr12	32443067	chr12	32443548	deletion	567	99	16
										chr12	32307362	chr12	32307652	deletion	287	99	10
										chr12	32074455	chr12	32074531	deletion	212	99	20
										chr12	31943621	chr12	31943712	deletion	203	99	24
										chr12	31924512	chr12	31930815	deletion	6326	99	26
										chr12	31916453	chr12	31916655	deletion	214	99	12
										chr12	31540884	chr12	31541031	deletion	232	99	21
										chr12	31181350	chr12	31181475	deletion	204	99	25
										chr12	31110997	chr12	31111188	deletion	206	99	10
										chr12	30280359	chr12	30280461	deletion	186	99	19
										chr12	29965642	chr12	29965745	deletion	202	99	22
										chr12	29512606	chr12	29512792	deletion	262	99	31
										chr12	29463924	chr12	29464114	deletion	194	99	15
										chr12	29303998	chr12	29304098	deletion	199	99	10
										chr12	29006748	chr12	29006958	deletion	223	99	11
										chr12	28776000	chr12	28776220	deletion	233	99	10
										chr12	28455581	chr12	28455680	deletion	197	99	27
										chr12	28209496	chr12	28209683	deletion	242	99	11
										chr12	28187078	chr12	28187304	deletion	207	99	13
										chr12	28116136	chr12	28116255	deletion	208	99	10
										chr12	28021307	chr12	28021386	deletion	208	99	15
										chr12	27286404	chr12	27292690	deletion	6328	99	12
										chr12	26944146	chr12	26944250	deletion	201	99	34
										chr12	26855738	chr12	26855845	deletion	201	99	11
										chr12	26855589	chr12	26855845	deletion	208	99	18
										chr12	26721397	chr12	26721535	deletion	191	99	25
										chr12	26371083	chr12	26371306	deletion	188	99	10
										chr12	26312776	chr12	26312847	deletion	157	99	13
										chr12	26285343	chr12	26285553	deletion	222	99	10
										chr12	25555980	chr12	25556102	deletion	228	99	14
										chr12	25110614	chr12	25110728	deletion	189	99	11
										chr12	24995374	chr12	24995495	deletion	225	99	19
										chr12	24940683	chr12	24940943	deletion	223	99	14
										chr12	24918681	chr12	24918999	deletion	217	99	10
										chr12	24827362	chr12	24827473	deletion	208	99	20
										chr12	24798096	chr12	24798193	deletion	217	99	16
										chr12	24658771	chr12	24660744	deletion	2028	99	12
										chr12	24443621	chr12	24443840	deletion	214	99	32
										chr12	24427898	chr12	24428037	deletion	275	99	18
										chr12	24427338	chr12	24427617	deletion	207	99	14
										chr12	24418577	chr12	24418743	deletion	215	99	11
										chr12	24404917	chr12	24405046	deletion	217	99	24
										chr12	24392401	chr12	24392515	deletion	212	99	32
										chr12	24262221	chr12	24262310	deletion	144	99	22
										chr12	24168933	chr12	24169021	deletion	203	99	37
										chr12	24120126	chr12	24120338	deletion	226	99	22
										chr12	23630169	chr12	23630269	deletion	219	99	10
										chr12	23593140	chr12	23594492	deletion	1482	99	15
										chr12	23242352	chr12	23242577	deletion	249	99	11
										chr12	22852517	chr12	22852633	deletion	157	99	12
										chr12	22735954	chr12	22736529	deletion	619	99	25
										chr12	22479687	chr12	22479804	deletion	236	99	11
										chr12	22304699	chr12	22304872	deletion	268	99	20
										chr12	21996643	chr12	21996768	deletion	234	99	10
										chr12	21202279	chr12	21202625	deletion	264	99	17
										chr12	21132293	chr12	21138539	deletion	6359	99	29
										chr12	21110705	chr12	21110835	deletion	206	99	14
										chr12	21094595	chr12	21095145	deletion	576	99	15
										chr12	20913829	chr12	20913919	deletion	239	99	15
										chr12	20889244	chr12	20895484	deletion	6344	99	18
										chr12	20857244	chr12	20857396	deletion	211	99	12
										chr12	20797762	chr12	20797882	deletion	207	99	20
										chr12	20669940	chr12	20670069	deletion	230	99	45
										chr12	20627707	chr12	20627935	deletion	220	99	27
										chr12	20498335	chr12	20498490	deletion	223	99	14
										chr12	20493055	chr12	20493159	deletion	245	99	44
										chr12	20491981	chr12	20492224	deletion	229	99	11
										chr12	20472738	chr12	20472953	deletion	222	99	45
										chr12	20466058	chr12	20466189	deletion	219	99	16
										chr12	20438472	chr12	20438709	deletion	348	99	31
										chr12	20399355	chr12	20399617	deletion	223	99	11
										chr12	20399355	chr12	20399510	deletion	223	99	19
										chr12	20209230	chr12	20209429	deletion	187	99	11
										chr12	20171547	chr12	20173163	deletion	1677	99	16
										chr12	20016261	chr12	20016451	deletion	221	99	27
										chr12	19939249	chr12	19939493	deletion	207	99	24
										chr12	19503074	chr12	19503333	deletion	225	99	11
										chr12	19479333	chr12	19479420	deletion	177	99	11
										chr12	19416486	chr12	19416607	deletion	168	99	16
										chr12	19346356	chr12	19347146	deletion	850	99	19
										chr12	19232353	chr12	19232702	deletion	445	99	47
										chr12	19211155	chr12	19211294	deletion	231	99	17
										chr12	19210969	chr12	19211294	deletion	237	99	12
										chr12	18868558	chr12	18868645	deletion	185	99	18
										chr12	18794595	chr12	18794714	deletion	195	99	10
										chr12	18690456	chr12	18690496	deletion	142	99	11
										chr12	18662815	chr12	18663240	deletion	295	99	12
										chr12	18619285	chr12	18619358	deletion	145	99	27
										chr12	18537990	chr12	18538103	deletion	209	99	35
										chr12	18374528	chr12	18374816	deletion	210	99	13
										chr12	18128011	chr12	18128245	deletion	264	99	21
										chr12	17678677	chr12	19887395	deletion	2208850	99	11
										chr12	17590580	chr12	17590746	deletion	201	99	13
										chr12	17400047	chr12	17400165	deletion	209	99	26
										chr12	17379029	chr12	17379292	deletion	201	99	10
										chr12	17263113	chr12	17263313	deletion	198	99	13
										chr12	17256223	chr12	17256692	deletion	541	99	10
										chr12	16997912	chr12	16998054	deletion	214	99	37
										chr12	16884933	chr12	16885035	deletion	246	99	23
										chr12	16400831	chr12	16401053	deletion	240	99	42
										chr12	16338645	chr12	16338823	deletion	208	99	13
										chr12	15617866	chr12	15617965	deletion	208	99	11
										chr12	15457501	chr12	15457749	deletion	227	99	13
										chr12	15243739	chr12	15243875	deletion	221	99	10
										chr12	15243590	chr12	15243875	deletion	264	99	14
										chr12	15089616	chr12	15089710	deletion	203	99	52
										chr12	14970683	chr12	14970791	deletion	212	99	15
										chr12	14621380	chr12	14621499	deletion	226	99	24
										chr12	14606896	chr12	14607092	deletion	207	99	34
										chr12	14393065	chr12	14393173	deletion	207	99	14
										chr12	14177958	chr12	14178198	deletion	246	99	11
										chr12	14149619	chr12	14149751	deletion	223	99	27
										chr12	14046175	chr12	14046320	deletion	242	99	39
										chr12	13833794	chr12	13833899	deletion	203	99	11
										chr12	13829104	chr12	13829218	deletion	220	99	42
										chr12	13508586	chr12	13508709	deletion	201	99	22
										chr12	13481248	chr12	13482755	deletion	1588	99	17
										chr12	13380084	chr12	13380358	deletion	228	99	10
										chr12	13262226	chr12	13262439	deletion	171	99	10
										chr12	12998904	chr12	12999012	deletion	211	99	18
										chr12	12535318	chr12	12535650	deletion	399	99	23
										chr12	11677767	chr12	11677894	deletion	227	99	29
										chr12	11677767	chr12	11677983	deletion	237	99	10
										chr12	11526603	chr12	11526716	deletion	212	99	34
										chr12	11285943	chr12	11286119	deletion	261	99	24
										chr12	10961323	chr12	10961483	deletion	316	99	41
										chr12	10945134	chr12	10945340	deletion	253	99	42
										chr12	10905319	chr12	10905467	deletion	238	99	20
										chr12	10708864	chr12	10708919	deletion	211	99	22
										chr12	10432074	chr12	10432181	deletion	216	99	28
										chr12	10359058	chr12	10359186	deletion	224	99	16
										chr12	10358889	chr12	10359186	deletion	243	99	15
										chr12	10312933	chr12	10313046	deletion	214	99	14
										chr12	10060170	chr12	10060274	deletion	188	99	16
										chr12	9472787	chr12	9472797	deletion	118	99	10
										chr12	9393822	chr12	9394141	deletion	348	99	23
										chr12	9337097	chr12	9338480	deletion	1480	99	22
										chr12	9320476	chr12	9320540	deletion	158	99	21
										chr12	9026447	chr12	9026711	deletion	209	99	10
										chr12	8931757	chr12	8932246	deletion	477	99	21
										chr12	8768150	chr12	8768251	deletion	241	99	15
										chr12	8071709	chr12	8071840	deletion	240	99	12
										chr12	8071545	chr12	8071840	deletion	252	99	14
										chr12	7432777	chr12	7432894	deletion	218	99	11
										chr12	6838637	chr12	6838749	deletion	169	99	13
										chr12	6653249	chr12	6653362	deletion	222	99	25
										chr12	6599126	chr12	6599264	deletion	193	99	22
										chr12	6520981	chr12	6521096	deletion	216	99	26
										chr12	6520981	chr12	6521185	deletion	221	99	15
										chr12	6202619	chr12	6202735	deletion	229	99	40
										chr12	5635074	chr12	5635187	deletion	224	99	16
										chr12	5117756	chr12	5118023	deletion	209	99	11
										chr12	5062091	chr12	5062210	deletion	212	99	15
										chr12	5022680	chr12	5022850	deletion	234	99	22
										chr12	4880766	chr12	4881189	deletion	408	99	11
										chr12	4787451	chr12	4787671	deletion	249	99	23
										chr12	4779080	chr12	4779320	deletion	208	99	16
										chr12	4605167	chr12	4605441	deletion	327	99	10
										chr12	4599126	chr12	4599237	deletion	215	99	26
										chr12	4584279	chr12	4584403	deletion	197	99	31
										chr12	3940584	chr12	3940861	deletion	283	99	11
										chr12	3938232	chr12	3938307	deletion	209	99	13
										chr12	3844413	chr12	3846427	deletion	2113	99	45
										chr12	3499658	chr12	3499780	deletion	223	99	23
										chr12	3490065	chr12	3490230	deletion	215	99	27
										chr12	3003170	chr12	3003284	deletion	217	99	35
										chr12	2715934	chr12	2716161	deletion	236	99	18
										chr12	2700346	chr12	2700463	deletion	224	99	15
										chr12	2577269	chr12	2577381	deletion	212	99	18
										chr12	2553137	chr12	2553258	deletion	226	99	37
										chr12	2462434	chr12	2462626	deletion	216	99	11
										chr12	2398604	chr12	2398840	deletion	216	99	20
										chr12	2310857	chr12	2311057	deletion	209	99	16
										chr12	2156046	chr12	2156609	deletion	548	99	15
										chr12	2155916	chr12	2156609	deletion	559	99	15
										chr12	1858745	chr12	1859145	deletion	482	99	24
										chr12	1835091	chr12	1841431	deletion	6429	99	14
										chr12	1778539	chr12	1778695	deletion	182	99	12
										chr12	1741995	chr12	1747377	deletion	5451	99	15
										chr12	1713547	chr12	1713629	deletion	138	99	10
										chr12	1706781	chr12	1707412	deletion	708	99	20
										chr12	1706598	chr12	1707412	deletion	703	99	10
										chr12	1668414	chr12	1671543	deletion	3199	99	11
										chr12	1668304	chr12	1671543	deletion	3201	99	18
										chr12	1658623	chr12	1659085	deletion	444	99	19
										chr12	1534289	chr12	1534412	deletion	240	99	19
										chr12	1522573	chr12	1522787	deletion	218	99	13
										chr12	1386071	chr12	1386174	deletion	204	99	14
										chr12	1305859	chr12	1305980	deletion	214	99	34
										chr12	1269403	chr12	1269583	deletion	149	99	19
										chr12	1153674	chr12	1153970	deletion	593	99	22
										chr12	1131179	chr12	1131363	deletion	292	99	15
										chr12	972050	chr12	972224	deletion	185	99	12
										chr12	965718	chr12	965974	deletion	253	99	13
										chr12	949099	chr12	949290	deletion	231	99	10
										chr12	937993	chr12	938099	deletion	208	99	19
										chr12	906620	chr12	906728	deletion	216	99	14
										chr12	872632	chr12	872761	deletion	206	99	26
										chr12	867057	chr12	867428	deletion	321	99	10
										chr12	840921	chr12	841089	deletion	227	99	26
										chr12	764962	chr12	765069	deletion	214	99	29
										chr12	553365	chr12	553473	deletion	217	99	40
										chr12	543043	chr12	543147	deletion	215	99	39
										chr12	149620	chr12	149734	deletion	208	99	10
										chr12	104881	chr12	105035	deletion	215	99	10
										chr13	62600915	chr13	62601041	deletion	223	99	15
										chr13	62526238	chr13	62526296	deletion	184	99	14
										chr13	61781343	chr13	61781459	deletion	216	99	11
										chr13	61672896	chr13	61673117	deletion	241	99	12
										chr13	61575983	chr13	61576282	deletion	221	99	10
										chr13	61571691	chr13	61571955	deletion	285	99	15
										chr13	61527345	chr13	61527487	deletion	215	99	11
										chr13	61486596	chr13	61486701	deletion	199	99	27
										chr13	61397681	chr13	61398240	deletion	647	99	15
										chr13	61389475	chr13	61389733	deletion	201	99	10
										chr13	61220237	chr13	61220449	deletion	208	99	14
										chr13	61196165	chr13	61196283	deletion	224	99	17
										chr13	61155947	chr13	61155991	deletion	149	99	36
										chr13	61045764	chr13	61045886	deletion	207	99	10
										chr13	60963009	chr13	60963138	deletion	206	99	13
										chr13	60794945	chr13	60795032	deletion	191	99	22
										chr13	60574941	chr13	60575004	deletion	210	99	15
										chr13	60574771	chr13	60575004	deletion	216	99	20
										chr13	60504415	chr13	60504423	deletion	137	99	13
										chr13	60462494	chr13	60462734	deletion	232	99	10
										chr13	60199614	chr13	60199796	deletion	231	99	15
										chr13	60100886	chr13	60101076	deletion	208	99	30
										chr13	60029510	chr13	60029600	deletion	223	99	10
										chr13	59738032	chr13	59738271	deletion	208	99	10
										chr13	59163626	chr13	59163845	deletion	242	99	13
										chr13	59026808	chr13	59026974	deletion	212	99	18
										chr13	58840525	chr13	58840628	deletion	217	99	19
										chr13	58732266	chr13	58732484	deletion	241	99	12
										chr13	58523898	chr13	58526062	deletion	2237	99	13
										chr13	58372922	chr13	58373031	deletion	214	99	11
										chr13	58117974	chr13	58118107	deletion	213	99	14
										chr13	57986041	chr13	57986237	deletion	209	99	22
										chr13	57650555	chr13	57650736	deletion	213	99	21
										chr13	57594862	chr13	57595418	deletion	657	99	19
										chr13	56411281	chr13	56411560	deletion	231	99	10
										chr13	56205093	chr13	56205281	deletion	203	99	11
										chr13	56196896	chr13	56197014	deletion	201	99	11
										chr13	55595934	chr13	55596050	deletion	205	99	12
										chr13	55174893	chr13	55177161	deletion	2305	99	11
										chr13	55152903	chr13	55153131	deletion	215	99	20
										chr13	54982455	chr13	54982555	deletion	208	99	10
										chr13	54206151	chr13	54206242	deletion	205	99	13
										chr13	54200900	chr13	54200949	deletion	130	99	11
										chr13	53290918	chr13	53291309	deletion	360	99	31
										chr13	53270471	chr13	53270578	deletion	209	99	24
										chr13	52946764	chr13	52946865	deletion	208	99	16
										chr13	52772671	chr13	52772903	deletion	206	99	11
										chr13	52727674	chr13	52727847	deletion	249	99	24
										chr13	52724341	chr13	52724448	deletion	200	99	13
										chr13	52568734	chr13	52568924	deletion	224	99	12
										chr13	52491781	chr13	52491943	deletion	195	99	20
										chr13	52488305	chr13	52488540	deletion	202	99	15
										chr13	52439456	chr13	52439690	deletion	218	99	10
										chr13	52277995	chr13	52278219	deletion	194	99	13
										chr13	51409328	chr13	51409560	deletion	265	99	13
										chr13	50800095	chr13	50800317	deletion	205	99	14
										chr13	50344298	chr13	50344566	deletion	236	99	22
										chr13	50219290	chr13	50219405	deletion	226	99	18
										chr13	49917076	chr13	49917328	deletion	224	99	12
										chr13	49646691	chr13	49646994	deletion	314	99	11
										chr13	49339302	chr13	49339369	deletion	129	99	26
										chr13	49255001	chr13	49255106	deletion	199	99	27
										chr13	49202848	chr13	49202939	deletion	189	99	12
										chr13	48966020	chr13	48966201	deletion	215	99	12
										chr13	48921521	chr13	48921769	deletion	248	99	12
										chr13	48807384	chr13	48807544	deletion	188	99	12
										chr13	48653430	chr13	48653550	deletion	214	99	10
										chr13	48653282	chr13	48653550	deletion	240	99	25
										chr13	48253565	chr13	48253714	deletion	197	99	19
										chr13	48238789	chr13	48238907	deletion	201	99	12
										chr13	48238579	chr13	48238907	deletion	217	99	12
										chr13	48005328	chr13	48005487	deletion	224	99	22
										chr13	47884977	chr13	47885721	deletion	769	99	23
										chr13	47884780	chr13	47885721	deletion	778	99	13
										chr13	47599882	chr13	47599975	deletion	210	99	10
										chr13	47027437	chr13	47027535	deletion	208	99	17
										chr13	46804414	chr13	46804846	deletion	387	99	17
										chr13	46393572	chr13	46393696	deletion	231	99	37
										chr13	45908502	chr13	45909234	deletion	808	99	17
										chr13	45495434	chr13	45495699	deletion	220	99	17
										chr13	45390904	chr13	45391024	deletion	225	99	12
										chr13	45144861	chr13	45145070	deletion	195	99	16
										chr13	45144861	chr13	45144973	deletion	197	99	12
										chr13	45058111	chr13	45058278	deletion	235	99	22
										chr13	44740350	chr13	44740444	deletion	196	99	20
										chr13	44719679	chr13	44719778	deletion	223	99	18
										chr13	44719482	chr13	44719778	deletion	223	99	16
										chr13	44687717	chr13	44687818	deletion	194	99	12
										chr13	44671808	chr13	44672608	deletion	904	99	20
										chr13	44554120	chr13	44554249	deletion	210	99	14
										chr13	44488386	chr13	44488489	deletion	211	99	12
										chr13	44329371	chr13	44329620	deletion	238	99	10
										chr13	43811180	chr13	43811318	deletion	233	99	17
										chr13	43721405	chr13	43721506	deletion	205	99	27
										chr13	43617512	chr13	43623848	deletion	6419	99	24
										chr13	43365796	chr13	43365886	deletion	198	99	14
										chr13	42849606	chr13	42849839	deletion	259	99	18
										chr13	42771097	chr13	42771384	deletion	355	99	12
										chr13	42481756	chr13	42481900	deletion	248	99	22
										chr13	42107673	chr13	42107794	deletion	219	99	21
										chr13	42033785	chr13	42033918	deletion	215	99	15
										chr13	41966385	chr13	41966695	deletion	409	99	14
										chr13	41945327	chr13	41945585	deletion	211	99	20
										chr13	41713156	chr13	41713670	deletion	512	99	11
										chr13	41548522	chr13	41548696	deletion	227	99	19
										chr13	41374147	chr13	41374338	deletion	201	99	18
										chr13	40861420	chr13	40861821	deletion	283	99	10
										chr13	40621920	chr13	40622031	deletion	202	99	17
										chr13	40570307	chr13	40570676	deletion	438	99	19
										chr13	40386253	chr13	40392495	deletion	6345	99	41
										chr13	40319895	chr13	40320049	deletion	230	99	24
										chr13	40174896	chr13	40175420	deletion	538	99	18
										chr13	40156465	chr13	40156642	deletion	213	99	18
										chr13	40109049	chr13	40109335	deletion	216	99	10
										chr13	39939710	chr13	39939887	deletion	206	99	12
										chr13	39883612	chr13	39883807	deletion	223	99	12
										chr13	39763488	chr13	39763589	deletion	209	99	21
										chr13	39229752	chr13	39229962	deletion	234	99	35
										chr13	38816945	chr13	38817503	deletion	638	99	23
										chr13	38465092	chr13	38465271	deletion	193	99	14
										chr13	37842619	chr13	37842898	deletion	325	99	34
										chr13	37833778	chr13	37835012	deletion	1272	99	37
										chr13	37370423	chr13	37370437	deletion	170	99	12
										chr13	37229676	chr13	37229893	deletion	184	99	16
										chr13	37206928	chr13	37207154	deletion	247	99	23
										chr13	36909583	chr13	36909681	deletion	209	99	28
										chr13	36787166	chr13	36787215	deletion	142	99	19
										chr13	36596201	chr13	36596237	deletion	144	99	17
										chr13	36116508	chr13	36116678	deletion	130	99	11
										chr13	36045146	chr13	36045354	deletion	206	99	11
										chr13	35435346	chr13	35435503	deletion	222	99	35
										chr13	35259931	chr13	35260042	deletion	220	99	32
										chr13	35215211	chr13	35215295	deletion	242	99	21
										chr13	35072137	chr13	35072263	deletion	205	99	20
										chr13	34979083	chr13	34979084	deletion	125	99	11
										chr13	34910322	chr13	34910457	deletion	216	99	21
										chr13	34840491	chr13	34840730	deletion	181	99	26
										chr13	34424319	chr13	34424535	deletion	201	99	15
										chr13	34242737	chr13	34243526	deletion	876	99	26
										chr13	34036962	chr13	34037092	deletion	219	99	48
										chr13	33860814	chr13	33861317	deletion	587	99	27
										chr13	33815555	chr13	33815654	deletion	200	99	24
										chr13	33793387	chr13	33793504	deletion	229	99	18
										chr13	33670701	chr13	33670839	deletion	214	99	10
										chr13	33643849	chr13	33645225	deletion	1485	99	30
										chr13	33517069	chr13	33517203	deletion	147	99	16
										chr13	33502734	chr13	33502823	deletion	200	99	59
										chr13	32850326	chr13	32850546	deletion	199	99	12
										chr13	32809465	chr13	32809555	deletion	237	99	33
										chr13	32705037	chr13	32705139	deletion	153	99	13
										chr13	32479827	chr13	32479913	deletion	200	99	23
										chr13	32398715	chr13	32398842	deletion	216	99	10
										chr13	32363873	chr13	32363977	deletion	203	99	26
										chr13	31431851	chr13	31431973	deletion	208	99	24
										chr13	31422926	chr13	31423084	deletion	240	99	29
										chr13	31267730	chr13	31267800	deletion	202	99	31
										chr13	30821093	chr13	30821397	deletion	325	99	37
										chr13	30705452	chr13	30705536	deletion	198	99	12
										chr13	30481800	chr13	30481911	deletion	204	99	26
										chr13	30386690	chr13	30386969	deletion	261	99	13
										chr13	29636894	chr13	29636930	deletion	218	99	15
										chr13	29035295	chr13	29035383	deletion	207	99	34
										chr13	28451725	chr13	28451839	deletion	214	99	18
										chr13	28354971	chr13	28355102	deletion	246	99	36
										chr13	27820880	chr13	27821161	deletion	260	99	21
										chr13	27814054	chr13	27814177	deletion	225	99	26
										chr13	27658271	chr13	27658581	deletion	271	99	17
										chr13	27570962	chr13	27571306	deletion	516	99	13
										chr13	27140829	chr13	27140954	deletion	143	99	11
										chr13	27044858	chr13	27044998	deletion	215	99	17
										chr13	26905780	chr13	26905958	deletion	201	99	17
										chr13	26832653	chr13	26832783	deletion	213	99	17
										chr13	26560963	chr13	26561221	deletion	330	99	15
										chr13	26269397	chr13	26269520	deletion	231	99	31
										chr13	25696548	chr13	25696902	deletion	356	99	18
										chr13	24894208	chr13	24894361	deletion	194	99	15
										chr13	24637857	chr13	24637952	deletion	191	99	24
										chr13	24551957	chr13	24552281	deletion	420	99	42
										chr13	24500819	chr13	24502158	deletion	1439	99	51
										chr13	24449749	chr13	24449943	deletion	220	99	15
										chr13	24398970	chr13	24399039	deletion	199	99	16
										chr13	24358677	chr13	24358812	deletion	245	99	27
										chr13	24313563	chr13	24313686	deletion	213	99	17
										chr13	24268977	chr13	24269496	deletion	595	99	16
										chr13	24264329	chr13	24264432	deletion	189	99	16
										chr13	24045293	chr13	24045411	deletion	210	99	27
										chr13	24000062	chr13	24000162	deletion	263	99	28
										chr13	23845404	chr13	23845731	deletion	157	99	16
										chr13	23506120	chr13	23506363	deletion	224	99	12
										chr13	23330562	chr13	23330675	deletion	221	99	10
										chr13	22822644	chr13	22822786	deletion	230	99	23
										chr13	22512258	chr13	22512382	deletion	206	99	25
										chr13	22470157	chr13	22470452	deletion	386	99	21
										chr13	22453011	chr13	22459025	deletion	6103	99	11
										chr13	22400084	chr13	22400266	deletion	206	99	24
										chr13	21924379	chr13	21924525	deletion	224	99	35
										chr13	21579487	chr13	21579533	deletion	155	99	20
										chr13	21575730	chr13	21578849	deletion	3226	99	69
										chr13	21465126	chr13	21465351	deletion	220	99	10
										chr13	21462718	chr13	21462827	deletion	204	99	10
										chr13	21116712	chr13	21116818	deletion	136	99	13
										chr13	20926444	chr13	20926559	deletion	198	99	17
										chr13	20516368	chr13	20516492	deletion	215	99	23
										chr13	20289811	chr13	20289969	deletion	222	99	15
										chr13	20066312	chr13	20066403	deletion	140	99	11
										chr13	19821624	chr13	19827823	deletion	6308	99	14
										chr13	19693605	chr13	19695137	deletion	1602	99	18
										chr13	19692278	chr13	19693255	deletion	1056	99	17
										chr13	19513865	chr13	19513978	deletion	209	99	49
										chr13	19444603	chr13	19444790	deletion	282	99	21
										chr13	19287566	chr13	19288135	deletion	719	99	17
										chr13	19259785	chr13	19259906	deletion	220	99	25
										chr13	18863702	chr13	18863818	deletion	215	99	28
										chr13	18693375	chr13	18693999	deletion	763	99	18
										chr13	18462149	chr13	18462329	deletion	209	99	18
										chr13	18227144	chr13	18227325	deletion	209	99	14
										chr13	18019694	chr13	18019824	deletion	224	99	13
										chr13	17922459	chr13	17922605	deletion	236	99	16
										chr13	17540560	chr13	17540696	deletion	234	99	17
										chr13	17285611	chr13	17286146	deletion	629	99	22
										chr13	17275952	chr13	17276099	deletion	225	99	20
										chr13	17233244	chr13	17233387	deletion	223	99	14
										chr13	17136982	chr13	17137098	deletion	222	99	18
										chr13	16940182	chr13	16940353	deletion	208	99	16
										chr13	16468460	chr13	16468587	deletion	212	99	16
										chr13	16252651	chr13	16252785	deletion	155	99	11
										chr13	15838687	chr13	15838790	deletion	182	99	13
										chr13	14971618	chr13	14971801	deletion	219	99	15
										chr13	14971618	chr13	14971890	deletion	230	99	12
										chr13	14937636	chr13	14941038	deletion	3470	99	11
										chr13	14207275	chr13	14207604	deletion	401	99	18
										chr13	14177202	chr13	14177393	deletion	276	99	11
										chr13	14100774	chr13	14101040	deletion	247	99	11
										chr13	14069063	chr13	14069285	deletion	313	99	18
										chr13	13736123	chr13	13736479	deletion	437	99	17
										chr13	13287268	chr13	13287378	deletion	200	99	13
										chr13	12216708	chr13	12217065	deletion	442	99	17
										chr13	12138712	chr13	12138818	deletion	206	99	12
										chr13	12084082	chr13	12084236	deletion	220	99	11
										chr13	11613744	chr13	11614120	deletion	388	99	10
										chr13	10918645	chr13	10918771	deletion	200	99	12
										chr13	10858499	chr13	10858715	deletion	250	99	22
										chr13	10742329	chr13	10742492	deletion	214	99	19
										chr13	10287822	chr13	10287936	deletion	196	99	22
										chr13	10239240	chr13	10239356	deletion	202	99	12
										chr13	9879513	chr13	9879699	deletion	217	99	20
										chr13	9650242	chr13	9650621	deletion	480	99	37
										chr13	9259035	chr13	9259239	deletion	212	99	33
										chr13	8534376	chr13	8534461	deletion	220	99	13
										chr13	7806114	chr13	7806421	deletion	270	99	10
										chr13	7090783	chr13	7091068	deletion	245	99	13
										chr13	7078903	chr13	7079055	deletion	198	99	25
										chr13	6490905	chr13	6490976	deletion	152	99	15
										chr13	6364722	chr13	6364820	deletion	207	99	12
										chr13	6320067	chr13	6320077	deletion	124	99	12
										chr13	5911790	chr13	5911889	deletion	223	99	10
										chr13	5177930	chr13	5178175	deletion	224	99	19
										chr13	5107483	chr13	5107603	deletion	184	99	13
										chr13	5049887	chr13	5050004	deletion	196	99	17
										chr13	4905542	chr13	4905670	deletion	202	99	25
										chr13	4773046	chr13	4773161	deletion	1404966	99	12
										chr13	4726445	chr13	4726567	deletion	210	99	25
										chr13	4595681	chr13	4595785	deletion	210	99	23
										chr13	4360730	chr13	4360908	deletion	217	99	13
										chr13	4224488	chr13	4224561	deletion	141	99	24
										chr13	2895216	chr13	2895333	deletion	150	99	16
										chr13	2036085	chr13	2036219	deletion	212	99	15
										chr13	2012963	chr13	2013059	deletion	200	99	11
										chr13	856987	chr13	857095	deletion	209	99	14
										chr13	287339	chr13	287474	deletion	228	99	23
										chr13	55954	chr13	56058	deletion	215	99	22
										chr14	60958261	chr14	60958435	deletion	223	99	11
										chr14	60561442	chr14	60562654	deletion	1251	99	13
										chr14	60014231	chr14	60014349	deletion	214	99	10
										chr14	59568118	chr14	59568470	deletion	473	99	11
										chr14	59269073	chr14	59269194	deletion	229	99	16
										chr14	59253368	chr14	59253556	deletion	240	99	18
										chr14	59188207	chr14	59188275	deletion	175	99	12
										chr14	59128220	chr14	59128342	deletion	212	99	18
										chr14	58877914	chr14	58878035	deletion	197	99	31
										chr14	58760822	chr14	58760965	deletion	220	99	32
										chr14	58651749	chr14	58651847	deletion	224	99	27
										chr14	58635447	chr14	58635587	deletion	231	99	29
										chr14	58231799	chr14	58237864	deletion	6164	99	10
										chr14	57817068	chr14	57817186	deletion	201	99	11
										chr14	57735733	chr14	57738268	deletion	2644	99	25
										chr14	57689680	chr14	57689973	deletion	372	99	14
										chr14	57358828	chr14	57359021	deletion	204	99	14
										chr14	56799687	chr14	56799794	deletion	198	99	40
										chr14	56533843	chr14	56534002	deletion	201	99	21
										chr14	56284927	chr14	56285107	deletion	226	99	12
										chr14	55926528	chr14	55926698	deletion	231	99	14
										chr14	55893727	chr14	55893903	deletion	220	99	10
										chr14	55236584	chr14	55236736	deletion	203	99	10
										chr14	54749995	chr14	54750206	deletion	217	99	10
										chr14	53701399	chr14	53701572	deletion	305	99	11
										chr14	53584618	chr14	53584803	deletion	221	99	14
										chr14	52613146	chr14	52613273	deletion	212	99	15
										chr14	52586471	chr14	52587322	deletion	938	99	33
										chr14	52515149	chr14	52515447	deletion	209	99	23
										chr14	52186267	chr14	52186535	deletion	228	99	12
										chr14	52088277	chr14	52088659	deletion	412	99	10
										chr14	52072534	chr14	52072775	deletion	204	99	13
										chr14	51661106	chr14	51661226	deletion	238	99	12
										chr14	51277994	chr14	51278226	deletion	226	99	12
										chr14	50934043	chr14	50934151	deletion	238	99	10
										chr14	50933844	chr14	50934151	deletion	233	99	11
										chr14	50781666	chr14	50781885	deletion	250	99	13
										chr14	50781555	chr14	50781885	deletion	253	99	10
										chr14	50771228	chr14	50771369	deletion	232	99	30
										chr14	50771005	chr14	50771369	deletion	247	99	13
										chr14	50725945	chr14	50726080	deletion	219	99	18
										chr14	50224537	chr14	50224698	deletion	218	99	21
										chr14	48886070	chr14	48886564	deletion	429	99	10
										chr14	48838254	chr14	48838386	deletion	202	99	14
										chr14	48662647	chr14	48662750	deletion	263	99	38
										chr14	48637195	chr14	48637319	deletion	203	99	11
										chr14	48622581	chr14	48622717	deletion	233	99	21
										chr14	48591319	chr14	48591543	deletion	275	99	14
										chr14	48143989	chr14	48144022	deletion	233	99	13
										chr14	47744354	chr14	47744592	deletion	263	99	11
										chr14	47648116	chr14	47648203	deletion	208	99	20
										chr14	47315405	chr14	47315550	deletion	242	99	15
										chr14	47222256	chr14	47222457	deletion	223	99	11
										chr14	47195760	chr14	47195880	deletion	202	99	12
										chr14	47059088	chr14	47059201	deletion	281	99	41
										chr14	46957415	chr14	46957547	deletion	202	99	16
										chr14	46713029	chr14	46713159	deletion	224	99	22
										chr14	46581020	chr14	46581152	deletion	207	99	10
										chr14	45779563	chr14	45779641	deletion	149	99	16
										chr14	45777935	chr14	45778067	deletion	209	99	55
										chr14	45766308	chr14	45766394	deletion	131	99	16
										chr14	45093354	chr14	45093433	deletion	204	99	12
										chr14	44994276	chr14	44994395	deletion	202	99	20
										chr14	44979647	chr14	44979923	deletion	219	99	13
										chr14	44801388	chr14	44808139	deletion	6843	99	12
										chr14	44641783	chr14	44641916	deletion	232	99	12
										chr14	44531361	chr14	44531485	deletion	232	99	45
										chr14	44521330	chr14	44521440	deletion	222	99	15
										chr14	44521149	chr14	44521440	deletion	215	99	25
										chr14	44462856	chr14	44462958	deletion	213	99	14
										chr14	43955376	chr14	43955584	deletion	204	99	15
										chr14	43358816	chr14	43358865	deletion	126	99	12
										chr14	43278500	chr14	43278657	deletion	213	99	10
										chr14	43024249	chr14	43024377	deletion	221	99	25
										chr14	42719868	chr14	42719961	deletion	213	99	19
										chr14	42204982	chr14	42205257	deletion	240	99	12
										chr14	42100837	chr14	42100982	deletion	230	99	14
										chr14	42053524	chr14	42053618	deletion	197	99	17
										chr14	41846232	chr14	41846348	deletion	196	99	21
										chr14	41685826	chr14	41685923	deletion	238	99	34
										chr14	41289869	chr14	41289914	deletion	223	99	20
										chr14	41024695	chr14	41024799	deletion	198	99	27
										chr14	40724927	chr14	40725026	deletion	210	99	10
										chr14	40528841	chr14	40529086	deletion	251	99	18
										chr14	40319094	chr14	40319218	deletion	234	99	28
										chr14	40226498	chr14	40226750	deletion	243	99	11
										chr14	40208561	chr14	40208663	deletion	198	99	23
										chr14	40205334	chr14	40205442	deletion	198	99	16
										chr14	39973724	chr14	39973830	deletion	215	99	11
										chr14	39543906	chr14	39544014	deletion	212	99	15
										chr14	39403285	chr14	39403400	deletion	221	99	19
										chr14	39162785	chr14	39162945	deletion	224	99	10
										chr14	38806887	chr14	38807081	deletion	215	99	15
										chr14	38611851	chr14	38611993	deletion	218	99	12
										chr14	38568075	chr14	38568182	deletion	206	99	13
										chr14	38542970	chr14	38543205	deletion	229	99	26
										chr14	38448121	chr14	38448380	deletion	239	99	10
										chr14	38447404	chr14	38447632	deletion	227	99	22
										chr14	38258668	chr14	38258826	deletion	200	99	10
										chr14	38072732	chr14	38073944	deletion	1112	99	11
										chr14	38066203	chr14	38066303	deletion	208	99	11
										chr14	37854513	chr14	37854618	deletion	172	99	10
										chr14	37854393	chr14	37854618	deletion	198	99	14
										chr14	37669887	chr14	37673586	deletion	3786	99	34
										chr14	37231115	chr14	37231346	deletion	208	99	18
										chr14	37093214	chr14	37093312	deletion	208	99	15
										chr14	36947591	chr14	36947719	deletion	211	99	16
										chr14	36928683	chr14	36928831	deletion	210	99	17
										chr14	36928102	chr14	36928314	deletion	240	99	10
										chr14	36568964	chr14	36569212	deletion	217	99	12
										chr14	36415093	chr14	36415204	deletion	220	99	26
										chr14	36341676	chr14	36341865	deletion	195	99	37
										chr14	36183601	chr14	36183699	deletion	211	99	25
										chr14	35931294	chr14	35931424	deletion	238	99	14
										chr14	35931110	chr14	35931424	deletion	215	99	12
										chr14	35894417	chr14	35894556	deletion	223	99	27
										chr14	35863962	chr14	35864239	deletion	217	99	10
										chr14	35835046	chr14	35835219	deletion	164	99	15
										chr14	35484976	chr14	35485090	deletion	215	99	11
										chr14	35416047	chr14	35416222	deletion	202	99	11
										chr14	35234201	chr14	35234439	deletion	215	99	11
										chr14	35186849	chr14	35186943	deletion	221	99	30
										chr14	35033098	chr14	35033217	deletion	225	99	21
										chr14	34887734	chr14	34887819	deletion	156	99	32
										chr14	34514198	chr14	34514439	deletion	224	99	15
										chr14	33257997	chr14	33258104	deletion	221	99	18
										chr14	31644211	chr14	31645487	deletion	1363	99	24
										chr14	31561602	chr14	31561772	deletion	239	99	13
										chr14	31473586	chr14	31473689	deletion	197	99	27
										chr14	31365713	chr14	31365926	deletion	235	99	14
										chr14	30894142	chr14	30894356	deletion	213	99	14
										chr14	30783384	chr14	30783528	deletion	225	99	11
										chr14	30713651	chr14	30713770	deletion	187	99	10
										chr14	30713651	chr14	30713909	deletion	206	99	10
										chr14	30591199	chr14	30591314	deletion	270	99	17
										chr14	30549737	chr14	30549859	deletion	207	99	15
										chr14	30263402	chr14	30263533	deletion	219	99	19
										chr14	30261268	chr14	30261381	deletion	198	99	46
										chr14	30218162	chr14	30218265	deletion	202	99	24
										chr14	30180117	chr14	30180255	deletion	247	99	21
										chr14	29408472	chr14	29408562	deletion	212	99	25
										chr14	28929042	chr14	28929227	deletion	198	99	11
										chr14	28854664	chr14	28854897	deletion	232	99	27
										chr14	28554725	chr14	28554890	deletion	222	99	11
										chr14	27961540	chr14	27961646	deletion	201	99	15
										chr14	27129941	chr14	27130051	deletion	218	99	14
										chr14	27075977	chr14	27076218	deletion	240	99	13
										chr14	27003400	chr14	27003517	deletion	200	99	17
										chr14	26878472	chr14	26878614	deletion	218	99	16
										chr14	26668138	chr14	26668254	deletion	181	99	27
										chr14	26269033	chr14	26269137	deletion	212	99	48
										chr14	26260984	chr14	26261037	deletion	196	99	13
										chr14	26182908	chr14	26183029	deletion	213	99	24
										chr14	25691998	chr14	25692255	deletion	220	99	21
										chr14	25275925	chr14	25275994	deletion	209	99	35
										chr14	24603341	chr14	24603514	deletion	231	99	10
										chr14	24548521	chr14	24548666	deletion	243	99	10
										chr14	24481992	chr14	24482298	deletion	279	99	11
										chr14	24449887	chr14	24450036	deletion	239	99	13
										chr14	24218938	chr14	24219147	deletion	229	99	42
										chr14	24177766	chr14	24177843	deletion	169	99	17
										chr14	24113035	chr14	24114602	deletion	1627	99	12
										chr14	24072511	chr14	24072664	deletion	224	99	24
										chr14	24029362	chr14	24029503	deletion	234	99	21
										chr14	23975650	chr14	23975892	deletion	228	99	23
										chr14	23753312	chr14	23754302	deletion	1094	99	21
										chr14	23519056	chr14	23519186	deletion	273	99	12
										chr14	23405339	chr14	23405472	deletion	189	99	22
										chr14	23378998	chr14	23379229	deletion	240	99	10
										chr14	23311082	chr14	23311143	deletion	227	99	13
										chr14	23136956	chr14	23138230	deletion	1325	99	12
										chr14	23097026	chr14	23097173	deletion	208	99	13
										chr14	23058581	chr14	23058654	deletion	136	99	17
										chr14	22889229	chr14	22889516	deletion	229	99	10
										chr14	22870083	chr14	22870362	deletion	356	99	11
										chr14	22765655	chr14	22765696	deletion	135	99	28
										chr14	22603827	chr14	22603913	deletion	221	99	12
										chr14	22270881	chr14	22271017	deletion	229	99	25
										chr14	22152097	chr14	22152206	deletion	233	99	43
										chr14	21913175	chr14	21919428	deletion	6344	99	11
										chr14	21723611	chr14	21723689	deletion	200	99	11
										chr14	20482903	chr14	20483077	deletion	206	99	13
										chr14	18486318	chr14	18486539	deletion	190	99	13
										chr14	18431017	chr14	18431191	deletion	257	99	39
										chr14	18138389	chr14	18138542	deletion	204	99	15
										chr14	18068751	chr14	18068995	deletion	233	99	18
										chr14	17926918	chr14	17927224	deletion	244	99	10
										chr14	17909432	chr14	17909550	deletion	202	99	14
										chr14	17868305	chr14	17868541	deletion	231	99	11
										chr14	16875174	chr14	16875342	deletion	258	99	17
										chr14	16707208	chr14	16707332	deletion	213	99	16
										chr14	16656168	chr14	16656401	deletion	209	99	10
										chr14	16411465	chr14	16411594	deletion	252	99	26
										chr14	16179496	chr14	16180374	deletion	972	99	11
										chr14	16127914	chr14	16128019	deletion	201	99	20
										chr14	15773473	chr14	15774032	deletion	632	99	17
										chr14	14058100	chr14	14058257	deletion	240	99	18
										chr14	13845655	chr14	13845755	deletion	199	99	15
										chr14	13845452	chr14	13845755	deletion	215	99	25
										chr14	13757846	chr14	13757923	deletion	238	99	11
										chr14	13757730	chr14	13757923	deletion	236	99	12
										chr14	13748886	chr14	13749077	deletion	223	99	11
										chr14	13746386	chr14	13746558	deletion	207	99	17
										chr14	13539246	chr14	13539397	deletion	247	99	13
										chr14	13403754	chr14	13403864	deletion	219	99	14
										chr14	13403134	chr14	13403274	deletion	233	99	41
										chr14	13108517	chr14	13108703	deletion	214	99	20
										chr14	13054988	chr14	13055144	deletion	216	99	25
										chr14	12513025	chr14	12513156	deletion	223	99	12
										chr14	12204072	chr14	12204209	deletion	207	99	34
										chr14	12195249	chr14	12195366	deletion	210	99	50
										chr14	12160974	chr14	12161040	deletion	135	99	11
										chr14	11966703	chr14	11966835	deletion	244	99	44
										chr14	11680441	chr14	11687135	deletion	6668	99	17
										chr14	10498200	chr14	10498282	deletion	180	99	10
										chr14	10482517	chr14	10482622	deletion	203	99	16
										chr14	9783661	chr14	9783760	deletion	235	99	14
										chr14	9256058	chr14	9256319	deletion	350	99	14
										chr14	8857552	chr14	8857814	deletion	208	99	11
										chr14	7911056	chr14	7911242	deletion	213	99	15
										chr14	7892229	chr14	7892327	deletion	246	99	10
										chr14	7666144	chr14	7666300	deletion	251	99	24
										chr14	6889746	chr14	6889834	deletion	160	99	38
										chr14	6827720	chr14	6827862	deletion	221	99	15
										chr14	6818840	chr14	6818951	deletion	191	99	12
										chr14	6796365	chr14	6796477	deletion	202	99	31
										chr14	6730198	chr14	6730288	deletion	213	99	11
										chr14	6589566	chr14	6592927	deletion	3302	99	12
										chr14	6492629	chr14	6492802	deletion	220	99	14
[truncated: 8,630 more rows]

## Sheet: BreakDancer. intratranslocation
Chr 1	Chr 1 position	Chr2 position	Chr 1 position	Chr 2	Chr2 position	Type	length of affected region	BreakDancer Score	# of supporting reads
chr1	16595972	0+10-	chr1	16596408	10+0-	intra-chromosomal translocation	-87	99	10
chr16	412719	6+6-	chr16	412998	6+6-	intra-chromosomal translocation	-301	99	11
chr11	69620990	10+10-	chr11	69621366	10+10-	intra-chromosomal translocation	-300	99	13
chr13	36611540	23+23-	chr13	36611907	23+23-	intra-chromosomal translocation	-300	99	23
chr7	26614981	13+13-	chr7	26615343	13+13-	intra-chromosomal translocation	-300	99	13
chr8	69037523	0+0-	chr8	69038459	12+12-	intra-chromosomal translocation	-298	99	12
chr34	39244082	73+73-	chr34	39244407	73+73-	intra-chromosomal translocation	-294	99	74
chr8	68831826	0+12-	chr8	68832407	12+0-	intra-chromosomal translocation	-293	99	12
chr9	6704290	14+14-	chr9	6704742	14+14-	intra-chromosomal translocation	-291	99	14
chr19	29368833	21+21-	chr19	29369397	21+21-	intra-chromosomal translocation	-290	99	21
chr38	22314192	16+17-	chr38	22314379	16+17-	intra-chromosomal translocation	-289	99	16
chr2	32341179	32+33-	chr2	32341414	32+33-	intra-chromosomal translocation	-288	99	33
chr8	25454092	13+15-	chr8	25454244	13+15-	intra-chromosomal translocation	-285	99	13
chr10	2918913	0+0-	chr10	2919630	17+17-	intra-chromosomal translocation	-284	99	21
chr2	79759265	22+22-	chr2	79759657	22+22-	intra-chromosomal translocation	-284	99	22
chr25	49068662	22+23-	chr25	49069225	22+23-	intra-chromosomal translocation	-284	99	34
chr4	85840132	32+32-	chr4	85840683	32+32-	intra-chromosomal translocation	-282	99	32
chr6	77199681	13+13-	chr6	77199759	13+13-	intra-chromosomal translocation	-282	99	13
chr10	67327960	0+0-	chr10	67328738	20+20-	intra-chromosomal translocation	-281	99	20
chr13	59999216	10+10-	chr13	59999360	10+10-	intra-chromosomal translocation	-281	99	10
chr10	19164094	13+13-	chr10	19164377	13+13-	intra-chromosomal translocation	-280	99	13
chr14	29743563	13+13-	chr14	29743780	13+13-	intra-chromosomal translocation	-280	99	13
chr21	41010235	20+20-	chr21	41010588	20+20-	intra-chromosomal translocation	-280	99	21
chr5	23579416	22+22-	chr5	23579796	22+22-	intra-chromosomal translocation	-280	99	22
chr21	48071831	39+39-	chr21	48072081	39+39-	intra-chromosomal translocation	-279	99	39
chr1	120275568	74+74-	chr1	120276151	74+74-	intra-chromosomal translocation	-278	99	74
chr32	30253491	14+14-	chr32	30254041	14+14-	intra-chromosomal translocation	-278	99	14
chr14	58725703	15+15-	chr14	58726065	15+15-	intra-chromosomal translocation	-275	99	15
chr11	63759306	25+25-	chr11	63759658	25+25-	intra-chromosomal translocation	-274	99	26
chr13	20191992	10+10-	chr13	20192218	10+10-	intra-chromosomal translocation	-274	99	10
chr1	54361205	0+0-	chr1	54362524	13+11-	intra-chromosomal translocation	-273	99	17
chr31	36502675	40+40-	chr31	36502913	40+40-	intra-chromosomal translocation	-273	99	40
chr6	71735926	13+13-	chr6	71736374	13+13-	intra-chromosomal translocation	-272	99	13
chr19	50499047	11+11-	chr19	50499425	11+11-	intra-chromosomal translocation	-271	99	11
chr34	19296057	33+32-	chr34	19296368	33+32-	intra-chromosomal translocation	-271	99	33
chr17	14872734	59+59-	chr17	14873155	59+59-	intra-chromosomal translocation	-270	99	59
chrX	642867	0+0-	chrX	643882	10+10-	intra-chromosomal translocation	-270	99	10
chr26	38281171	0+0-	chr26	38281866	14+14-	intra-chromosomal translocation	-269	99	14
chr14	55193640	10+10-	chr14	55193769	10+10-	intra-chromosomal translocation	-268	99	11
chr38	23154151	29+30-	chr38	23154371	29+30-	intra-chromosomal translocation	-268	99	29
chrX	754215	23+23-	chrX	754696	23+23-	intra-chromosomal translocation	-268	99	26
chr22	60915246	15+15-	chr22	60915490	15+15-	intra-chromosomal translocation	-266	99	15
chr25	49212884	36+36-	chr25	49213591	36+36-	intra-chromosomal translocation	-266	99	37
chr3	37192882	11+11-	chr3	37193202	11+11-	intra-chromosomal translocation	-265	99	11
chr1	68949599	10+10-	chr1	68949640	10+10-	intra-chromosomal translocation	-264	99	10
chr15	59705276	15+16-	chr15	59705632	15+16-	intra-chromosomal translocation	-264	99	15
chr37	23247008	12+12-	chr37	23247197	12+12-	intra-chromosomal translocation	-264	99	12
chr2	64069761	10+10-	chr2	64070212	10+10-	intra-chromosomal translocation	-263	99	10
chr16	58444677	31+31-	chr16	58445003	31+31-	intra-chromosomal translocation	-262	99	31
chr6	47038972	34+34-	chr6	47039336	34+34-	intra-chromosomal translocation	-262	99	34
chr13	33540076	25+25-	chr13	33540291	25+25-	intra-chromosomal translocation	-260	99	25
chr29	31676147	24+24-	chr29	31676752	24+24-	intra-chromosomal translocation	-260	99	24
chr6	50784312	13+13-	chr6	50784526	13+13-	intra-chromosomal translocation	-260	99	13
chr1	64240513	35+35-	chr1	64240752	35+35-	intra-chromosomal translocation	-257	99	35
chr12	33022005	12+12-	chr12	33022584	12+12-	intra-chromosomal translocation	-257	99	13
chr13	36424827	0+11-	chr13	36425392	11+0-	intra-chromosomal translocation	-257	99	11
chr24	42126294	36+35-	chr24	42127002	36+35-	intra-chromosomal translocation	-257	99	38
chr10	57124818	10+10-	chr10	57125116	10+10-	intra-chromosomal translocation	-256	99	10
chr13	30644429	0+0-	chr13	30645327	22+22-	intra-chromosomal translocation	-256	99	23
chr1	54355162	0+0-	chr1	54355955	13+14-	intra-chromosomal translocation	-255	99	13
chr17	13103674	18+19-	chr17	13103938	18+19-	intra-chromosomal translocation	-254	99	18
chr26	35316202	23+25-	chr26	35316499	23+25-	intra-chromosomal translocation	-254	99	23
chr19	17132304	14+14-	chr19	17132539	14+14-	intra-chromosomal translocation	-253	99	17
chr28	37439476	27+27-	chr28	37439786	27+27-	intra-chromosomal translocation	-253	99	27
chr29	18194770	21+21-	chr29	18195039	21+21-	intra-chromosomal translocation	-253	99	21
chr6	507676	24+24-	chr6	508280	24+24-	intra-chromosomal translocation	-253	99	24
chr31	36976454	12+12-	chr31	36976757	12+12-	intra-chromosomal translocation	-252	99	12
chr19	52981149	14+14-	chr19	52981731	14+14-	intra-chromosomal translocation	-251	99	15
chr4	49815510	11+14-	chr4	49815677	11+14-	intra-chromosomal translocation	-251	99	10
chr2	81156275	21+25-	chr2	81156582	21+25-	intra-chromosomal translocation	-250	99	21
chr24	42700487	0+11-	chr24	42701085	12+1-	intra-chromosomal translocation	-250	99	12
chr3	26909166	22+22-	chr3	26909446	22+22-	intra-chromosomal translocation	-250	99	30
chr10	67455318	20+21-	chr10	67455630	20+21-	intra-chromosomal translocation	-248	99	20
chr34	41614948	23+23-	chr34	41615293	23+23-	intra-chromosomal translocation	-248	99	23
chr20	53090310	23+23-	chr20	53090533	23+23-	intra-chromosomal translocation	-247	99	23
chrX	4324357	13+13-	chrX	4324675	13+13-	intra-chromosomal translocation	-247	99	13
chr15	8902256	9+9-	chr15	8902477	9+9-	intra-chromosomal translocation	-246	99	11
chr16	53266862	37+37-	chr16	53267091	37+37-	intra-chromosomal translocation	-246	99	37
chr4	28532204	28+27-	chr4	28532578	28+27-	intra-chromosomal translocation	-246	99	28
chr16	52315709	12+12-	chr16	52315841	12+12-	intra-chromosomal translocation	-245	99	12
chr33	1636519	11+9-	chr33	1636795	11+9-	intra-chromosomal translocation	-245	99	10
chr37	28999858	10+10-	chr37	29000010	10+10-	intra-chromosomal translocation	-245	99	10
chr25	50429160	0+0-	chr25	50429749	16+15-	intra-chromosomal translocation	-243	99	16
chr28	40737829	16+16-	chr28	40738000	16+16-	intra-chromosomal translocation	-243	99	16
chr31	36965393	57+63-	chr31	36965523	57+63-	intra-chromosomal translocation	-243	99	88
chr3	91743189	12+12-	chr3	91743571	12+12-	intra-chromosomal translocation	-242	99	12
chr1	49321697	0+0-	chr1	49322847	106+107-	intra-chromosomal translocation	-241	99	106
chr34	11722615	42+43-	chr34	11722972	42+43-	intra-chromosomal translocation	-241	99	42
chr6	32417617	11+11-	chr6	32418019	11+11-	intra-chromosomal translocation	-241	99	11
chr10	16302036	15+15-	chr10	16302317	15+15-	intra-chromosomal translocation	-240	99	15
chrX	6257914	13+13-	chrX	6258648	13+13-	intra-chromosomal translocation	-240	99	13
chr4	28948308	12+12-	chr4	28948546	12+12-	intra-chromosomal translocation	-239	99	12
chr5	57327195	34+34-	chr5	57327706	34+34-	intra-chromosomal translocation	-239	99	34
chr31	30002860	15+15-	chr31	30003138	15+15-	intra-chromosomal translocation	-238	99	15
chr28	15100082	15+15-	chr28	15100296	15+15-	intra-chromosomal translocation	-236	99	15
chr6	63021641	14+17-	chr6	63021862	14+17-	intra-chromosomal translocation	-235	99	14
chr27	16401556	14+14-	chr27	16401834	14+14-	intra-chromosomal translocation	-233	99	14
chr3	84662589	12+12-	chr3	84662856	12+12-	intra-chromosomal translocation	-233	99	13
chr6	14529702	20+20-	chr6	14529900	20+20-	intra-chromosomal translocation	-233	99	20
chr7	5284854	12+12-	chr7	5284960	12+12-	intra-chromosomal translocation	-233	99	12
chr7	30863089	15+15-	chr7	30863397	15+15-	intra-chromosomal translocation	-233	99	15
chr12	33333692	10+10-	chr12	33333821	10+10-	intra-chromosomal translocation	-232	99	10
chr17	5368187	15+15-	chr17	5368706	15+15-	intra-chromosomal translocation	-232	99	15
chr17	24380516	14+14-	chr17	24380722	14+14-	intra-chromosomal translocation	-230	99	14
chrX	3517275	15+15-	chrX	3517505	15+15-	intra-chromosomal translocation	-230	99	15
chrX	1377489	24+25-	chrX	1377662	24+25-	intra-chromosomal translocation	-230	99	24
chr27	22131572	12+13-	chr27	22131886	12+13-	intra-chromosomal translocation	-229	99	12
chr11	61262384	13+12-	chr11	61262593	13+12-	intra-chromosomal translocation	-227	99	15
chr15	36666963	17+17-	chr15	36667339	17+17-	intra-chromosomal translocation	-227	99	17
chr11	73370100	20+19-	chr11	73370377	20+19-	intra-chromosomal translocation	-226	99	20
chr29	40127706	13+14-	chr29	40127957	13+14-	intra-chromosomal translocation	-226	99	13
chr8	51388254	26+25-	chr8	51388691	26+25-	intra-chromosomal translocation	-226	99	26
chr12	72406474	17+17-	chr12	72406809	17+17-	intra-chromosomal translocation	-225	99	17
chr11	73511973	26+26-	chr11	73512431	26+26-	intra-chromosomal translocation	-224	99	26
chr3	46059876	9+9-	chr3	46060406	9+9-	intra-chromosomal translocation	-224	99	11
chr11	57018507	12+12-	chr11	57019014	12+12-	intra-chromosomal translocation	-221	99	13
chr36	25036528	0+0-	chr36	25037590	11+10-	intra-chromosomal translocation	-221	99	10
chr15	63396582	16+16-	chr15	63396764	16+16-	intra-chromosomal translocation	-219	99	16
chr5	82885312	14+14-	chr5	82885471	14+14-	intra-chromosomal translocation	-219	99	14
chr6	8812208	26+26-	chr6	8812783	26+26-	intra-chromosomal translocation	-219	99	26
chr18	1146120	10+10-	chr18	1146364	10+10-	intra-chromosomal translocation	-218	99	10
chr12	65082139	22+22-	chr12	65082527	22+22-	intra-chromosomal translocation	-215	99	22
chr30	38031310	0+3-	chr30	38032326	25+24-	intra-chromosomal translocation	-215	99	26
chr35	724927	21+21-	chr35	725147	21+21-	intra-chromosomal translocation	-212	99	21
chr33	29089190	0+20-	chr33	29089635	20+0-	intra-chromosomal translocation	-200	99	20
chr14	58450924	34+34-	chr14	58451426	34+34-	intra-chromosomal translocation	-198	99	34
chr34	34046288	21+21-	chr34	34046859	21+21-	intra-chromosomal translocation	-193	99	22
chr2	31441846	0+15-	chr2	31442340	14+0-	intra-chromosomal translocation	-191	99	14
chr8	72827038	0+3-	chr8	72827926	15+12-	intra-chromosomal translocation	-181	99	15
chr16	58831093	1+3-	chr16	58832209	9+7-	intra-chromosomal translocation	-173	99	10
chr23	46762065	11+11-	chr23	46762473	11+11-	intra-chromosomal translocation	-169	99	11
chr13	30651959	64+63-	chr13	30652647	64+63-	intra-chromosomal translocation	-168	99	66
chr23	51156955	0+12-	chr23	51157723	38+14-	intra-chromosomal translocation	-165	99	33
chr34	11903158	30+30-	chr34	11903952	30+30-	intra-chromosomal translocation	-163	99	30
chr18	53539722	46+46-	chr18	53540371	46+46-	intra-chromosomal translocation	-161	99	46
chr30	36689504	0+10-	chr30	36690185	11+0-	intra-chromosomal translocation	-157	99	12
chr36	1445137	0+4-	chr36	1446069	10+8-	intra-chromosomal translocation	-156	99	11
chrX	1732491	30+30-	chrX	1732935	30+30-	intra-chromosomal translocation	-148	99	30
chr16	53330981	0+10-	chr16	53331522	10+0-	intra-chromosomal translocation	-135	99	10
chr8	18749724	23+24-	chr8	18750663	23+24-	intra-chromosomal translocation	-127	99	23
chr37	26533977	29+28-	chr37	26534399	29+28-	intra-chromosomal translocation	-119	99	29
chr6	76873703	1+13-	chr6	76874327	15+0-	intra-chromosomal translocation	-117	99	16
chr25	36348040	0+10-	chr25	36348653	10+0-	intra-chromosomal translocation	-113	99	10
chrX	32648118	0+8-	chrX	32648899	33+26-	intra-chromosomal translocation	-113	99	33
chr18	45533707	0+14-	chr18	45534311	14+0-	intra-chromosomal translocation	-112	99	14
chr9	9056	2+16-	chr9	9681	35+17-	intra-chromosomal translocation	-89	99	34
chr1	20940235	129+135-	chr1	20941114	129+135-	intra-chromosomal translocation	-79	99	139
chr36	25036759	6+39-	chr36	25037590	32+0-	intra-chromosomal translocation	-71	99	38
chr31	3667533	0+14-	chr31	3668160	14+0-	intra-chromosomal translocation	-70	99	14
chr18	2442369	20+22-	chr18	2443253	20+22-	intra-chromosomal translocation	74	99	44
chr30	644111	0+12-	chr30	645068	13+0-	intra-chromosomal translocation	97	99	13
chr25	49157247	14+14-	chr25	49158004	14+14-	intra-chromosomal translocation	99	99	13
chr28	36917819	0+10-	chr28	36919012	10+0-	intra-chromosomal translocation	99	99	15
chr1	23849629	0+4-	chr1	23850955	10+14-	intra-chromosomal translocation	198	99	13
chr17	28509392	0+23-	chr17	28510659	22+0-	intra-chromosomal translocation	201	99	18
chr10	9068523	0+17-	chr10	9069386	12+0-	intra-chromosomal translocation	332	99	23
chr3	88585776	0+11-	chr3	88586745	11+0-	intra-chromosomal translocation	338	99	10
chr2	30245991	0+9-	chr2	30247365	12+3-	intra-chromosomal translocation	359	99	22
chr18	54109928	0+46-	chr18	54111170	46+0-	intra-chromosomal translocation	389	99	15
chr28	1900953	0+12-	chr28	1902002	10+0-	intra-chromosomal translocation	390	99	14
chr8	72836031	0+19-	chr8	72837184	19+0-	intra-chromosomal translocation	401	99	10
chr6	8810233	0+50-	chr6	8811448	50+0-	intra-chromosomal translocation	434	99	14
chrX	57349786	0+18-	chrX	57350868	13+0-	intra-chromosomal translocation	465	99	26
chr3	32641479	0+24-	chr3	32642862	24+0-	intra-chromosomal translocation	483	99	13
chrX	6445463	0+21-	chrX	6446864	21+0-	intra-chromosomal translocation	540	99	11
chr4	47122539	0+11-	chr4	47123830	12+0-	intra-chromosomal translocation	564	99	12
chr18	45362284	0+252-	chr18	45363858	284+33-	intra-chromosomal translocation	568	99	46
chr4	64079877	0+10-	chr4	64081166	12+0-	intra-chromosomal translocation	601	99	10
chr9	38583168	0+14-	chr9	38584351	14+0-	intra-chromosomal translocation	637	99	19
chr4	84551009	0+7-	chr4	84553913	19+12-	intra-chromosomal translocation	653	99	50
chr8	72898298	0+11-	chr8	72899672	11+0-	intra-chromosomal translocation	656	99	14
chr4	64079532	0+10-	chr4	64081166	12+0-	intra-chromosomal translocation	657	99	24
chr6	67858795	0+11-	chr6	67860129	11+0-	intra-chromosomal translocation	670	99	22
chr26	17084532	0+36-	chr26	17086138	36+0-	intra-chromosomal translocation	696	99	15
chr33	29087700	0+38-	chr33	29089156	38+0-	intra-chromosomal translocation	720	99	285
chr33	29086572	0+27-	chr33	29087933	27+0-	intra-chromosomal translocation	723	99	10
chr33	29085858	0+74-	chr33	29087629	74+0-	intra-chromosomal translocation	724	99	14
chr21	42186036	0+11-	chr21	42187846	12+0-	intra-chromosomal translocation	732	99	19
chr14	23137062	0+10-	chr14	23138659	10+0-	intra-chromosomal translocation	788	99	11
chr2	30245991	0+15-	chr2	30247685	15+0-	intra-chromosomal translocation	856	99	13
chr7	27775177	0+12-	chr7	27777238	13+0-	intra-chromosomal translocation	937	99	11
chr16	50723875	0+11-	chr16	50726121	11+0-	intra-chromosomal translocation	982	99	36
chr1	44713164	0+15-	chr1	44714879	15+0-	intra-chromosomal translocation	1009	99	38
chr10	45791607	0+22-	chr10	45793396	21+0-	intra-chromosomal translocation	1023	99	27
chr16	3000520	0+11-	chr16	3002168	11+0-	intra-chromosomal translocation	1079	99	74
chr20	51790980	0+32-	chr20	51792722	32+0-	intra-chromosomal translocation	1107	99	14
chr20	55531301	0+15-	chr20	55533040	15+0-	intra-chromosomal translocation	1149	99	10
chr11	38566419	0+23-	chr11	38568594	16+0-	intra-chromosomal translocation	1325	99	15
chr21	42046062	0+12-	chr21	42048186	12+0-	intra-chromosomal translocation	1343	99	12
chr18	54102210	0+48-	chr18	54104441	65+0-	intra-chromosomal translocation	1367	99	11
chr16	32668395	0+19-	chr16	32670948	20+0-	intra-chromosomal translocation	1440	99	15
chr21	40863641	0+11-	chr21	40865939	10+0-	intra-chromosomal translocation	1561	99	21
chr30	31569008	0+12-	chr30	31571352	12+0-	intra-chromosomal translocation	1645	99	11
chr2	27277337	0+12-	chr2	27280017	12+0-	intra-chromosomal translocation	1653	99	32
chr6	8808147	0+19-	chr6	8810651	25+0-	intra-chromosomal translocation	1675	99	15
chr10	64014590	0+16-	chr10	64016912	17+0-	intra-chromosomal translocation	1693	99	16
chr26	32511024	0+31-	chr26	32513690	31+0-	intra-chromosomal translocation	1841	99	12
chr17	52825424	0+15-	chr17	52828042	15+0-	intra-chromosomal translocation	1888	99	48
chr36	22586986	0+28-	chr36	22589890	26+0-	intra-chromosomal translocation	2186	99	22
chr37	17871172	0+16-	chr37	17874634	16+0-	intra-chromosomal translocation	2435	99	10
chr13	52757558	0+12-	chr13	52761029	12+0-	intra-chromosomal translocation	2620	99	12
chr4	12670237	0+12-	chr4	12673812	13+0-	intra-chromosomal translocation	2705	99	16
chr33	11238161	0+9-	chr33	11242489	9+0-	intra-chromosomal translocation	3590	99	19
chr21	45024574	0+16-	chr21	45029436	16+0-	intra-chromosomal translocation	4017	99	17
chr12	50726642	0+11-	chr12	50731878	11+0-	intra-chromosomal translocation	4493	99	31
chr25	51605457	0+11-	chr25	51611947	10+0-	intra-chromosomal translocation	5646	99	16
chr9	39169013	0+18-	chr9	39175412	19+0-	intra-chromosomal translocation	5721	99	25
chr20	22621075	0+13-	chr20	22628174	12+0-	intra-chromosomal translocation	6164	99	18
chr23	34309456	0+39-	chr23	34317292	39+0-	intra-chromosomal translocation	7050	99	12
chr20	18107173	0+13-	chr20	18115434	13+0-	intra-chromosomal translocation	7501	99	13
chr20	51841151	0+15-	chr20	51849791	15+0-	intra-chromosomal translocation	7941	99	10
chr19	20072226	0+19-	chr19	20082162	19+0-	intra-chromosomal translocation	8588	99	16
chr33	5202988	0+24-	chr33	5213376	24+0-	intra-chromosomal translocation	9644	99	12
chr25	415130	0+34-	chr25	426700	34+0-	intra-chromosomal translocation	10820	99	10
chr6	38253461	0+14-	chr6	38265646	14+0-	intra-chromosomal translocation	11468	99	19
chr13	60986582	0+42-	chr13	60999127	42+0-	intra-chromosomal translocation	11787	99	13
chr38	23204524	0+10-	chr38	23217832	10+2-	intra-chromosomal translocation	12506	99	39
chr31	6134202	0+10-	chr31	6151810	10+0-	intra-chromosomal translocation	16882	99	13
chr2	23203406	0+30-	chr2	23220897	30+0-	intra-chromosomal translocation	16915	99	15
chr2	23191768	0+16-	chr2	23210015	16+0-	intra-chromosomal translocation	17528	99	19
chr15	24638639	0+28-	chr15	24657140	28+0-	intra-chromosomal translocation	17780	99	24
chr28	19169304	0+15-	chr28	19188163	15+0-	intra-chromosomal translocation	18202	99	34
chr27	5962587	0+15-	chr27	5982154	16+0-	intra-chromosomal translocation	18459	99	14
chr17	37056501	0+12-	chr17	37076637	12+0-	intra-chromosomal translocation	19400	99	43
chr4	10485593	0+15-	chr4	10505790	15+0-	intra-chromosomal translocation	19594	99	10
chr25	50140537	0+49-	chr25	50161723	49+0-	intra-chromosomal translocation	20549	99	10
chr12	18788361	0+15-	chr12	18809672	16+0-	intra-chromosomal translocation	20555	99	30
chr25	50140537	0+17-	chr25	50162055	17+0-	intra-chromosomal translocation	20566	99	16
chr18	37326265	0+18-	chr18	37348550	18+0-	intra-chromosomal translocation	21595	99	28
chr18	47177264	0+12-	chr18	47199971	12+0-	intra-chromosomal translocation	21862	99	15
chr38	23208225	0+13-	chr38	23232064	13+0-	intra-chromosomal translocation	23150	99	16
chr9	5854609	0+33-	chr9	5879864	33+0-	intra-chromosomal translocation	24614	99	12
chr8	3650004	0+15-	chr8	3676353	15+0-	intra-chromosomal translocation	25496	99	15
chr33	5281733	0+17-	chr33	5308130	17+0-	intra-chromosomal translocation	25727	99	49
chr27	34924634	0+10-	chr27	34955448	10+0-	intra-chromosomal translocation	29918	99	16
chr3	64374543	0+10-	chr3	64408179	10+0-	intra-chromosomal translocation	32923	99	17
chr2	68762063	0+12-	chr2	68795919	12+0-	intra-chromosomal translocation	33225	99	18
chr1	111712367	0+13-	chr1	111746535	11+0-	intra-chromosomal translocation	33462	99	12
chr15	13620397	0+37-	chr15	13654630	37+0-	intra-chromosomal translocation	33515	99	13
chr8	2279637	0+25-	chr8	2314340	24+0-	intra-chromosomal translocation	34035	99	33
chr20	56210915	0+12-	chr20	56246494	12+0-	intra-chromosomal translocation	34914	99	18
chr9	20325790	0+14-	chr9	20362709	14+0-	intra-chromosomal translocation	36252	99	17
chr25	50191451	0+17-	chr25	50229031	17+0-	intra-chromosomal translocation	36905	99	10
chr19	20246325	0+12-	chr19	20285295	12+0-	intra-chromosomal translocation	38351	99	10
chr21	30587300	0+23-	chr21	30627287	23+0-	intra-chromosomal translocation	39263	99	12
chr8	2366158	0+12-	chr8	2406717	12+0-	intra-chromosomal translocation	39900	99	11
chr8	73695463	0+22-	chr8	73739302	22+0-	intra-chromosomal translocation	43096	99	37
chr8	73697667	0+23-	chr8	73741639	23+0-	intra-chromosomal translocation	43124	99	25
chr4	34897675	0+13-	chr4	34941646	13+0-	intra-chromosomal translocation	43298	99	12
chr1	77337461	0+13-	chr1	77382988	16+0-	intra-chromosomal translocation	44901	99	14
chr26	26803620	0+13-	chr26	26849453	13+0-	intra-chromosomal translocation	45137	99	17
chr6	16823699	0+25-	chr6	16874065	25+0-	intra-chromosomal translocation	49675	99	12
chr38	23401718	0+28-	chr38	23452155	28+0-	intra-chromosomal translocation	49807	99	23
chr27	3530267	0+24-	chr27	3581221	24+0-	intra-chromosomal translocation	50153	99	12
chr14	2712640	0+20-	chr14	2764173	20+0-	intra-chromosomal translocation	50813	99	22
chr18	39637107	0+14-	chr18	39690545	14+0-	intra-chromosomal translocation	52793	99	23
chr26	26425183	0+12-	chr26	26480565	12+0-	intra-chromosomal translocation	54516	99	13
chr27	25923186	0+13-	chr27	25980926	13+0-	intra-chromosomal translocation	57124	99	13
chr27	25942555	0+14-	chr27	26002332	14+0-	intra-chromosomal translocation	59112	99	13
chr1	111744341	0+13-	chr1	111811523	13+0-	intra-chromosomal translocation	66371	99	25
chr14	2859124	0+18-	chr14	2926347	18+0-	intra-chromosomal translocation	66571	99	28
chr9	30733530	0+10-	chr9	30801750	10+0-	intra-chromosomal translocation	67574	99	24
chr2	17838517	0+16-	chr2	17908311	16+0-	intra-chromosomal translocation	69102	99	20
chr34	12359506	0+50-	chr34	12429426	50+0-	intra-chromosomal translocation	69117	99	14
chr25	50139703	0+14-	chr25	50209755	14+0-	intra-chromosomal translocation	69402	99	12
chr17	59003007	0+12-	chr17	59073783	12+0-	intra-chromosomal translocation	70147	99	13
chr34	12338621	0+17-	chr34	12410700	16+0-	intra-chromosomal translocation	71361	99	14
chr19	20034857	0+21-	chr19	20107564	21+0-	intra-chromosomal translocation	71499	99	13
chr21	30577384	0+28-	chr21	30649906	28+0-	intra-chromosomal translocation	71714	99	18
chr38	23347792	0+18-	chr38	23424431	18+0-	intra-chromosomal translocation	75981	99	10
chr8	2292414	1+13-	chr8	2375940	12+0-	intra-chromosomal translocation	76463	99	16
chr18	37317816	0+19-	chr18	37395739	18+0-	intra-chromosomal translocation	77233	99	50
chr18	11616834	0+11-	chr18	11695581	11+0-	intra-chromosomal translocation	78029	99	14
chr24	32908381	0+12-	chr24	33003442	12+0-	intra-chromosomal translocation	93865	99	12
chr27	25976383	0+11-	chr27	26072177	11+0-	intra-chromosomal translocation	94962	99	16
chr21	27119447	0+37-	chr21	27216779	37+0-	intra-chromosomal translocation	96471	99	21
chr27	35345874	0+16-	chr27	35448317	16+0-	intra-chromosomal translocation	101761	99	28
chr19	20115913	0+13-	chr19	20227503	14+0-	intra-chromosomal translocation	110719	99	18
chr8	2210694	0+16-	chr8	2323134	16+0-	intra-chromosomal translocation	111717	99	13
chr18	11363231	0+12-	chr18	11478105	12+0-	intra-chromosomal translocation	114167	99	18
chr8	73858971	0+30-	chr8	73974737	30+0-	intra-chromosomal translocation	114978	99	11
chr8	73992684	0+15-	chr8	74108877	15+0-	intra-chromosomal translocation	115185	99	12
chr8	73992138	0+23-	chr8	74108143	23+0-	intra-chromosomal translocation	115199	99	11
chr8	73997494	0+10-	chr8	74113537	10+0-	intra-chromosomal translocation	115361	99	37
chr8	73987765	0+16-	chr8	74105337	16+0-	intra-chromosomal translocation	116617	99	16
chr8	73974113	0+10-	chr8	74093952	10+0-	intra-chromosomal translocation	119027	99	14
chr8	73978948	0+70-	chr8	74100071	70+0-	intra-chromosomal translocation	120359	99	16
chr19	20170437	0+85-	chr19	20292817	85+0-	intra-chromosomal translocation	121119	99	12
chr8	73623171	0+20-	chr8	73747822	19+0-	intra-chromosomal translocation	123991	99	30
chr19	20175536	0+22-	chr19	20304832	22+0-	intra-chromosomal translocation	127039	99	15
chr8	2241275	0+17-	chr8	2369490	17+0-	intra-chromosomal translocation	127688	99	23
chr27	25670208	0+12-	chr27	25806262	12+0-	intra-chromosomal translocation	135312	99	10
chr25	50101603	0+10-	chr25	50249612	10+0-	intra-chromosomal translocation	147253	99	16
chr18	41178714	0+16-	chr18	41341645	16+0-	intra-chromosomal translocation	162273	99	10
chr18	41181358	0+12-	chr18	41346032	12+0-	intra-chromosomal translocation	163889	99	70
chr18	41194391	0+18-	chr18	41363534	18+0-	intra-chromosomal translocation	168395	99	85
chr18	41190140	0+18-	chr18	41359742	18+0-	intra-chromosomal translocation	168801	99	19
chr26	27319765	0+15-	chr26	27489571	15+0-	intra-chromosomal translocation	169082	99	22
chr8	74054393	0+23-	chr8	74226666	23+0-	intra-chromosomal translocation	171475	99	17
chr14	45016221	0+19-	chr14	45188405	19+0-	intra-chromosomal translocation	171488	99	12
chr8	73383875	0+27-	chr8	73561677	26+0-	intra-chromosomal translocation	177012	99	10
chr8	74025523	0+10-	chr8	74210590	10+0-	intra-chromosomal translocation	184379	99	16
chr20	47516980	0+11-	chr20	47705353	11+0-	intra-chromosomal translocation	187701	99	12
chr8	2213066	0+11-	chr8	2408261	11+0-	intra-chromosomal translocation	194601	99	18
chr8	73834895	0+21-	chr8	74032800	21+0-	intra-chromosomal translocation	197147	99	18
chr26	26553870	0+11-	chr26	26763361	11+0-	intra-chromosomal translocation	208840	99	15
chr2	70786114	0+13-	chr2	71005588	13+0-	intra-chromosomal translocation	218657	99	23
chr8	73362244	0+23-	chr8	73582569	23+0-	intra-chromosomal translocation	219629	99	19
chr1	104316769	0+10-	chr1	104544895	10+0-	intra-chromosomal translocation	227494	99	26
chr1	104318057	0+13-	chr1	104546281	13+0-	intra-chromosomal translocation	227503	99	10
chr26	26592889	0+13-	chr26	26829644	13+0-	intra-chromosomal translocation	236062	99	11
chr33	9823671	0+12-	chr33	10062105	12+0-	intra-chromosomal translocation	237732	99	11
chr7	46471057	0+13-	chr7	46713620	13+0-	intra-chromosomal translocation	241877	99	21
chr20	47452125	0+16-	chr20	47707656	16+0-	intra-chromosomal translocation	254776	99	11
chr30	39797211	0+9-	chr30	40058041	9+0-	intra-chromosomal translocation	260188	99	13
chr26	27299004	0+10-	chr26	27568518	10+0-	intra-chromosomal translocation	268820	99	23
chr8	73421098	0+47-	chr8	73695833	46+0-	intra-chromosomal translocation	274016	99	10
chr8	73438290	0+56-	chr8	73715759	56+0-	intra-chromosomal translocation	276735	99	13
chr8	73940087	0+12-	chr8	74224683	12+0-	intra-chromosomal translocation	283906	99	13
chr8	73698558	0+18-	chr8	73991604	18+0-	intra-chromosomal translocation	291540	99	12
chr27	25881554	0+29-	chr27	26174255	29+0-	intra-chromosomal translocation	291929	99	13
chr8	73650692	0+14-	chr8	73951664	14+0-	intra-chromosomal translocation	300132	99	16
chr8	73482958	0+11-	chr8	73793585	11+0-	intra-chromosomal translocation	309481	99	10
chr8	73404328	0+12-	chr8	73759720	12+0-	intra-chromosomal translocation	354587	99	10
chr8	73756263	0+14-	chr8	74117543	14+0-	intra-chromosomal translocation	360484	99	46
chr8	73392613	0+47-	chr8	73754423	44+0-	intra-chromosomal translocation	361114	99	56
chr8	73842883	0+13-	chr8	74218810	13+0-	intra-chromosomal translocation	375261	99	12
chr8	73789560	0+15-	chr8	74172542	14+0-	intra-chromosomal translocation	382222	99	18
chr8	73827494	0+24-	chr8	74210590	24+0-	intra-chromosomal translocation	382313	99	29
chr8	73735613	0+16-	chr8	74138228	16+0-	intra-chromosomal translocation	401899	99	14
chr8	73731372	0+15-	chr8	74135165	15+0-	intra-chromosomal translocation	402998	99	11
chr8	73724757	0+10-	chr8	74128413	10+0-	intra-chromosomal translocation	403021	99	12
chr28	39978839	0+11-	chr28	40385832	11+0-	intra-chromosomal translocation	406346	99	14
chr8	72163394	0+21-	chr8	72573796	20+0-	intra-chromosomal translocation	409721	99	44
chr8	73649912	0+22-	chr8	74064814	22+0-	intra-chromosomal translocation	413987	99	13
chr8	73443523	0+10-	chr8	73859364	10+0-	intra-chromosomal translocation	415038	99	14
chr27	25668868	0+24-	chr27	26125349	24+0-	intra-chromosomal translocation	455648	99	24
chr8	73614057	0+11-	chr8	74141095	11+0-	intra-chromosomal translocation	526372	99	16
chr8	73449085	0+20-	chr8	73979422	20+0-	intra-chromosomal translocation	529505	99	15
chr8	73407148	0+12-	chr8	73963081	12+0-	intra-chromosomal translocation	555228	99	10
chr14	58156810	0+11-	chr14	58730401	11+0-	intra-chromosomal translocation	572952	99	11
chr8	73637267	0+21-	chr8	74235936	21+0-	intra-chromosomal translocation	598033	99	21
chr9	48829260	0+10-	chr9	49731651	10+0-	intra-chromosomal translocation	901735	99	22
chr26	25817331	0+13-	chr26	26771155	13+0-	intra-chromosomal translocation	953109	99	10
chr20	39231262	0+20-	chr20	40260862	20+0-	intra-chromosomal translocation	1028917	99	24
chr32	36036508	0+10-	chr32	37310092	10+0-	intra-chromosomal translocation	1272874	99	11
chr18	46401001	0+27-	chr18	48101803	27+0-	intra-chromosomal translocation	1700158	99	20
chr3	33102535	0+24-	chr3	34814799	24+0-	intra-chromosomal translocation	1711591	99	12
chr12	17678404	0+11-	chr12	19887428	11+0-	intra-chromosomal translocation	2208208	99	11
chr22	53913078	0+26-	chr22	56533931	26+0-	intra-chromosomal translocation	2619697	99	21
chr35	5221589	0+15-	chr35	7862671	15+0-	intra-chromosomal translocation	2640403	99	10
chr8	38826896	0+10-	chr8	41569430	10+0-	intra-chromosomal translocation	2741845	99	13
chr7	47950843	0+15-	chr7	51079784	17+0-	intra-chromosomal translocation	3128235	99	20
chr20	44858684	0+12-	chr20	49321720	12+0-	intra-chromosomal translocation	4462464	99	11
chr15	112269	0+10-	chr15	17111493	10+0-	intra-chromosomal translocation	16998292	99	27
chr15	180278	0+17-	chr15	17185851	13+0-	intra-chromosomal translocation	17005010	99	24
chr4	37212116	0+22-	chr4	59895820	22+0-	intra-chromosomal translocation	22682814	99	11
chr34	13215189	0+15-	chr34	38193469	15+0-	intra-chromosomal translocation	24977618	99	26
chr11	27661197	0+13-	chr11	73875981	13+0-	intra-chromosomal translocation	46214144	99	15

## Sheet: BreakDancer.inter-translocation
Chr 1	Chr 1 position	Chr 2	Chr2 position	Type	length of affected region	BreakDancer Score	# of supporting reads
chr11	92176	chr17	64053531	inter-chromosomal translocation	-324	80	10
chr1	119381874	chr1	119384468	inter-chromosomal translocation	-318	99	10
chr1	115309737	chr11	36345185	inter-chromosomal translocation	-326	99	14
chr10	68516526	chr11	67485507	inter-chromosomal translocation	-318	99	13
chr10	66590759	chr11	50906907	inter-chromosomal translocation	-319	99	28
chr1	96520892	chr13	51681955	inter-chromosomal translocation	-321	94	12
chr1	26100596	chr13	42342390	inter-chromosomal translocation	-319	99	12
chr10	36512894	chr13	29654388	inter-chromosomal translocation	-320	99	25
chr1	49917007	chr14	15520452	inter-chromosomal translocation	-318	99	10
chr1	99333624	chr14	17381819	inter-chromosomal translocation	-318	99	10
chr10	16203854	chr14	97882	inter-chromosomal translocation	-318	99	15
chr12	52784	chr14	66394	inter-chromosomal translocation	-316	99	12
chr12	33258	chr14	22238726	inter-chromosomal translocation	-318	99	15
chr1	48715452	chr15	49557230	inter-chromosomal translocation	-310	99	13
chr10	47144971	chr15	14111145	inter-chromosomal translocation	-321	99	16
chr10	47144971	chr15	14110690	inter-chromosomal translocation	-320	99	38
chr10	16335543	chr15	189343	inter-chromosomal translocation	-322	99	51
chr10	16347830	chr15	199218	inter-chromosomal translocation	-321	99	98
chr11	41566571	chr15	10707207	inter-chromosomal translocation	-318	99	13
chr11	26896483	chr15	16489489	inter-chromosomal translocation	-323	99	18
chr13	8903303	chr15	42329528	inter-chromosomal translocation	-319	99	12
chr14	57245	chr15	17216359	inter-chromosomal translocation	-150	99	10
chr10	16421173	chr16	47293636	inter-chromosomal translocation	-319	99	29
chr1	104890803	chr17	1450758	inter-chromosomal translocation	-257	99	24
chr10	29862727	chr17	59759591	inter-chromosomal translocation	-310	99	15
chr11	26820841	chr17	51518238	inter-chromosomal translocation	-315	99	14
chr11	26868978	chr17	51518709	inter-chromosomal translocation	-324	99	17
chr11	26819826	chr17	51518238	inter-chromosomal translocation	-321	99	22
chr11	67477488	chr17	53020652	inter-chromosomal translocation	-322	99	22
chr12	3956743	chr17	21414623	inter-chromosomal translocation	-316	99	12
chr14	34619256	chr17	41482030	inter-chromosomal translocation	-315	99	12
chr14	34998141	chr17	57176035	inter-chromosomal translocation	-322	99	15
chr14	25511732	chr17	37204580	inter-chromosomal translocation	-318	99	22
chr14	25511342	chr17	37204334	inter-chromosomal translocation	-321	99	48
chr15	17196544	chr17	64207798	inter-chromosomal translocation	-320	96	11
chr15	51741982	chr17	25843914	inter-chromosomal translocation	-315	99	11
chr15	37755050	chr17	49446099	inter-chromosomal translocation	-176	99	66
chr16	10236447	chr17	18793540	inter-chromosomal translocation	-317	99	12
chr1	78136773	chr18	23074478	inter-chromosomal translocation	-317	99	12
chr1	31335914	chr18	30195423	inter-chromosomal translocation	-321	99	14
chr11	7739626	chr18	1890648	inter-chromosomal translocation	-317	99	18
chr14	43772	chr18	17293986	inter-chromosomal translocation	-321	92	16
chr10	66590759	chr19	20316808	inter-chromosomal translocation	-318	99	14
chr10	12764487	chr19	24597785	inter-chromosomal translocation	-168	99	15
chr10	16225548	chr19	20170437	inter-chromosomal translocation	-153	99	33
chr11	52170530	chr19	48985956	inter-chromosomal translocation	-318	99	19
chr11	50907072	chr19	20316808	inter-chromosomal translocation	-321	99	21
chr12	46892	chr19	20209613	inter-chromosomal translocation	-316	99	13
chr12	34734	chr19	20027522	inter-chromosomal translocation	-319	99	15
chr12	52299	chr19	20045098	inter-chromosomal translocation	-170	99	16
chr12	43105	chr19	20303046	inter-chromosomal translocation	-318	99	16
chr12	42489	chr19	20084941	inter-chromosomal translocation	-157	99	25
chr12	58136144	chr19	20317609	inter-chromosomal translocation	-318	99	40
chr13	49339613	chr19	20027522	inter-chromosomal translocation	-317	99	15
chr14	87798	chr19	20151788	inter-chromosomal translocation	-319	84	10
chr14	81964	chr19	20273531	inter-chromosomal translocation	-318	94	10
chr14	81148	chr19	20043155	inter-chromosomal translocation	-159	96	11
chr14	86509	chr19	20043155	inter-chromosomal translocation	-317	99	11
chr14	50081	chr19	20027522	inter-chromosomal translocation	-316	98	12
chr14	43772	chr19	20126005	inter-chromosomal translocation	-318	99	12
chr14	57245	chr19	20136773	inter-chromosomal translocation	-319	96	15
chr14	45685	chr19	20087281	inter-chromosomal translocation	-169	96	17
chr14	86509	chr19	20151506	inter-chromosomal translocation	-317	99	17
chr14	86509	chr19	20154375	inter-chromosomal translocation	-319	99	20
chr14	82564	chr19	20273531	inter-chromosomal translocation	-318	99	27
chr14	22239265	chr19	20083784	inter-chromosomal translocation	-319	99	45
chr14	86509	chr19	20041663	inter-chromosomal translocation	2064	99	60
chr15	17213707	chr19	20307731	inter-chromosomal translocation	-320	84	10
chr15	17202308	chr19	20174244	inter-chromosomal translocation	-314	99	10
chr15	17201293	chr19	20175536	inter-chromosomal translocation	-318	96	11
chr15	17215769	chr19	20310106	inter-chromosomal translocation	-320	81	12
chr15	17218202	chr19	20311633	inter-chromosomal translocation	-317	99	13
chr15	17218202	chr19	20055504	inter-chromosomal translocation	-322	99	14
chr15	52788611	chr19	8462104	inter-chromosomal translocation	-320	99	15
chr15	17219205	chr19	20313316	inter-chromosomal translocation	-321	99	19
chr15	17210854	chr19	20306203	inter-chromosomal translocation	-318	99	24
chr15	17201293	chr19	20303046	inter-chromosomal translocation	-318	99	27
chr15	17218202	chr19	20313316	inter-chromosomal translocation	-163	99	39
chr15	17215090	chr19	20136773	inter-chromosomal translocation	-321	99	43
chr15	17218629	chr19	20313316	inter-chromosomal translocation	-318	99	48
chr16	59356519	chr19	11545465	inter-chromosomal translocation	-311	99	13
chr16	41167507	chr19	9420384	inter-chromosomal translocation	-322	99	17
chr16	16677553	chr19	52564253	inter-chromosomal translocation	-170	99	54
chr19	20079142	chr19	20079206	inter-chromosomal translocation	-315	99	19
chr10	60743514	chr2	71445345	inter-chromosomal translocation	-315	99	11
chr10	34099423	chr2	24043011	inter-chromosomal translocation	-320	99	15
chr10	34098955	chr2	24043011	inter-chromosomal translocation	-317	99	16
chr10	16367212	chr2	57828324	inter-chromosomal translocation	-316	99	24
chr13	45375688	chr2	37198291	inter-chromosomal translocation	-321	92	10
chr15	16489739	chr2	68006117	inter-chromosomal translocation	-321	99	10
chr15	17069441	chr2	57697722	inter-chromosomal translocation	-317	99	11
chr17	64147624	chr2	57854819	inter-chromosomal translocation	-317	99	11
chr17	59155696	chr2	61527160	inter-chromosomal translocation	-320	99	14
chr17	64041802	chr2	57929204	inter-chromosomal translocation	-318	99	35
chr18	25283491	chr2	57580453	inter-chromosomal translocation	-318	99	12
chr18	25258234	chr2	57593570	inter-chromosomal translocation	-320	99	18
chr2	15255373	chr2	15255705	inter-chromosomal translocation	-320	99	12
chr10	47617977	chr20	8442015	inter-chromosomal translocation	-316	99	12
chr11	31225918	chr20	37241310	inter-chromosomal translocation	-323	88	10
chr13	44993604	chr20	55265479	inter-chromosomal translocation	-324	96	13
chr13	19470205	chr20	25469743	inter-chromosomal translocation	-322	99	13
chr15	9672888	chr20	29655515	inter-chromosomal translocation	-321	94	12
chr16	59264455	chr20	2497861	inter-chromosomal translocation	-315	99	11
chr17	61333840	chr20	47256292	inter-chromosomal translocation	-315	99	11
chr17	12576788	chr20	47166724	inter-chromosomal translocation	-318	99	12
chr19	20276658	chr20	1702429	inter-chromosomal translocation	-319	99	12
chr2	70430042	chr20	56307271	inter-chromosomal translocation	-312	99	10
chr20	39819428	chr20	39819832	inter-chromosomal translocation	-322	99	18
chr1	37696990	chr21	11769936	inter-chromosomal translocation	-324	81	14
chr1	117309370	chr21	2680051	inter-chromosomal translocation	-321	99	16
chr13	38096833	chr21	39898863	inter-chromosomal translocation	-317	99	22
chr17	26055828	chr21	17771623	inter-chromosomal translocation	-313	99	16
chr19	20056919	chr21	29656724	inter-chromosomal translocation	-312	99	11
chr20	39819832	chr21	30106762	inter-chromosomal translocation	-320	99	17
chr1	107010750	chr22	3746096	inter-chromosomal translocation	-311	99	12
chr1	37549745	chr22	51420222	inter-chromosomal translocation	-320	99	28
chr11	49833728	chr22	3526322	inter-chromosomal translocation	-315	99	10
chr11	36196006	chr22	16259019	inter-chromosomal translocation	-317	99	17
chr13	44172095	chr22	31199622	inter-chromosomal translocation	-317	99	12
chr16	47420950	chr22	61410751	inter-chromosomal translocation	-322	99	15
chr18	22734117	chr22	53914811	inter-chromosomal translocation	-321	99	19
chr18	22735080	chr22	56533904	inter-chromosomal translocation	-321	99	25
chr18	37605620	chr22	5548455	inter-chromosomal translocation	-325	99	27
chr18	37606172	chr22	5547646	inter-chromosomal translocation	-322	99	27
chr19	20046876	chr22	44863076	inter-chromosomal translocation	-322	99	13
chr19	20051970	chr22	19213428	inter-chromosomal translocation	-318	99	14
chr20	39890105	chr22	35587757	inter-chromosomal translocation	-322	99	11
chr22	48621	chr22	48805	inter-chromosomal translocation	-317	99	10
chr14	30030193	chr23	18333565	inter-chromosomal translocation	-316	99	15
chr14	98367	chr23	9284981	inter-chromosomal translocation	-318	99	22
chr16	3312611	chr23	42075513	inter-chromosomal translocation	-319	99	27
chr19	20116411	chr23	237632	inter-chromosomal translocation	-321	83	11
chr19	20227383	chr23	237632	inter-chromosomal translocation	-321	82	13
chr2	14449679	chr23	15433087	inter-chromosomal translocation	-324	99	13
chr2	14365488	chr23	15509957	inter-chromosomal translocation	-318	99	23
chr2	14459698	chr23	15427874	inter-chromosomal translocation	-320	99	28
chr2	14449679	chr23	15432291	inter-chromosomal translocation	-321	99	40
chr22	22583704	chr23	2751206	inter-chromosomal translocation	-318	99	14
chr22	47778952	chr23	47503465	inter-chromosomal translocation	-321	99	30
chr1	121911623	chr24	33063951	inter-chromosomal translocation	-315	99	12
chr1	120536744	chr24	44332683	inter-chromosomal translocation	-321	99	17
chr1	69657060	chr24	52848	inter-chromosomal translocation	-317	99	23
chr13	37762319	chr24	20219600	inter-chromosomal translocation	-318	99	13
chr15	39468561	chr24	36081792	inter-chromosomal translocation	-316	99	21
chr16	8466941	chr24	3520861	inter-chromosomal translocation	-320	99	14
chr22	4202372	chr24	870459	inter-chromosomal translocation	-319	99	11
chr22	43380826	chr24	23155375	inter-chromosomal translocation	-323	99	14
chr13	36935161	chr25	1158	inter-chromosomal translocation	-317	99	14
chr14	12023207	chr25	19095336	inter-chromosomal translocation	-316	99	13
chr17	52005830	chr25	32695043	inter-chromosomal translocation	-321	99	11
chr2	13295455	chr25	19677977	inter-chromosomal translocation	-318	99	10
chr2	13283536	chr25	19690066	inter-chromosomal translocation	-316	99	12
chr21	30583245	chr25	35206199	inter-chromosomal translocation	-324	88	15
chr24	47496227	chr25	27215528	inter-chromosomal translocation	-321	99	12
chr1	14875330	chr26	5008418	inter-chromosomal translocation	-316	99	11
chr10	57402576	chr26	37345841	inter-chromosomal translocation	-319	86	12
chr10	57402576	chr26	37347027	inter-chromosomal translocation	-323	99	17
chr11	67805229	chr26	15450041	inter-chromosomal translocation	-322	99	12
chr12	66122037	chr26	28231234	inter-chromosomal translocation	-324	99	13
chr14	98367	chr26	17063356	inter-chromosomal translocation	-127	99	10
chr14	86509	chr26	18143033	inter-chromosomal translocation	-321	99	14
chr14	66982	chr26	17071238	inter-chromosomal translocation	-318	99	28
chr17	25489912	chr26	33234059	inter-chromosomal translocation	-317	99	14
chr19	20320432	chr26	18864020	inter-chromosomal translocation	-319	99	17
chr19	20152907	chr26	18143033	inter-chromosomal translocation	-319	99	19
chr19	20317533	chr26	18864566	inter-chromosomal translocation	-320	99	47
chr19	20315062	chr26	6535540	inter-chromosomal translocation	-319	99	56
chr22	50592041	chr26	10738133	inter-chromosomal translocation	-321	99	10
chr23	13158403	chr26	15116829	inter-chromosomal translocation	-316	99	18
chr26	36175902	chr26	36192992	inter-chromosomal translocation	-318	99	10
chr10	19880153	chr27	26257584	inter-chromosomal translocation	-315	99	11
chr11	59816127	chr27	30435182	inter-chromosomal translocation	-321	99	13
chr11	36013808	chr27	24326566	inter-chromosomal translocation	-324	99	14
chr16	14275940	chr27	18959407	inter-chromosomal translocation	-325	83	10
chr2	61910937	chr27	11675255	inter-chromosomal translocation	-316	99	18
chr10	4472054	chr28	678895	inter-chromosomal translocation	-317	99	10
chr11	12103097	chr28	40831219	inter-chromosomal translocation	-322	85	10
chr11	59569214	chr28	2613745	inter-chromosomal translocation	-316	99	12
chr11	67489658	chr28	29928959	inter-chromosomal translocation	-326	88	14
chr14	101701	chr28	32919949	inter-chromosomal translocation	-319	99	29
chr19	20069383	chr28	38888146	inter-chromosomal translocation	-322	88	12
chr19	6703914	chr28	38888607	inter-chromosomal translocation	-319	99	22
chr2	4115084	chr28	54820	inter-chromosomal translocation	-318	99	10
chr2	49049832	chr28	13924223	inter-chromosomal translocation	-320	99	12
chr26	17067147	chr28	32919949	inter-chromosomal translocation	-317	99	16
chr1	86061121	chr29	5183191	inter-chromosomal translocation	-320	90	11
chr1	86061121	chr29	5183667	inter-chromosomal translocation	-319	99	18
chr11	56166118	chr29	27239346	inter-chromosomal translocation	-319	99	10
chr12	32147852	chr29	21384637	inter-chromosomal translocation	-322	86	11
chr22	25396175	chr29	33759330	inter-chromosomal translocation	-317	99	10
chr23	3627031	chr29	39354920	inter-chromosomal translocation	-319	99	11
chr23	3625896	chr29	39333116	inter-chromosomal translocation	-319	99	12
chr1	42086225	chr3	1974267	inter-chromosomal translocation	-318	99	16
chr13	9834660	chr3	49313126	inter-chromosomal translocation	-318	99	16
chr13	9834660	chr3	49313237	inter-chromosomal translocation	-319	99	18
chr14	22239265	chr3	17458107	inter-chromosomal translocation	-319	91	10
chr17	58751730	chr3	39453521	inter-chromosomal translocation	-317	99	15
chr17	57428051	chr3	50925269	inter-chromosomal translocation	-310	99	16
chr17	19229194	chr3	3634855	inter-chromosomal translocation	-322	99	28
chr18	25298456	chr3	31199423	inter-chromosomal translocation	-320	99	14
chr19	25080751	chr3	35964069	inter-chromosomal translocation	-322	99	12
chr20	55279784	chr3	55204446	inter-chromosomal translocation	-317	99	11
chr20	44939791	chr3	71478489	inter-chromosomal translocation	-314	99	14
chr21	971581	chr3	69729268	inter-chromosomal translocation	-319	99	12
chr22	48925	chr3	52300	inter-chromosomal translocation	-317	99	27
chr24	10084093	chr3	70026494	inter-chromosomal translocation	-321	99	18
chr1	22773799	chr30	40100907	inter-chromosomal translocation	-320	99	16
chr10	48746956	chr30	16026564	inter-chromosomal translocation	-318	99	22
chr10	16270476	chr30	629147	inter-chromosomal translocation	-317	99	33
chr13	2729368	chr30	17858261	inter-chromosomal translocation	-319	99	12
chr17	37856822	chr30	7706757	inter-chromosomal translocation	-318	99	10
chr20	49113687	chr30	37816813	inter-chromosomal translocation	-320	99	25
chr28	13666901	chr30	39116450	inter-chromosomal translocation	-317	99	10
chr1	99946001	chr31	5560225	inter-chromosomal translocation	-320	83	12
chr11	59813575	chr31	3984047	inter-chromosomal translocation	-317	99	15
chr12	34058	chr32	38792462	inter-chromosomal translocation	-314	96	10
chr14	25254695	chr32	34047720	inter-chromosomal translocation	-321	86	12
chr14	28038578	chr32	28719461	inter-chromosomal translocation	-310	99	12
chr14	22239385	chr32	38793704	inter-chromosomal translocation	-316	99	18
chr15	17210854	chr32	38750309	inter-chromosomal translocation	-316	99	12
chr15	17215090	chr32	38734700	inter-chromosomal translocation	-316	99	13
chr18	25315752	chr32	32828	inter-chromosomal translocation	-320	95	12
chr18	25315752	chr32	29761	inter-chromosomal translocation	-320	99	37
chr19	20284956	chr32	28410071	inter-chromosomal translocation	-321	99	12
chr19	20035745	chr32	38750309	inter-chromosomal translocation	-316	99	12
chr19	20028791	chr32	38790461	inter-chromosomal translocation	-321	86	14
chr19	20225543	chr32	38763959	inter-chromosomal translocation	-316	99	15
chr19	20287010	chr32	38767911	inter-chromosomal translocation	-322	95	16
chr19	20117943	chr32	38768450	inter-chromosomal translocation	160	99	17
chr19	20261094	chr32	38778677	inter-chromosomal translocation	-321	99	17
chr19	20227503	chr32	38778677	inter-chromosomal translocation	-319	99	18
chr19	20044225	chr32	26665143	inter-chromosomal translocation	-319	99	23
chr19	20084987	chr32	38793139	inter-chromosomal translocation	-318	99	23
chr19	20044225	chr32	26663135	inter-chromosomal translocation	-318	99	39
chr23	6073153	chr32	38758284	inter-chromosomal translocation	-320	85	11
chr24	1161	chr32	32828	inter-chromosomal translocation	-319	99	48
chr24	1161	chr32	29761	inter-chromosomal translocation	-321	99	65
chr2	84101741	chr33	20392544	inter-chromosomal translocation	-316	99	12
chr22	31519658	chr33	3604735	inter-chromosomal translocation	-322	99	16
chr23	23305157	chr33	29746044	inter-chromosomal translocation	-319	99	12
chr3	73597937	chr33	12630386	inter-chromosomal translocation	-321	99	23
chr30	29991463	chr33	23431211	inter-chromosomal translocation	-318	99	10
chr30	38764648	chr33	24010026	inter-chromosomal translocation	-317	99	13
chr14	1554245	chr34	12375950	inter-chromosomal translocation	-320	99	25
chr15	8567418	chr34	12294917	inter-chromosomal translocation	-317	99	18
chr15	8567418	chr34	12499335	inter-chromosomal translocation	-319	99	41
chr16	6479377	chr34	12324269	inter-chromosomal translocation	-317	99	11
chr18	38348923	chr34	33115161	inter-chromosomal translocation	-314	99	17
chr19	20070172	chr34	12507367	inter-chromosomal translocation	-125	99	10
chr2	39282096	chr34	25216432	inter-chromosomal translocation	-310	99	11
chr26	35794266	chr34	15773993	inter-chromosomal translocation	-314	99	11
chr33	10835575	chr34	19630516	inter-chromosomal translocation	-315	99	13
chr17	52239930	chr35	18782520	inter-chromosomal translocation	-320	99	18
chr19	36595117	chr35	16512298	inter-chromosomal translocation	-315	99	18
chr2	14368639	chr35	26056624	inter-chromosomal translocation	-316	99	10
chr24	42396495	chr35	16255217	inter-chromosomal translocation	-324	99	11
chr3	10281444	chr35	17044410	inter-chromosomal translocation	-321	92	12
chr30	15760009	chr35	8253456	inter-chromosomal translocation	-320	99	15
chr35	10454726	chr35	10455809	inter-chromosomal translocation	-319	99	17
chr10	68687894	chr36	11389332	inter-chromosomal translocation	-320	85	12
chr12	59663284	chr36	20974509	inter-chromosomal translocation	-310	99	12
chr14	34789432	chr36	18402860	inter-chromosomal translocation	-320	99	13
chr14	34611801	chr36	12909598	inter-chromosomal translocation	-317	99	17
chr2	64965601	chr36	11078439	inter-chromosomal translocation	-322	99	11
chr25	18206	chr36	17572607	inter-chromosomal translocation	-319	99	21
chr29	22733723	chr36	22037026	inter-chromosomal translocation	-324	90	12
chr3	81193896	chr36	5363306	inter-chromosomal translocation	-320	99	14
chr12	29343	chr37	122318	inter-chromosomal translocation	-322	99	16
chr14	86509	chr37	123222	inter-chromosomal translocation	-318	99	11
chr15	1203497	chr37	28647023	inter-chromosomal translocation	-324	89	13
chr16	54294791	chr37	30902745	inter-chromosomal translocation	-323	99	22
chr19	50355646	chr37	21054586	inter-chromosomal translocation	-320	93	11
chr19	20044105	chr37	123826	inter-chromosomal translocation	-317	99	34
chr25	1692	chr37	124895	inter-chromosomal translocation	-321	99	16
chr25	37662675	chr37	30018221	inter-chromosomal translocation	-329	99	18
chr25	18535937	chr37	28463162	inter-chromosomal translocation	-316	99	30
chr31	9953050	chr37	30902745	inter-chromosomal translocation	-323	88	10
chr1	43514230	chr4	67501955	inter-chromosomal translocation	-164	99	10
chr1	39499474	chr4	36432553	inter-chromosomal translocation	-321	99	21
chr10	56402488	chr4	63004376	inter-chromosomal translocation	-318	99	22
chr10	56402161	chr4	63004376	inter-chromosomal translocation	-319	99	27
chr11	92056	chr4	19796	inter-chromosomal translocation	-320	99	15
chr11	15885736	chr4	49157207	inter-chromosomal translocation	-325	99	15
chr13	49434492	chr4	68527958	inter-chromosomal translocation	-321	99	13
chr14	30397750	chr4	76898283	inter-chromosomal translocation	-319	99	12
chr17	26723121	chr4	60658750	inter-chromosomal translocation	-319	99	14
chr19	20081215	chr4	24500	inter-chromosomal translocation	-318	81	11
chr2	57599209	chr4	35163202	inter-chromosomal translocation	-322	88	12
chr22	49019248	chr4	19436720	inter-chromosomal translocation	-320	95	16
chr23	27190620	chr4	48939515	inter-chromosomal translocation	-316	99	11
chr24	41588396	chr4	35440755	inter-chromosomal translocation	-321	95	10
chr27	10302492	chr4	58518234	inter-chromosomal translocation	-322	83	12
chr3	65243248	chr4	21558823	inter-chromosomal translocation	-318	99	10
chr33	16958222	chr4	75146163	inter-chromosomal translocation	-318	99	12
chr1	36296386	chr5	21501839	inter-chromosomal translocation	-314	99	10
chr12	33251104	chr5	31672102	inter-chromosomal translocation	-321	99	24
chr13	45476563	chr5	24406796	inter-chromosomal translocation	-324	99	13
chr18	14403782	chr5	21370623	inter-chromosomal translocation	-319	91	11
chr22	22385007	chr5	22195840	inter-chromosomal translocation	-321	99	14
chr22	61277610	chr5	9654005	inter-chromosomal translocation	-310	99	18
chr25	6367292	chr5	9000526	inter-chromosomal translocation	-324	99	16
chr28	9562834	chr5	39635846	inter-chromosomal translocation	-314	99	11
chr28	19720663	chr5	46588381	inter-chromosomal translocation	-319	99	31
chr3	2833855	chr5	53285949	inter-chromosomal translocation	-318	99	19
chr30	38351607	chr5	6618614	inter-chromosomal translocation	-314	99	10
chr30	16426924	chr5	44377168	inter-chromosomal translocation	-316	99	10
chr30	11293764	chr5	87698202	inter-chromosomal translocation	-320	99	12
chr38	8931503	chr5	70821217	inter-chromosomal translocation	-315	99	10
chr4	58267222	chr5	29906231	inter-chromosomal translocation	-318	99	28
chr1	70198922	chr6	9735580	inter-chromosomal translocation	-315	99	12
chr1	92008264	chr6	781539	inter-chromosomal translocation	-316	99	14
chr1	92007710	chr6	781539	inter-chromosomal translocation	-318	99	17
chr10	27448928	chr6	38425901	inter-chromosomal translocation	-323	96	11
chr10	16300984	chr6	40572862	inter-chromosomal translocation	-316	99	12
chr10	16556218	chr6	40569112	inter-chromosomal translocation	-325	99	16
chr12	20983958	chr6	24865757	inter-chromosomal translocation	-324	99	17
chr13	52051478	chr6	9680919	inter-chromosomal translocation	-322	99	12
chr17	63995382	chr6	40717202	inter-chromosomal translocation	-321	99	37
chr17	63995382	chr6	40716758	inter-chromosomal translocation	-320	99	38
chr18	19872927	chr6	42315255	inter-chromosomal translocation	-321	99	12
chr22	6374847	chr6	31511034	inter-chromosomal translocation	-317	99	13
chr24	47678309	chr6	40443986	inter-chromosomal translocation	-323	87	11
chr25	21675402	chr6	18153300	inter-chromosomal translocation	-318	88	10
chr27	38475532	chr6	50031961	inter-chromosomal translocation	-316	99	14
chr34	12324710	chr6	781539	inter-chromosomal translocation	-313	99	12
chr35	16492066	chr6	10204852	inter-chromosomal translocation	-316	99	12
chr35	16492066	chr6	10205339	inter-chromosomal translocation	-317	99	13
chr37	125511	chr6	16692524	inter-chromosomal translocation	-325	99	25
chr38	20491176	chr6	18768541	inter-chromosomal translocation	-316	99	18
chr38	20491176	chr6	18768706	inter-chromosomal translocation	-321	99	57
chr4	54378824	chr6	11482088	inter-chromosomal translocation	-319	99	19
chr5	75772528	chr6	60169161	inter-chromosomal translocation	-314	99	10
chr5	78150936	chr6	24851272	inter-chromosomal translocation	-318	99	29
chr6	9812394	chr6	9812677	inter-chromosomal translocation	-315	99	17
chr6	19966867	chr6	19966975	inter-chromosomal translocation	-318	99	17
chr1	45525182	chr7	3166049	inter-chromosomal translocation	-323	99	27
chr13	62702520	chr7	47133469	inter-chromosomal translocation	-323	99	20
chr13	9788339	chr7	80579237	inter-chromosomal translocation	-321	99	21
chr14	4693401	chr7	42466366	inter-chromosomal translocation	-322	99	11
chr15	8569274	chr7	78563236	inter-chromosomal translocation	-318	87	10
chr15	18795386	chr7	29279229	inter-chromosomal translocation	-318	99	51
chr18	35488533	chr7	32252045	inter-chromosomal translocation	-319	99	11
chr18	25262738	chr7	70795569	inter-chromosomal translocation	-141	99	49
chr20	39846843	chr7	31382168	inter-chromosomal translocation	-320	99	13
chr20	51255637	chr7	77166206	inter-chromosomal translocation	-326	99	23
chr22	50766143	chr7	65544091	inter-chromosomal translocation	-314	99	10
chr25	3176025	chr7	28846556	inter-chromosomal translocation	-318	99	12
chr25	3176025	chr7	28846384	inter-chromosomal translocation	-321	99	23
chr26	15947896	chr7	45151843	inter-chromosomal translocation	-317	99	10
chr27	24668237	chr7	38503067	inter-chromosomal translocation	-323	99	18
chr28	19975642	chr7	22257640	inter-chromosomal translocation	-315	99	16
chr29	14006157	chr7	6441230	inter-chromosomal translocation	-319	99	11
chr3	40436559	chr7	78561826	inter-chromosomal translocation	-318	99	14
chr30	34461125	chr7	78148044	inter-chromosomal translocation	-317	99	15
chr30	31939592	chr7	44251349	inter-chromosomal translocation	-322	99	17
chr38	7181165	chr7	29117088	inter-chromosomal translocation	-317	99	12
chr6	37768018	chr7	41372138	inter-chromosomal translocation	-323	99	11
chr6	555280	chr7	23084765	inter-chromosomal translocation	-318	99	24
chr1	37180463	chr8	28861952	inter-chromosomal translocation	-320	99	16
chr1	99943188	chr8	73101047	inter-chromosomal translocation	-321	99	22
chr11	22223737	chr8	10493092	inter-chromosomal translocation	-320	99	10
chr11	67490974	chr8	73866243	inter-chromosomal translocation	-318	99	12
chr11	26819444	chr8	2160099	inter-chromosomal translocation	-319	99	19
chr12	1153674	chr8	59317553	inter-chromosomal translocation	-317	99	11
chr15	24423794	chr8	73972254	inter-chromosomal translocation	-314	99	15
chr17	49718608	chr8	46561674	inter-chromosomal translocation	-319	99	11
chr18	44151102	chr8	73099699	inter-chromosomal translocation	-321	99	16
chr19	19709833	chr8	44152929	inter-chromosomal translocation	-317	99	19
chr20	51157115	chr8	8500640	inter-chromosomal translocation	-318	94	11
chr20	32928710	chr8	2838754	inter-chromosomal translocation	-321	99	11
chr20	51157115	chr8	8500187	inter-chromosomal translocation	-322	99	18
chr21	34477991	chr8	49682030	inter-chromosomal translocation	-316	99	10
chr22	5257024	chr8	14783623	inter-chromosomal translocation	-319	99	15
chr22	53913941	chr8	73101598	inter-chromosomal translocation	-319	99	19
chr23	2737006	chr8	70095828	inter-chromosomal translocation	-322	95	11
chr23	11894796	chr8	64885667	inter-chromosomal translocation	-321	99	17
chr24	32840948	chr8	73903519	inter-chromosomal translocation	-318	99	14
chr25	7821125	chr8	29491643	inter-chromosomal translocation	-316	99	11
chr3	65816902	chr8	74049258	inter-chromosomal translocation	-319	99	21
chr32	30976	chr8	15691	inter-chromosomal translocation	-319	99	31
chr33	9641822	chr8	60140848	inter-chromosomal translocation	-316	99	21
chr35	633414	chr8	73596465	inter-chromosomal translocation	-319	99	13
chr36	10266681	chr8	3133163	inter-chromosomal translocation	-321	99	33
chr4	54641149	chr8	43700158	inter-chromosomal translocation	-320	99	13
chr5	9752226	chr8	71340714	inter-chromosomal translocation	-317	99	10
chr6	38712953	chr8	45498527	inter-chromosomal translocation	-314	99	13
chr8	31127892	chr8	31127966	inter-chromosomal translocation	-318	99	18
chr10	27307235	chr9	294052	inter-chromosomal translocation	-321	99	18
chr14	45685	chr9	60150869	inter-chromosomal translocation	-316	99	13
chr18	43086392	chr9	55100436	inter-chromosomal translocation	-212	99	16
chr2	49050105	chr9	45930294	inter-chromosomal translocation	-322	99	11
chr2	29646846	chr9	20232836	inter-chromosomal translocation	-326	99	45
chr20	52689679	chr9	13039448	inter-chromosomal translocation	-327	99	12
chr21	14499130	chr9	23927183	inter-chromosomal translocation	-317	99	16
chr23	34452759	chr9	50373019	inter-chromosomal translocation	-317	99	12
chr25	39451213	chr9	31936610	inter-chromosomal translocation	-322	86	11
chr27	1617017	chr9	17761662	inter-chromosomal translocation	-319	91	11
chr27	5101509	chr9	20734854	inter-chromosomal translocation	-320	99	12
chr6	63000074	chr9	54755697	inter-chromosomal translocation	-320	99	21
chr7	25493153	chr9	44150256	inter-chromosomal translocation	-320	99	15
chr7	25493705	chr9	44150256	inter-chromosomal translocation	-321	99	15
chr9	42909208	chr9	42909329	inter-chromosomal translocation	-318	99	12
chr1	97354660	chrX	72182718	inter-chromosomal translocation	-316	99	14
chr10	50469146	chrX	50634609	inter-chromosomal translocation	-322	99	14
chr10	20936912	chrX	77011863	inter-chromosomal translocation	-321	99	33
chr10	20935681	chrX	77011273	inter-chromosomal translocation	-316	99	34
chr11	23711013	chrX	120803515	inter-chromosomal translocation	-315	99	11
chr11	26262006	chrX	30964887	inter-chromosomal translocation	-314	99	13
chr11	67806406	chrX	2984237	inter-chromosomal translocation	-313	99	16
chr12	60071272	chrX	17338589	inter-chromosomal translocation	-317	99	10
chr12	20599326	chrX	25836819	inter-chromosomal translocation	-320	99	17
chr14	12048229	chrX	48211970	inter-chromosomal translocation	-315	99	12
chr16	45650886	chrX	9242905	inter-chromosomal translocation	-317	99	11
chr16	21278207	chrX	75872594	inter-chromosomal translocation	-321	99	38
chr17	60994911	chrX	119205279	inter-chromosomal translocation	-319	99	10
chr19	15231622	chrX	19465852	inter-chromosomal translocation	-320	99	15
chr2	20733242	chrX	2794302	inter-chromosomal translocation	-328	99	44
chr20	33964978	chrX	730237	inter-chromosomal translocation	-319	99	21
chr20	47936139	chrX	60773686	inter-chromosomal translocation	-319	99	24
chr22	60456722	chrX	72506833	inter-chromosomal translocation	-316	99	12
chr22	50647859	chrX	66785422	inter-chromosomal translocation	-313	99	26
chr23	5202010	chrX	45712905	inter-chromosomal translocation	-320	99	10
chr24	2217368	chrX	50093191	inter-chromosomal translocation	-321	99	13
chr25	20144634	chrX	104220859	inter-chromosomal translocation	-318	99	12
chr28	8817662	chrX	51378730	inter-chromosomal translocation	-316	99	10
chr29	26555542	chrX	88305755	inter-chromosomal translocation	-322	99	19
chr3	31424880	chrX	49259452	inter-chromosomal translocation	-324	99	16
chr30	23139552	chrX	123461554	inter-chromosomal translocation	-316	97	11
chr30	17858433	chrX	39777113	inter-chromosomal translocation	-317	99	11
chr37	14760081	chrX	93193486	inter-chromosomal translocation	-323	99	15
chr38	1329131	chrX	110654325	inter-chromosomal translocation	-320	99	10
chr4	35883373	chrX	59722883	inter-chromosomal translocation	-319	99	23
chr5	56103814	chrX	96744208	inter-chromosomal translocation	-319	99	11
chr6	40443947	chrX	123841687	inter-chromosomal translocation	-323	99	11

## Sheet: Breakdancer.inversion
Chr 1	Chr 1 position	Chr 2	Chr2 position	Type	length of affected region	BreakDancer Score	# of supporting reads
chr1	85828470	chr1	86868759	inversion	1040054	99	15
chr1	85828470	chr1	86868480	inversion	1039672	99	16
chr1	94101317	chr1	94826311	inversion	724733	99	25
chr1	111770358	chr1	112490415	inversion	719844	99	13
chr1	111900683	chr1	112492778	inversion	592017	99	12
chr1	24995158	chr1	25534977	inversion	539566	99	16
chr1	105484457	chr1	105800819	inversion	315955	99	22
chr1	78444538	chr1	78654290	inversion	208888	99	37
chr1	104972589	chr1	105062373	inversion	89619	99	28
chr1	97705221	chr1	97777682	inversion	72260	99	35
chr1	103124424	chr1	103184555	inversion	59902	99	33
chr1	112898534	chr1	112941577	inversion	42710	99	14
chr1	111801406	chr1	111834474	inversion	32767	99	12
chr1	25633583	chr1	25665374	inversion	31457	99	17
chr1	97723763	chr1	97751356	inversion	27444	99	20
chr1	117687846	chr1	117710176	inversion	22040	99	15
chr1	91325987	chr1	91327604	inversion	1291	99	16
chr1	5314204	chr1	5314671	inversion	256	99	23
chr1	25002401	chr1	25002713	inversion	-71	99	12
chr11	1609565	chr11	8924283	inversion	7314110	99	15
chr11	69621486	chr11	72192944	inversion	2571420	99	11
chr11	69621486	chr11	72192473	inversion	2570813	99	14
chr11	11475813	chr11	11869064	inversion	392953	99	16
chr11	40769860	chr11	40812271	inversion	42012	99	39
chr11	2142098	chr11	2146105	inversion	3677	99	17
chr11	62820057	chr11	62820899	inversion	520	99	11
chr11	17463548	chr11	17463992	inversion	144	99	10
chr12	67488066	chr12	67492339	inversion	3829	99	11
chr12	30165989	chr12	30169735	inversion	3558	99	11
chr12	6801539	chr12	6804184	inversion	2299	99	10
chr12	20266257	chr12	20267228	inversion	566	99	12
chr12	17532125	chr12	17532658	inversion	175	99	15
chr12	16580617	chr12	16581134	inversion	163	99	21
chr13	59348604	chr13	61122326	inversion	1773419	99	13
chr13	61864120	chr13	62847540	inversion	983091	99	11
chr13	30652767	chr13	30657527	inversion	4648	99	22
chr13	62896412	chr13	62897060	inversion	345	99	18
chr13	62345568	chr13	62345996	inversion	157	99	11
chr13	62896779	chr13	62897060	inversion	-56	99	14
chr14	2583117	chr14	5585882	inversion	3002692	99	19
chr14	42168575	chr14	42169162	inversion	329	99	15
chr14	47645466	chr14	47645871	inversion	77	99	11
chr15	65041	chr15	69738	inversion	4337	99	10
chr15	5617639	chr15	5621255	inversion	3443	99	19
chr15	26404015	chr15	26405020	inversion	717	99	18
chr15	31998974	chr15	31999459	inversion	112	99	13
chr16	1128181	chr16	13942825	inversion	12814334	99	14
chr16	1122214	chr16	13914944	inversion	12792548	99	12
chr16	54060093	chr16	59511632	inversion	5451300	99	23
chr16	54061001	chr16	59511407	inversion	5450318	99	57
chr16	54061001	chr16	59511004	inversion	5449734	99	17
chr16	54066506	chr16	59504448	inversion	5437650	99	11
chr16	10472718	chr16	13924193	inversion	3451053	99	14
chr16	14199611	chr16	14427036	inversion	227066	99	14
chr16	50654495	chr16	50867007	inversion	212116	99	28
chr16	50654495	chr16	50866649	inversion	211968	99	16
chr16	54058530	chr16	54088681	inversion	29589	99	35
chr16	38082007	chr16	38082167	inversion	-110	99	11
chr17	25149499	chr17	25497115	inversion	347294	99	14
chr17	37628394	chr17	37852139	inversion	223296	99	51
chr17	51318724	chr17	51515153	inversion	196036	99	19
chr17	58900637	chr17	58917548	inversion	16619	99	13
chr17	54679497	chr17	54679744	inversion	-78	99	12
chr17	54679359	chr17	54679497	inversion	-114	99	11
chr17	38912039	chr17	38912433	inversion	-121	99	19
chr18	51233578	chr18	51825088	inversion	591239	99	14
chr18	55624156	chr18	55818478	inversion	193806	99	28
chr18	55624156	chr18	55818016	inversion	193723	99	15
chr18	1465228	chr18	1652492	inversion	186888	99	59
chr18	4350150	chr18	4351877	inversion	1410	99	13
chr18	42576551	chr18	42577918	inversion	930	99	33
chr18	39513119	chr18	39514215	inversion	635	99	23
chr18	18206314	chr18	18206545	inversion	-115	99	14
chr19	20052838	chr19	20263616	inversion	209655	99	10
chr19	20057989	chr19	20251519	inversion	192968	99	12
chr19	20105219	chr19	20254752	inversion	149131	99	12
chr19	20106498	chr19	20253489	inversion	146710	99	11
chr19	20116808	chr19	20248295	inversion	131084	99	16
chr19	20117639	chr19	20247377	inversion	129428	99	16
chr19	20118134	chr19	20246669	inversion	128127	99	21
chr19	20138747	chr19	20258798	inversion	119142	99	51
chr19	20126307	chr19	20245899	inversion	118535	99	14
chr19	20126969	chr19	20244579	inversion	117119	99	10
chr19	20127500	chr19	20243720	inversion	115844	99	11
chr19	20127987	chr19	20243720	inversion	115489	99	12
chr19	20128523	chr19	20242851	inversion	113799	99	16
chr19	20130249	chr19	20240767	inversion	110135	99	11
chr19	20134079	chr19	20236871	inversion	102382	99	29
chr19	20134079	chr19	20236322	inversion	101939	99	30
chr19	20163450	chr19	20225543	inversion	62125	99	13
chr19	21086090	chr19	21144773	inversion	58323	99	12
chr19	21086090	chr19	21144276	inversion	57861	99	12
chr19	20073924	chr19	20104971	inversion	30106	99	20
chr19	20226728	chr19	20251519	inversion	23466	99	13
chr19	20060550	chr19	20081335	inversion	20084	99	57
chr19	20065283	chr19	20081335	inversion	16822	99	12
chr19	20071784	chr19	20083839	inversion	11562	99	30
chr19	20070292	chr19	20074950	inversion	3935	99	15
chr19	20071784	chr19	20073924	inversion	1486	99	26
chr19	8114555	chr19	8114876	inversion	-182	99	29
chr2	31961467	chr2	32367312	inversion	2039619	99	30
chr2	58971057	chr2	60866608	inversion	1895208	99	22
chr2	58971057	chr2	60866248	inversion	1894830	99	14
chr2	70439279	chr2	71187060	inversion	747524	99	16
chr2	70439604	chr2	71187060	inversion	747152	99	12
chr2	70496681	chr2	71115599	inversion	618601	99	12
chr2	70294139	chr2	70865640	inversion	571197	99	13
chr2	31960953	chr2	32367312	inversion	406010	99	24
chr2	70661432	chr2	70969182	inversion	307518	99	16
chr2	70664110	chr2	70967403	inversion	303032	99	28
chr2	57848746	chr2	57855162	inversion	5959	99	10
chr2	12598903	chr2	12599866	inversion	664	99	44
chr2	9960176	chr2	9960292	inversion	83	99	11
chr2	42846683	chr2	42846947	inversion	-55	99	10
chr2	77377855	chr2	77378079	inversion	-85	99	22
chr2	42846474	chr2	42846683	inversion	-89	99	14
chr2	77377128	chr2	77377807	inversion	-112	99	34
chr2	40522670	chr2	40522848	inversion	-123	99	13
chr20	43684463	chr20	45379782	inversion	1695040	99	20
chr20	21784454	chr20	22072729	inversion	287943	99	15
chr20	49478	chr20	336896	inversion	287072	99	17
chr20	49864	chr20	337165	inversion	287050	99	27
chr20	49864	chr20	336896	inversion	286912	99	17
chr20	47213869	chr20	47479996	inversion	265835	99	10
chr20	47218428	chr20	47477377	inversion	258756	99	17
chr20	21761560	chr20	21960154	inversion	198334	99	19
chr20	46484036	chr20	46515150	inversion	30889	99	14
chr20	40435762	chr20	40441112	inversion	5111	99	42
chr20	51584585	chr20	51587152	inversion	2004	99	11
chr20	27599453	chr20	27600726	inversion	963	99	43
chr20	20269515	chr20	20270206	inversion	919	99	17
chr20	27598988	chr20	27599818	inversion	543	99	28
chr20	20268302	chr20	20269515	inversion	501	99	14
chr20	45334109	chr20	45334647	inversion	193	99	14
chr21	28397263	chr21	28553347	inversion	155736	99	20
chr21	28404699	chr21	28551165	inversion	146123	99	15
chr21	28406000	chr21	28550472	inversion	144360	99	11
chr21	28406000	chr21	28549600	inversion	143529	99	14
chr21	28421471	chr21	28544960	inversion	123058	99	14
chr21	28422093	chr21	28544960	inversion	122806	99	42
chr21	28422093	chr21	28544556	inversion	122229	99	39
chr21	1100283	chr21	1178991	inversion	78437	99	14
chr21	16711793	chr21	16757350	inversion	45318	99	29
chr21	20709070	chr21	20709498	inversion	69	99	43
chr22	3869159	chr22	3870131	inversion	652	99	26
chr22	3869453	chr22	3870131	inversion	358	99	25
chr22	36222318	chr22	36222938	inversion	298	99	15
chr22	11648318	chr22	11648699	inversion	-110	99	29
chr23	2086949	chr23	3131098	inversion	1043711	99	48
chr23	20939150	chr23	21003338	inversion	63854	99	16
chr23	1820451	chr23	1868394	inversion	47605	99	28
chr23	50687699	chr23	50708639	inversion	20620	99	12
chr23	22086600	chr23	22088146	inversion	1131	99	11
chr23	25746403	chr23	25747340	inversion	742	99	18
chr23	3198710	chr23	3199622	inversion	739	99	19
chr23	25746760	chr23	25747340	inversion	227	99	11
chr23	48316200	chr23	48316731	inversion	75	99	14
chr24	32907585	chr24	32929883	inversion	21969	99	24
chr24	21103929	chr24	21112619	inversion	8359	99	14
chr24	46509932	chr24	46515433	inversion	5053	99	17
chr24	21624283	chr24	21625767	inversion	1335	99	29
chr24	12308876	chr24	12310368	inversion	1112	99	17
chr24	12308876	chr24	12310008	inversion	776	99	18
chr24	30230527	chr24	30231590	inversion	495	99	37
chr24	12089575	chr24	12090352	inversion	420	99	10
chr25	21709678	chr25	22236704	inversion	526679	99	11
chr25	35673000	chr25	35674445	inversion	1385	99	22
chr25	9745729	chr25	9746852	inversion	874	99	12
chr25	37131457	chr25	37131787	inversion	125	99	12
chr26	29224025	chr26	38951177	inversion	9726845	99	24
chr26	1030526	chr26	1322168	inversion	291332	99	26
chr26	532486	chr26	797981	inversion	265201	99	12
chr26	518948	chr26	528935	inversion	9669	99	14
chr26	31933450	chr26	31936742	inversion	3034	99	10
chr26	4430427	chr26	4432418	inversion	1603	99	46
chr26	28202839	chr26	28203711	inversion	545	99	35
chr27	16800891	chr27	18809719	inversion	2008505	99	10
chr27	25721889	chr27	26174255	inversion	452155	99	22
chr27	25725163	chr27	25830680	inversion	105166	99	16
chr27	25725539	chr27	25830680	inversion	104768	99	22
chr27	25667702	chr27	25729185	inversion	61290	99	12
chr27	25671549	chr27	25725163	inversion	53591	99	23
chr27	5312094	chr27	5314082	inversion	1204	99	14
chr28	4703815	chr28	6821447	inversion	2117335	99	10
chr28	4355798	chr28	4783220	inversion	427311	99	17
chr28	39261142	chr28	39320579	inversion	59192	99	13
chr28	32289542	chr28	32311276	inversion	21388	99	11
chr28	10636320	chr28	10648845	inversion	12241	99	40
chr28	22544409	chr28	22546889	inversion	2000	99	11
chr28	36682979	chr28	36685223	inversion	1905	99	13
chr28	4241874	chr28	4242468	inversion	176	99	13
chr29	20667229	chr29	20668532	inversion	1036	99	10
chr29	25921205	chr29	25921349	inversion	-88	99	18
chr29	25921349	chr29	25921561	inversion	-105	99	12
chr29	11874754	chr29	11875141	inversion	-123	99	24
chr3	366	chr3	228273	inversion	227559	99	31
chr3	35485260	chr3	35532884	inversion	47176	99	18
chr3	88880879	chr3	88881279	inversion	79	99	15
chr3	65112699	chr3	65112909	inversion	-166	99	28
chr30	29298323	chr30	29301047	inversion	2320	99	10
chr31	25502697	chr31	25546592	inversion	43573	99	11
chr31	20723331	chr31	20724797	inversion	1140	99	13
chr31	30757101	chr31	30757419	inversion	-109	99	35
chr32	1136034	chr32	1887523	inversion	751201	99	17
chr32	24256386	chr32	24521805	inversion	265251	99	12
chr32	2831034	chr32	2848192	inversion	16692	99	18
chr32	37902200	chr32	37903269	inversion	695	99	10
chr32	32592188	chr32	32592320	inversion	-225	99	21
chr33	11725040	chr33	11725574	inversion	212	99	15
chr34	13208177	chr34	15753551	inversion	2545066	99	19
chr34	13208554	chr34	15753551	inversion	2544637	99	25
chr34	5409551	chr34	5771238	inversion	361403	99	13
chr34	12221871	chr34	12342215	inversion	120022	99	18
chr34	12239900	chr34	12337479	inversion	97554	99	17
chr34	12316233	chr34	12371511	inversion	54957	99	14
chr34	12316736	chr34	12371511	inversion	54513	99	16
chr34	12310504	chr34	12352102	inversion	41272	99	15
chr34	12310892	chr34	12352102	inversion	40790	99	24
chr34	12473680	chr34	12510605	inversion	36592	99	10
chr34	28852373	chr34	28854721	inversion	2002	99	17
chr34	21321709	chr34	21322086	inversion	107	99	27
chr34	21321353	chr34	21321709	inversion	55	99	33
chr34	28250650	chr34	28251061	inversion	-127	99	14
chr35	4678054	chr35	7562041	inversion	2883708	99	15
chr35	23678103	chr35	23691070	inversion	12681	99	11
chr35	25621453	chr35	25622397	inversion	653	99	11
chr36	21830160	chr36	21832833	inversion	2365	99	15
chr37	16656910	chr37	17181463	inversion	524207	99	11
chr37	22952180	chr37	22955498	inversion	2913	99	11
chr38	367652	chr38	569616	inversion	201688	99	13
chr38	22504366	chr38	22504968	inversion	274	99	46
chr4	32286808	chr4	32288642	inversion	1622	99	10
chr4	40093662	chr4	40095341	inversion	1151	99	12
chr4	42831566	chr4	42832143	inversion	410	99	15
chr5	248872	chr5	42986781	inversion	42737668	99	56
chr5	42950736	chr5	63538862	inversion	20587830	99	26
chr5	27317609	chr5	30544704	inversion	3226727	99	16
chr5	75350129	chr5	76546363	inversion	1195915	99	10
chr5	73943925	chr5	74250400	inversion	306166	99	16
chr5	77683502	chr5	77693167	inversion	9344	99	11
chr5	94076	chr5	100331	inversion	5901	99	16
chr5	8804177	chr5	8809725	inversion	5342	99	15
chr5	8804177	chr5	8809332	inversion	4872	99	32
chr5	35744440	chr5	35744854	inversion	68	99	10
chr5	87716711	chr5	87717096	inversion	64	99	11
chr6	38598266	chr6	38710267	inversion	111673	99	12
chr6	294634	chr6	355180	inversion	60182	99	23
chr6	38327949	chr6	38339569	inversion	11347	99	15
chr6	26678443	chr6	26683556	inversion	4871	99	14
chr6	31665424	chr6	31665956	inversion	270	99	14
chr6	31665424	chr6	31665763	inversion	55	99	12
chr6	34836931	chr6	34837508	inversion	-92	99	44
chr6	75712092	chr6	75712187	inversion	-193	99	33
chr7	1459496	chr7	1671883	inversion	212141	99	29
chr7	79679419	chr7	79770833	inversion	91091	99	16
chr7	69064664	chr7	69067946	inversion	3004	99	16
chr7	69065019	chr7	69067946	inversion	2766	99	10
chr7	37612636	chr7	37613337	inversion	430	99	13
chr7	71331945	chr7	71332682	inversion	368	99	10
chr7	54362258	chr7	54362689	inversion	158	99	18
chr7	6503173	chr7	6503526	inversion	77	99	20
chr7	37612636	chr7	37612977	inversion	53	99	10
chr7	71204794	chr7	71204961	inversion	-96	99	15
chr8	19625280	chr8	19879477	inversion	253840	99	13
chr8	2277492	chr8	2363150	inversion	85451	99	17
chr8	408994	chr8	475891	inversion	66600	99	17
chr8	5945617	chr8	5963454	inversion	17490	99	50
chr8	5945435	chr8	5963454	inversion	17480	99	36
chr8	277739	chr8	281533	inversion	3450	99	16
chr8	51783474	chr8	51786732	inversion	2964	99	18
chr8	25206316	chr8	25207721	inversion	1275	99	19
chr8	25206316	chr8	25207161	inversion	466	99	44
chr9	7516131	chr9	8566435	inversion	1049962	99	17
chr9	17335199	chr9	17962994	inversion	627414	99	25
chr9	17335323	chr9	17962994	inversion	627326	99	18
chr9	7289422	chr9	7511278	inversion	221568	99	58
chr9	19856882	chr9	19879459	inversion	22278	99	50
chr9	24112549	chr9	24117724	inversion	4881	99	11
chr9	49729855	chr9	49733120	inversion	2748	99	17
chr9	29424622	chr9	29424991	inversion	-134	99	21
chrX	71888010	chrX	74111754	inversion	2223429	99	12
chrX	76355570	chrX	76702572	inversion	346633	99	15
chrX	473498	chrX	724395	inversion	250485	99	33
chrX	122424	chrX	350303	inversion	227528	99	46
chrX	915703	chrX	1124690	inversion	208775	99	27
chrX	915703	chrX	1124431	inversion	208757	99	25
chrX	47067472	chrX	47245439	inversion	177702	99	14
chrX	46875964	chrX	46891173	inversion	14903	99	61
chrX	42266398	chrX	42267223	inversion	638	99	15
chrX	123162698	chrX	123162944	inversion	-106	99	16

## Sheet: Delly.tandem duplication
Chr 1	Chr 1 position	Chr2 position	Type
chr10	12353641	12353763	tandem duplication
chr1	100878794	100878887	tandem duplication
chr1	112035014	112036038	tandem duplication
chr1	117917961	117918102	tandem duplication
chr1	18363542	18365143	tandem duplication
chr1	22657147	22666453	tandem duplication
chr1	32323375	32323501	tandem duplication
chr1	32742361	32742552	tandem duplication
chr1	33511547	33511702	tandem duplication
chr1	39781069	39781183	tandem duplication
chr1	42590199	42590476	tandem duplication
chr1	44713162	44714798	tandem duplication
chr1	46306533	46306849	tandem duplication
chr1	47732175	47732340	tandem duplication
chr1	47851846	47852228	tandem duplication
chr1	47853732	47853883	tandem duplication
chr1	57224196	57226488	tandem duplication
chr1	57980569	57982209	tandem duplication
chr1	64338503	64338598	tandem duplication
chr1	74058712	74058869	tandem duplication
chr1	74330555	74330751	tandem duplication
chr1	78274384	78275188	tandem duplication
chr1	83125162	83125319	tandem duplication
chr1	87551195	87554257	tandem duplication
chr1	92697709	92697838	tandem duplication
chr1	94218854	94219032	tandem duplication
chr1	979282	979373	tandem duplication
chr10	12523029	12523162	tandem duplication
chr10	14728371	14729543	tandem duplication
chr10	2919248	2919537	tandem duplication
chr10	31511764	31513440	tandem duplication
chr10	32786131	32786437	tandem duplication
chr10	40998523	40998935	tandem duplication
chr10	4337070	4337364	tandem duplication
chr10	51373657	51373924	tandem duplication
chr10	55093156	55093231	tandem duplication
chr10	55504739	55506437	tandem duplication
chr10	55752731	55752942	tandem duplication
chr10	57124822	57125093	tandem duplication
chr10	65498820	65501389	tandem duplication
chr10	9068519	9069489	tandem duplication
chr11	15210731	15210909	tandem duplication
chr11	17761499	17761604	tandem duplication
chr11	30758049	30758171	tandem duplication
chr11	30942426	30948066	tandem duplication
chr11	31637651	31637776	tandem duplication
chr11	38566666	38568648	tandem duplication
chr11	39460440	39460603	tandem duplication
chr11	43383243	43383688	tandem duplication
chr11	52398455	52398699	tandem duplication
chr11	55422516	55422618	tandem duplication
chr11	57018660	57018859	tandem duplication
chr11	58901313	58901910	tandem duplication
chr11	59735400	59740094	tandem duplication
chr11	60212953	60213063	tandem duplication
chr11	61262408	61262612	tandem duplication
chr11	62353999	62354123	tandem duplication
chr11	63759331	63759691	tandem duplication
chr11	71684354	71684447	tandem duplication
chr12	15338788	15340037	tandem duplication
chr12	193250	194003	tandem duplication
chr12	26330312	26330492	tandem duplication
chr12	33333630	33333873	tandem duplication
chr12	46734266	46734370	tandem duplication
chr12	49862909	49863047	tandem duplication
chr12	50944825	50944959	tandem duplication
chr12	52101057	52101224	tandem duplication
chr12	52791258	52793389	tandem duplication
chr12	5358086	5359289	tandem duplication
chr12	55558632	55559186	tandem duplication
chr12	56543804	56543989	tandem duplication
chr12	61221138	61222394	tandem duplication
chr12	65082139	65082560	tandem duplication
chr12	69320614	69321466	tandem duplication
chr13	13615362	13615558	tandem duplication
chr13	16257502	16257631	tandem duplication
chr13	23375091	23375210	tandem duplication
chr13	2985836	2985938	tandem duplication
chr13	33423501	33424547	tandem duplication
chr13	36531633	36531743	tandem duplication
chr13	44101589	44101730	tandem duplication
chr13	5240326	5240477	tandem duplication
chr13	52757647	52760931	tandem duplication
chr13	59999216	59999492	tandem duplication
chr13	9918498	9918686	tandem duplication
chr14	13986448	13986668	tandem duplication
chr14	18194389	18194815	tandem duplication
chr14	22791457	22791626	tandem duplication
chr14	29743564	29743849	tandem duplication
chr14	30837964	30838151	tandem duplication
chr14	30871566	30871763	tandem duplication
chr14	35315873	35316052	tandem duplication
chr14	36613965	36614515	tandem duplication
chr14	4208570	4209237	tandem duplication
chr14	43809940	43811411	tandem duplication
chr14	45867894	45868002	tandem duplication
chr14	48089510	48092235	tandem duplication
chr14	52238123	52238314	tandem duplication
chr14	57977967	57988424	tandem duplication
chr14	6823916	6824072	tandem duplication
chr15	21568231	21570026	tandem duplication
chr15	24638639	24657062	tandem duplication
chr15	36467813	36468870	tandem duplication
chr15	36667144	36667382	tandem duplication
chr15	48520487	48520705	tandem duplication
chr15	56399763	56400843	tandem duplication
chr15	59706856	59707366	tandem duplication
chr16	23068637	23068801	tandem duplication
chr16	24518439	24518577	tandem duplication
chr16	25992924	25993059	tandem duplication
chr16	3000554	3002227	tandem duplication
chr16	32668785	32670851	tandem duplication
chr16	3728261	3728446	tandem duplication
chr16	39927924	39928382	tandem duplication
chr16	42369597	42369736	tandem duplication
chr16	43546766	43546930	tandem duplication
chr16	50724250	50725871	tandem duplication
chr16	52260713	52260929	tandem duplication
chr16	52261541	52261848	tandem duplication
chr16	53330932	53331424	tandem duplication
chr16	56173867	56175114	tandem duplication
chr16	56566904	56567301	tandem duplication
chr16	56567194	56568403	tandem duplication
chr16	7072283	7072472	tandem duplication
chr16	7780321	7780476	tandem duplication
chr17	12233038	12233181	tandem duplication
chr17	13103714	13103971	tandem duplication
chr17	13190427	13190590	tandem duplication
chr17	13725160	13726105	tandem duplication
chr17	14872734	14873114	tandem duplication
chr17	2323958	2324625	tandem duplication
chr17	28509616	28510478	tandem duplication
chr17	28556795	28557103	tandem duplication
chr17	31744983	31745776	tandem duplication
chr17	32644133	32647526	tandem duplication
chr17	38500365	38508273	tandem duplication
chr17	38940397	38940550	tandem duplication
chr17	41720277	41722051	tandem duplication
chr17	42182028	42184890	tandem duplication
chr17	44959500	44959594	tandem duplication
chr17	52825424	52827911	tandem duplication
chr17	53330478	53332869	tandem duplication
chr17	55276340	55276517	tandem duplication
chr17	57684101	57691026	tandem duplication
chr17	58667737	58667865	tandem duplication
chr17	61363867	61376391	tandem duplication
chr17	6835648	6835773	tandem duplication
chr18	16790606	16790771	tandem duplication
chr18	2442413	2443113	tandem duplication
chr18	26460192	26460372	tandem duplication
chr18	28007389	28009602	tandem duplication
chr18	31946922	31947141	tandem duplication
chr18	36137370	36218899	tandem duplication
chr18	37601716	37601836	tandem duplication
chr18	39397029	39410770	tandem duplication
chr18	40623540	40623744	tandem duplication
chr18	41725830	41725927	tandem duplication
chr18	42001139	42001219	tandem duplication
chr18	42577597	42578030	tandem duplication
chr18	44086804	44086921	tandem duplication
chr18	45362631	45363416	tandem duplication
chr18	46344680	46344909	tandem duplication
chr18	48077102	48079041	tandem duplication
chr18	5544221	5545670	tandem duplication
chr19	15429809	15429985	tandem duplication
chr19	16689232	16689378	tandem duplication
chr19	18102193	18102384	tandem duplication
chr19	19703430	19703943	tandem duplication
chr19	22205664	22207020	tandem duplication
chr19	24961100	24961522	tandem duplication
chr19	30202045	30202166	tandem duplication
chr19	30414378	30415924	tandem duplication
chr19	33783406	33783574	tandem duplication
chr19	39131836	39131965	tandem duplication
chr19	39699212	39701957	tandem duplication
chr19	3975890	3976089	tandem duplication
chr19	42833502	42834484	tandem duplication
chr19	43011525	43017403	tandem duplication
chr19	43539886	43540546	tandem duplication
chr19	50346095	50346245	tandem duplication
chr19	50566935	50567049	tandem duplication
chr19	52565811	52566198	tandem duplication
chr19	8165052	8165228	tandem duplication
chr2	15790631	15791018	tandem duplication
chr2	16120693	16120925	tandem duplication
chr2	2104091	2104227	tandem duplication
chr2	21688194	21688268	tandem duplication
chr2	27277419	27279773	tandem duplication
chr2	44847324	44849173	tandem duplication
chr2	45971403	45971541	tandem duplication
chr2	48183292	48184117	tandem duplication
chr2	513543	513776	tandem duplication
chr2	58610005	58610159	tandem duplication
chr2	63227148	63227316	tandem duplication
chr2	63592181	63592232	tandem duplication
chr2	64069937	64070217	tandem duplication
chr2	66493638	66493801	tandem duplication
chr2	69858577	69861899	tandem duplication
chr2	76854177	76854333	tandem duplication
chr2	851048	851183	tandem duplication
chr2	9660579	9660676	tandem duplication
chr20	12206357	12208412	tandem duplication
chr20	14145273	14145482	tandem duplication
chr20	163463	163648	tandem duplication
chr20	17445194	17446365	tandem duplication
chr20	18107333	18115458	tandem duplication
chr20	20268084	20269932	tandem duplication
chr20	23790841	23791029	tandem duplication
chr20	26954036	26954150	tandem duplication
chr20	29889463	29889606	tandem duplication
chr20	31911733	31911854	tandem duplication
chr20	33013429	33014258	tandem duplication
chr20	55121966	55122125	tandem duplication
chr20	55531300	55533063	tandem duplication
chr21	18223638	18223836	tandem duplication
chr21	19173104	19173270	tandem duplication
chr21	20003798	20003959	tandem duplication
chr21	22107548	25734924	tandem duplication
chr21	24571006	24571263	tandem duplication
chr21	28197523	28197668	tandem duplication
chr21	30165247	30168322	tandem duplication
chr21	34513495	34514606	tandem duplication
chr21	35748223	35748351	tandem duplication
chr21	36324187	36324328	tandem duplication
chr21	36622397	36622642	tandem duplication
chr21	40863640	40865856	tandem duplication
chr21	41010276	41010615	tandem duplication
chr21	42186320	42187710	tandem duplication
chr21	45024589	45029235	tandem duplication
chr21	46770357	46770497	tandem duplication
chr21	49897488	49899511	tandem duplication
chr21	9068930	9070415	tandem duplication
chr22	11933532	11950453	tandem duplication
chr22	18147593	18147704	tandem duplication
chr22	24801980	24802131	tandem duplication
chr22	26210906	26211142	tandem duplication
chr22	29033796	29034810	tandem duplication
chr22	35812923	35813124	tandem duplication
chr22	40780512	40780682	tandem duplication
chr22	49416455	49416608	tandem duplication
chr22	50689019	50690172	tandem duplication
chr22	51294555	51320325	tandem duplication
chr22	60666181	60666342	tandem duplication
chr23	17610592	17610726	tandem duplication
chr23	20150729	20150880	tandem duplication
chr23	20533137	20535922	tandem duplication
chr23	22452460	22747990	tandem duplication
chr23	22680174	22682094	tandem duplication
chr23	23059663	23059869	tandem duplication
chr23	23517984	23518125	tandem duplication
chr23	27715493	27716091	tandem duplication
chr23	29308419	29309109	tandem duplication
chr23	31076841	31077058	tandem duplication
chr23	32106135	32106215	tandem duplication
chr23	35988913	35989055	tandem duplication
chr23	43269525	43269636	tandem duplication
chr23	46117029	46118145	tandem duplication
chr23	51157444	51157629	tandem duplication
chr23	51448864	51449012	tandem duplication
chr23	52146967	52147895	tandem duplication
chr23	7843263	7843452	tandem duplication
chr23	938406	939502	tandem duplication
chr24	13498157	13498587	tandem duplication
chr24	13866772	13866880	tandem duplication
chr24	19464526	19464699	tandem duplication
chr24	22351068	22351178	tandem duplication
chr24	26473655	26474104	tandem duplication
chr24	42604918	42606402	tandem duplication
chr24	44061263	44062315	tandem duplication
chr24	44887632	44887761	tandem duplication
chr25	11978278	11978903	tandem duplication
chr25	12635712	12638286	tandem duplication
chr25	17968865	17970035	tandem duplication
chr25	35752098	35800612	tandem duplication
chr25	36348078	36348596	tandem duplication
chr25	37154746	37154889	tandem duplication
chr25	40085692	40085843	tandem duplication
chr25	40714884	40715118	tandem duplication
chr25	45431588	45434901	tandem duplication
chr25	48942900	50256809	tandem duplication
chr25	50180863	50191119	tandem duplication
chr25	51605554	51611856	tandem duplication
chr25	6738387	6738931	tandem duplication
chr25	9483571	9483779	tandem duplication
chr26	12743460	12753649	tandem duplication
chr26	13409216	13409380	tandem duplication
chr26	17241362	17241539	tandem duplication
chr26	18023120	18023976	tandem duplication
chr26	21124714	21124910	tandem duplication
chr26	2790694	2791420	tandem duplication
chr26	7074954	7075231	tandem duplication
chr27	10071177	10071699	tandem duplication
chr27	14588331	14589457	tandem duplication
chr27	16401634	16401845	tandem duplication
chr27	22048711	22048930	tandem duplication
chr27	25703136	25796332	tandem duplication
chr27	31269314	31269398	tandem duplication
chr27	31764022	31764133	tandem duplication
chr27	3530267	3581070	tandem duplication
chr27	37257093	37394814	tandem duplication
chr28	12277981	12278929	tandem duplication
chr28	15100097	15100332	tandem duplication
chr28	17791482	17791615	tandem duplication
chr28	20592765	20592860	tandem duplication
chr28	3273737	3273866	tandem duplication
chr28	34635101	34636191	tandem duplication
chr28	35037300	35039309	tandem duplication
chr28	5136111	5136284	tandem duplication
chr28	6354500	6356478	tandem duplication
chr29	11070215	11072530	tandem duplication
chr29	18082320	18082403	tandem duplication
chr29	18194778	18195038	tandem duplication
chr29	19893286	19893776	tandem duplication
chr29	32695986	32696119	tandem duplication
chr29	801658	801964	tandem duplication
chr3	11265381	11265507	tandem duplication
chr3	17279938	17280972	tandem duplication
chr3	17672371	17672489	tandem duplication
chr3	20936897	20937020	tandem duplication
chr3	30268339	30270176	tandem duplication
chr3	33907833	33908032	tandem duplication
chr3	35196769	35196939	tandem duplication
chr3	43121787	43121941	tandem duplication
chr3	46059941	46060146	tandem duplication
chr3	51344755	51345600	tandem duplication
chr3	52561019	52561206	tandem duplication
chr3	53644189	53645645	tandem duplication
chr3	54999299	55009459	tandem duplication
chr3	57899840	57901134	tandem duplication
chr3	57993411	57993542	tandem duplication
chr3	60172282	60173213	tandem duplication
chr3	64250895	64255250	tandem duplication
chr3	76928976	76930680	tandem duplication
chr3	84662696	84662900	tandem duplication
chr3	84852738	84854211	tandem duplication
chr3	88585776	88586765	tandem duplication
chr30	26937916	26938421	tandem duplication
chr30	27607746	27611444	tandem duplication
chr30	31569069	31571381	tandem duplication
chr30	31571366	31573299	tandem duplication
chr30	32839916	32840001	tandem duplication
chr30	644236	645005	tandem duplication
chr30	7937105	7937353	tandem duplication
chr31	15253051	15253119	tandem duplication
chr31	17048843	17048943	tandem duplication
chr31	18475539	18489161	tandem duplication
chr31	20307524	20312428	tandem duplication
chr31	21927074	21927191	tandem duplication
chr31	22888790	22889358	tandem duplication
chr31	37573359	37574801	tandem duplication
chr31	389534	389703	tandem duplication
chr31	6134237	6151745	tandem duplication
chr31	8840938	8842977	tandem duplication
chr31	9415923	9416120	tandem duplication
chr32	11035248	11035897	tandem duplication
chr32	14635044	14635143	tandem duplication
chr32	15201192	15201267	tandem duplication
chr32	1913298	1913429	tandem duplication
chr32	21007213	21007884	tandem duplication
chr32	21292964	21293372	tandem duplication
chr32	2388427	2388576	tandem duplication
chr32	25202475	25202615	tandem duplication
chr32	29687967	29688115	tandem duplication
chr32	30253745	30254017	tandem duplication
chr32	31125042	31126182	tandem duplication
chr32	32104640	32104749	tandem duplication
chr32	36036508	37310017	tandem duplication
chr32	8692406	8692511	tandem duplication
chr33	11136236	11136889	tandem duplication
chr33	11238161	11242363	tandem duplication
chr33	12320858	12321018	tandem duplication
chr33	1436236	1437066	tandem duplication
chr33	16652476	16654000	tandem duplication
chr33	18135199	18140612	tandem duplication
chr33	24294769	24294929	tandem duplication
chr33	5416680	5417239	tandem duplication
chr33	5532087	5533840	tandem duplication
chr33	9023099	9025249	tandem duplication
chr34	11564801	11566091	tandem duplication
chr34	31552207	31553159	tandem duplication
chr34	34046439	34046882	tandem duplication
chr34	39244081	39244394	tandem duplication
chr34	39649564	39650510	tandem duplication
chr34	7106398	7109616	tandem duplication
chr35	11609834	11609952	tandem duplication
chr35	13595104	13595204	tandem duplication
chr35	18698526	18699062	tandem duplication
chr35	24819861	24820004	tandem duplication
chr35	3411056	3411179	tandem duplication
chr36	10588807	10620270	tandem duplication
chr36	19589919	19590095	tandem duplication
chr36	20619766	20621753	tandem duplication
chr36	22587019	22589831	tandem duplication
chr36	25177610	25177864	tandem duplication
chr36	2869596	2870970	tandem duplication
chr36	4906109	4906374	tandem duplication
chr37	13495676	13495945	tandem duplication
chr37	14536442	14538214	tandem duplication
chr37	22747934	22749270	tandem duplication
chr37	22941892	22942253	tandem duplication
chr37	28440692	28440950	tandem duplication
chr37	7108052	7108458	tandem duplication
chr37	8212362	8212487	tandem duplication
chr37	8560471	8564940	tandem duplication
chr38	10717049	10718092	tandem duplication
chr38	18354778	18356899	tandem duplication
chr38	23073019	23073221	tandem duplication
chr38	3902507	3902648	tandem duplication
chr38	4356466	4368590	tandem duplication
chr38	5582641	5583012	tandem duplication
chr38	7794487	7794744	tandem duplication
chr38	9621981	9673059	tandem duplication
chr4	13709686	13709876	tandem duplication
chr4	15043323	15043513	tandem duplication
chr4	29352469	29356675	tandem duplication
chr4	33316601	33316782	tandem duplication
chr4	33807768	33815954	tandem duplication
chr4	35707950	35710379	tandem duplication
chr4	39953548	39953682	tandem duplication
chr4	42279844	42282189	tandem duplication
chr4	44508182	44508277	tandem duplication
chr4	45385525	45385696	tandem duplication
chr4	47048947	47051915	tandem duplication
chr4	49767993	49768161	tandem duplication
chr4	49815577	49815819	tandem duplication
chr4	5376286	5376502	tandem duplication
chr4	54533220	54533540	tandem duplication
chr4	58131780	58133525	tandem duplication
chr4	67365653	67366164	tandem duplication
chr4	68033724	68033873	tandem duplication
chr4	70719179	70719303	tandem duplication
chr4	70934717	70934819	tandem duplication
chr4	71407505	71407604	tandem duplication
chr4	72638167	72638602	tandem duplication
chr4	78136358	78136631	tandem duplication
chr4	85614460	85614663	tandem duplication
chr4	87315128	87315300	tandem duplication
chr5	17602146	17604394	tandem duplication
chr5	23579481	23579785	tandem duplication
chr5	5460911	5461054	tandem duplication
chr5	65909169	65909267	tandem duplication
chr5	69613041	69613206	tandem duplication
chr5	7466239	7466376	tandem duplication
chr5	77010614	77010779	tandem duplication
chr5	8359791	8361858	tandem duplication
chr5	83898847	83899036	tandem duplication
chr6	32417662	32418066	tandem duplication
chr6	34715501	34715882	tandem duplication
chr6	37808020	37809077	tandem duplication
chr6	43989959	43990256	tandem duplication
chr6	47039032	47039299	tandem duplication
chr6	50784312	50784589	tandem duplication
chr6	59811766	59811896	tandem duplication
chr6	63021741	63021984	tandem duplication
chr6	68758797	68759014	tandem duplication
chr6	75343016	75343123	tandem duplication
chr6	76873876	76874263	tandem duplication
chr6	77011056	77011301	tandem duplication
chr7	15985442	15985596	tandem duplication
chr7	25494334	25494445	tandem duplication
chr7	2590587	2590847	tandem duplication
chr7	26614977	26615297	tandem duplication
chr7	27771660	27771981	tandem duplication
chr7	30863220	30863446	tandem duplication
chr7	32123992	32124131	tandem duplication
chr7	33530198	33530359	tandem duplication
chr7	46582089	46585840	tandem duplication
chr7	47950843	51079694	tandem duplication
chr7	49776483	49776605	tandem duplication
chr7	54872357	54872550	tandem duplication
chr7	55266317	55267493	tandem duplication
chr7	61876415	61877164	tandem duplication
chr7	66511870	66511989	tandem duplication
chr7	68970106	68974154	tandem duplication
chr7	7307958	7308572	tandem duplication
chr7	80330633	80333983	tandem duplication
chr8	19121828	19122084	tandem duplication
chr8	20239180	20256560	tandem duplication
chr8	2279637	2314313	tandem duplication
chr8	25454092	25454382	tandem duplication
chr8	26084773	26084942	tandem duplication
chr8	30610949	30611195	tandem duplication
chr8	49161603	49162811	tandem duplication
chr8	51388373	51388589	tandem duplication
chr8	56731048	56731182	tandem duplication
chr8	56967897	56968124	tandem duplication
chr8	65120866	65120994	tandem duplication
chr8	73385524	73561862	tandem duplication
chr8	73530170	74079103	tandem duplication
chr8	73560714	73719880	tandem duplication
chr9	15708802	15708929	tandem duplication
chr9	33274326	33274506	tandem duplication
chr9	33953278	33953394	tandem duplication
chr9	38583201	38584414	tandem duplication
chr9	42535892	42536313	tandem duplication
chr9	46331660	46331988	tandem duplication
chr9	50441331	50442059	tandem duplication
chr9	5201160	5203902	tandem duplication
chr9	53156627	53158287	tandem duplication
chr9	54103097	54103248	tandem duplication
chr9	55930053	55930308	tandem duplication
chr9	57096630	57096770	tandem duplication
chrX	101515043	101515202	tandem duplication
chrX	102496337	102501558	tandem duplication
chrX	119053411	119053595	tandem duplication
chrX	1732491	1732972	tandem duplication
chrX	19370191	19370280	tandem duplication
chrX	4427191	4427509	tandem duplication
chrX	47942488	47942653	tandem duplication
chrX	60420435	69437841	tandem duplication
chrX	89641692	89642219	tandem duplication

## Sheet: Delly.inversion
Chr 1	Chr 1 position	Chr2 position	Type
chr10	6356194	6357229	inversion
chr1	105367938	105368782	inversion
chr1	107752877	107753639	inversion
chr1	111703075	111705875	inversion
chr1	120353042	120353349	inversion
chr1	24994866	25534824	inversion
chr1	25002541	25002748	inversion
chr1	25002552	25003229	inversion
chr1	25633241	25665057	inversion
chr1	25633282	25665096	inversion
chr1	43695675	43696590	inversion
chr1	45940433	45952087	inversion
chr1	45940447	45952096	inversion
chr1	58717541	58717963	inversion
chr1	58717701	58717962	inversion
chr1	9752975	9755264	inversion
chr11	11475540	11868857	inversion
chr11	17463513	17464003	inversion
chr11	31468917	31469737	inversion
chr11	31469484	31469887	inversion
chr11	43677688	43678118	inversion
chr11	60333751	60335383	inversion
chr11	68176964	68177453	inversion
chr11	68177006	68177456	inversion
chr11	9501229	11139662	inversion
chr12	13140850	13932264	inversion
chr12	16580408	16580914	inversion
chr12	17532031	17532587	inversion
chr12	20266078	20266841	inversion
chr12	20266162	20266834	inversion
chr12	21108953	21109878	inversion
chr12	30167987	30169451	inversion
chr12	70695086	71004695	inversion
chr13	11026434	11029138	inversion
chr13	11026435	11029137	inversion
chr13	15711391	18350363	inversion
chr13	39129420	39130511	inversion
chr13	53207344	53208208	inversion
chr13	62345364	62345754	inversion
chr13	63167274	63168993	inversion
chr13	9381217	9382528	inversion
chr13	9381222	9383562	inversion
chr14	14714621	14715346	inversion
chr14	25510674	25511013	inversion
chr14	2570686	2571435	inversion
chr14	37603984	37604431	inversion
chr14	42168267	42169024	inversion
chr14	47645181	47645648	inversion
chr14	47645378	47645648	inversion
chr14	58819584	58825004	inversion
chr15	31998926	31999350	inversion
chr15	42676937	42678603	inversion
chr15	5617227	5621057	inversion
chr15	61662751	61663590	inversion
chr16	50654287	50866666	inversion
chr16	50654295	50866660	inversion
chr16	52650636	52652817	inversion
chr17	15664465	15664591	inversion
chr17	15664470	15664594	inversion
chr17	37628247	37851831	inversion
chr17	37628254	37851826	inversion
chr17	51318750	51515065	inversion
chr17	54679367	54679457	inversion
chr17	54679373	54679453	inversion
chr17	61271737	61378019	inversion
chr17	61272570	61363941	inversion
chr17	61874318	61875296	inversion
chr17	64111512	64197429	inversion
chr18	12764662	12766574	inversion
chr18	12765432	12765995	inversion
chr18	13617392	13622384	inversion
chr18	13617405	13622461	inversion
chr18	1464918	1652138	inversion
chr18	1464927	1652131	inversion
chr18	39512909	39513835	inversion
chr18	42576478	42577596	inversion
chr18	4349856	4354543	inversion
chr18	4349865	4351644	inversion
chr18	44829267	44831955	inversion
chr18	55623886	55818042	inversion
chr19	20067881	20080975	inversion
chr19	20108187	20251538	inversion
chr19	20138483	20257906	inversion
chr19	22193648	22194854	inversion
chr19	22193707	22194856	inversion
chr19	30631018	30633258	inversion
chr19	34004916	34005139	inversion
chr19	9430915	9431112	inversion
chr2	12598549	12599596	inversion
chr2	1386215	1616686	inversion
chr2	1386219	1616812	inversion
chr2	26256247	26256520	inversion
chr2	26256252	26256511	inversion
chr2	42846420	42846610	inversion
chr2	42846428	42846626	inversion
chr2	48241542	48241888	inversion
chr2	72651164	72652158	inversion
chr2	72651329	72652158	inversion
chr2	82471443	82471763	inversion
chr2	83004462	83289766	inversion
chr20	20268221	20268942	inversion
chr20	21761477	21960077	inversion
chr20	21784112	22072443	inversion
chr20	27599169	27600459	inversion
chr20	38539065	38612560	inversion
chr20	42447042	42447580	inversion
chr20	51585047	51586705	inversion
chr20	52349666	52349919	inversion
chr20	53605301	53605826	inversion
chr21	16711550	16757202	inversion
chr21	16711551	16757201	inversion
chr21	20568955	20569437	inversion
chr21	20568966	20569234	inversion
chr21	26898828	26899646	inversion
chr21	30778615	30778903	inversion
chr22	11648438	11648655	inversion
chr22	11648448	11648663	inversion
chr22	27385611	27386612	inversion
chr22	36222289	36222898	inversion
chr22	46701999	46703201	inversion
chr22	47615166	47615815	inversion
chr22	47615365	47615827	inversion
chr23	22086386	22087914	inversion
chr23	23122247	23122616	inversion
chr23	23122312	23122612	inversion
chr23	2449862	2454117	inversion
chr23	3198506	3199502	inversion
chr23	3198506	3199652	inversion
chr23	48315935	48316460	inversion
chr23	5303544	5303604	inversion
chr24	12089299	12089970	inversion
chr24	29083591	29083903	inversion
chr24	30230508	30231239	inversion
chr24	38004048	38004871	inversion
chr24	4108001	4219723	inversion
chr24	42127939	42128458	inversion
chr24	4220324	4336316	inversion
chr25	21709515	22236631	inversion
chr25	21709515	22236635	inversion
chr25	37131669	37131827	inversion
chr25	8647878	8648069	inversion
chr25	9745685	9746788	inversion
chr25	9745694	9746636	inversion
chr26	18719128	18719786	inversion
chr26	27177712	27177922	inversion
chr26	31933215	31936494	inversion
chr26	32272267	32273473	inversion
chr26	33868955	33870232	inversion
chr26	36193289	36983026	inversion
chr27	5311859	5313450	inversion
chr28	10224941	11546297	inversion
chr28	12549175	12549702	inversion
chr28	22544249	22546564	inversion
chr28	25247797	25248772	inversion
chr28	29443669	29443736	inversion
chr28	40270199	40270418	inversion
chr28	4241662	4242325	inversion
chr28	4241796	4242318	inversion
chr28	5518794	7020330	inversion
chr29	11874712	11874890	inversion
chr29	11874715	11874889	inversion
chr29	20206528	20207070	inversion
chr29	20206630	20207070	inversion
chr29	9592580	9593282	inversion
chr3	108	227982	inversion
chr3	21246301	23103907	inversion
chr3	36602691	36605109	inversion
chr3	37318253	56601069	inversion
chr3	43577463	43577718	inversion
chr3	47289641	47290195	inversion
chr3	76991183	76992624	inversion
chr3	8253013	8253510	inversion
chr31	30756934	30757081	inversion
chr32	27485779	27486644	inversion
chr32	27485781	27486643	inversion
chr32	35621167	35628429	inversion
chr33	10561716	10561833	inversion
chr33	11724968	11725412	inversion
chr34	14191142	14191782	inversion
chr34	16171421	16172155	inversion
chr34	28250800	28250952	inversion
chr34	28250807	28250947	inversion
chr34	40489921	40493703	inversion
chr34	41848041	41848682	inversion
chr34	41848049	41848634	inversion
chr35	10009056	10010819	inversion
chr35	18555323	18556050	inversion
chr35	22420292	22420848	inversion
chr36	12610780	12611930	inversion
chr36	25069632	25070501	inversion
chr36	509869	511374	inversion
chr36	509993	511433	inversion
chr37	22952010	22955301	inversion
chr37	27247163	27248975	inversion
chr37	27247440	27247778	inversion
chr37	929792	931798	inversion
chr37	929803	931767	inversion
chr38	2920942	2921148	inversion
chr38	9965994	9968035	inversion
chr4	30156577	30494865	inversion
chr4	40093554	40095081	inversion
chr4	42831275	42832058	inversion
chr4	59937650	59939617	inversion
chr4	78815150	78816868	inversion
chr4	78815657	78816866	inversion
chr4	87742801	87743690	inversion
chr5	23628957	23629999	inversion
chr5	23628971	23629615	inversion
chr5	30821620	31075692	inversion
chr5	46020608	46021625	inversion
chr5	46021379	46022060	inversion
chr5	55749711	55749801	inversion
chr5	73951961	74239488	inversion
chr5	75350044	76546353	inversion
chr5	76198124	76246690	inversion
chr5	78430598	78436133	inversion
chr5	87716822	87717053	inversion
chr6	26678068	26683268	inversion
chr6	294422	354916	inversion
chr6	31665185	31665715	inversion
chr6	31665332	31665687	inversion
chr6	35855331	35855731	inversion
chr6	35855339	35855761	inversion
chr6	40930552	40946383	inversion
chr6	42346603	42347300	inversion
chr6	42346608	42347262	inversion
chr6	50432859	50446583	inversion
chr6	71264931	71264994	inversion
chr7	1459400	1671882	inversion
chr7	22796840	22797841	inversion
chr7	37612446	37613060	inversion
chr7	51079628	51079804	inversion
chr7	59838625	59839901	inversion
chr7	6503030	6503196	inversion
chr7	69064720	69067917	inversion
chr7	69064728	69067913	inversion
chr7	70217933	70219035	inversion
chr7	71331702	71332632	inversion
chr7	71331865	71332594	inversion
chr8	12085831	12091831	inversion
chr8	24889966	24890319	inversion
chr8	25206032	25206835	inversion
chr8	25306779	25313193	inversion
chr8	280915	281898	inversion
chr8	28502762	28503748	inversion
chr8	28973436	28973695	inversion
chr8	33540428	34685301	inversion
chr8	39236815	39238422	inversion
chr8	51514447	51515377	inversion
chr8	51783232	51786468	inversion
chr8	55425279	55425599	inversion
chr8	55425285	55425595	inversion
chr8	5945383	5963182	inversion
chr8	5945388	5963188	inversion
chr9	14441655	14442922	inversion
chr9	17335237	17962975	inversion
chr9	18200833	18245940	inversion
chr9	20245471	20246667	inversion
chr9	20245575	20246664	inversion
chr9	29484131	29485821	inversion
chr9	29484136	29485767	inversion
chr9	44960496	44962199	inversion
chr9	44962812	44963026	inversion
chr9	48771740	48771968	inversion
chr9	7289329	7511188	inversion
chr9	8358743	8359535	inversion
chr9	8358751	8359286	inversion
chrX	100268679	100269764	inversion
chrX	112260193	114081756	inversion
chrX	117969956	118366427	inversion
chrX	117969963	118366422	inversion
chrX	122137	349972	inversion
chrX	122145	349966	inversion
chrX	123162798	123163137	inversion
chrX	15983127	16151998	inversion
chrX	15983134	16151993	inversion
chrX	23827000	23885834	inversion
chrX	2387853	2388031	inversion
chrX	44861814	45035106	inversion
chrX	46723897	46782804	inversion
chrX	47067237	47245261	inversion
chrX	473269	723981	inversion
chrX	59042415	59043524	inversion
chrX	59281655	59281748	inversion
chrX	759641	2761400	inversion
chrX	76355415	76702317	inversion
chrX	76355422	76702312	inversion
chrX	91248092	91249440	inversion
chrX	915311	1124417	inversion
chrX	915318	1124412	inversion

## Sheet: Delly.deletion
Chr 1	Chr 1 position	Chr2 position	Type
chr10	10018302	10018364	deletion
chr1	627746	627963	deletion
chr1	890372	890429	deletion
chr1	4848771	4848970	deletion
chr1	5167917	5167972	deletion
chr1	6453028	6453407	deletion
chr1	8038296	8038872	deletion
chr1	8163455	8163557	deletion
chr1	8454040	8521909	deletion
chr1	8535180	8590756	deletion
chr1	8590945	8611119	deletion
chr1	8611238	8680071	deletion
chr1	8680181	8707062	deletion
chr1	9205484	9205678	deletion
chr1	9356242	9356440	deletion
chr1	9681903	9681972	deletion
chr1	9795007	9795059	deletion
chr1	10543344	10543530	deletion
chr1	10591678	10593586	deletion
chr1	10704367	10705618	deletion
chr1	10734307	10734392	deletion
chr1	10913732	10914118	deletion
chr1	11556577	11558530	deletion
chr1	12192857	12192912	deletion
chr1	13982342	13982430	deletion
chr1	15664811	15677291	deletion
chr1	16781733	16781960	deletion
chr1	17021360	17023408	deletion
chr1	17023529	17025654	deletion
chr1	17029671	17035993	deletion
chr1	17317932	17318145	deletion
chr1	17549796	17550016	deletion
chr1	18085965	18086174	deletion
chr1	18130161	18130799	deletion
chr1	18363523	18365091	deletion
chr1	18809409	18809494	deletion
chr1	18830704	18830883	deletion
chr1	18898427	18898567	deletion
chr1	23850077	23850603	deletion
chr1	23878903	23878984	deletion
chr1	23971194	23971253	deletion
chr1	24344867	24345071	deletion
chr1	24423424	24423770	deletion
chr1	25709943	25710728	deletion
chr1	26277270	26277520	deletion
chr1	29321450	29321513	deletion
chr1	29748050	29748147	deletion
chr1	29751210	29751278	deletion
chr1	29905700	29905900	deletion
chr1	30541955	30542420	deletion
chr1	31745825	31746033	deletion
chr1	31795878	31796486	deletion
chr1	32163434	32163913	deletion
chr1	32855459	32857925	deletion
chr1	35186255	35187222	deletion
chr1	37004461	37004527	deletion
chr1	37352387	37352602	deletion
chr1	37692954	37693040	deletion
chr1	37784698	37787497	deletion
chr1	39219552	39219755	deletion
chr1	40346652	40346769	deletion
chr1	40844008	40844118	deletion
chr1	41656280	41656486	deletion
chr1	41771939	41772154	deletion
chr1	42129403	42129686	deletion
chr1	42208804	42286990	deletion
chr1	42287128	42325915	deletion
chr1	42326049	42359279	deletion
chr1	42359461	42364070	deletion
chr1	42515123	42515205	deletion
chr1	43536766	43537119	deletion
chr1	43630875	43631057	deletion
chr1	44712038	44713990	deletion
chr1	44758676	44760289	deletion
chr1	44773993	44774210	deletion
chr1	45059583	45059651	deletion
chr1	46036209	46039931	deletion
chr1	47500440	47500930	deletion
chr1	47598133	47598205	deletion
chr1	48270933	48271128	deletion
chr1	49324702	49324771	deletion
chr1	50307528	50307767	deletion
chr1	50307536	50307778	deletion
chr1	50525189	50525379	deletion
chr1	50699041	50699342	deletion
chr1	52572637	52573021	deletion
chr1	53133217	53133402	deletion
chr1	54203881	54205245	deletion
chr1	54304257	54304978	deletion
chr1	54748712	54748836	deletion
chr1	55188665	55189114	deletion
chr1	55193173	55193232	deletion
chr1	55296963	55297060	deletion
chr1	55308694	55308853	deletion
chr1	55846724	55846865	deletion
chr1	55987057	55987264	deletion
chr1	56178318	56181210	deletion
chr1	57091234	57091316	deletion
chr1	57622012	57622327	deletion
chr1	57746371	57746424	deletion
chr1	57980588	57982083	deletion
chr1	58708976	58709735	deletion
chr1	59559201	59559826	deletion
chr1	59647046	59647115	deletion
chr1	60307939	60308070	deletion
chr1	60452085	60452303	deletion
chr1	60639001	60639071	deletion
chr1	61321480	61321532	deletion
chr1	61321481	61321534	deletion
chr1	62244576	62244821	deletion
chr1	63780395	63781654	deletion
chr1	64884773	64884904	deletion
chr1	65829412	65829611	deletion
chr1	65965827	65965945	deletion
chr1	66286245	66287008	deletion
chr1	66490371	66491266	deletion
chr1	67595598	67595796	deletion
chr1	69072951	69073074	deletion
chr1	69414698	69414824	deletion
chr1	69759198	69759864	deletion
chr1	69845544	69845665	deletion
chr1	70061560	70064650	deletion
chr1	70166959	70167234	deletion
chr1	70788993	70789045	deletion
chr1	70792939	70793128	deletion
chr1	70881667	70883062	deletion
chr1	72221399	72221557	deletion
chr1	72523649	72523858	deletion
chr1	73014346	73014564	deletion
chr1	73071023	73071585	deletion
chr1	73124273	73124712	deletion
chr1	74561452	74561663	deletion
chr1	74741469	74742043	deletion
chr1	74859629	74859830	deletion
chr1	75244270	75250640	deletion
chr1	75473899	75473962	deletion
chr1	76478750	76478873	deletion
chr1	78404921	78405127	deletion
chr1	78545057	78545365	deletion
chr1	78784617	78784814	deletion
chr1	80570968	80571023	deletion
chr1	81607026	81607216	deletion
chr1	83717661	83718505	deletion
chr1	84055268	84055467	deletion
chr1	84405838	84407902	deletion
chr1	84844665	84844866	deletion
chr1	85962969	85963178	deletion
chr1	86332592	86332790	deletion
chr1	87180836	87180914	deletion
chr1	87350471	87350536	deletion
chr1	87551460	87554254	deletion
chr1	87552892	87554099	deletion
chr1	88027077	88027182	deletion
chr1	88167647	88168032	deletion
chr1	88310446	88310506	deletion
chr1	88589255	88589452	deletion
chr1	89586399	89586496	deletion
chr1	89906050	89906248	deletion
chr1	90952460	90952520	deletion
chr1	93611659	93612307	deletion
chr1	94454475	94454672	deletion
chr1	95026713	95027029	deletion
chr1	95164131	95164211	deletion
chr1	95371488	95371589	deletion
chr1	95417549	95417758	deletion
chr1	95852918	95853036	deletion
chr1	97534092	97534497	deletion
chr1	97747843	97748639	deletion
chr1	98712561	98714651	deletion
chr1	99443129	99465642	deletion
chr1	100126561	100126795	deletion
chr1	101519466	101519722	deletion
chr1	102074945	102078238	deletion
chr1	102078486	102078707	deletion
chr1	102078792	102079058	deletion
chr1	102079179	102079262	deletion
chr1	102079342	102084621	deletion
chr1	102084760	102084899	deletion
chr1	102085014	102086333	deletion
chr1	102086485	102086780	deletion
chr1	102088084	102091278	deletion
chr1	102301989	102302078	deletion
chr1	102302196	102304278	deletion
chr1	102304401	102304495	deletion
chr1	102304584	102304788	deletion
chr1	102521202	102521267	deletion
chr1	102575492	102575685	deletion
chr1	102761399	102761495	deletion
chr1	103011303	103011485	deletion
chr1	105359856	105359973	deletion
chr1	105442185	105442239	deletion
chr1	105582081	105582768	deletion
chr1	106137437	106137501	deletion
chr1	107012270	107012649	deletion
chr1	107255943	107255997	deletion
chr1	107735302	107735369	deletion
chr1	108358033	108358131	deletion
chr1	109401653	109401730	deletion
chr1	109997247	109997341	deletion
chr1	110998795	110999205	deletion
chr1	111548934	111549304	deletion
chr1	111549394	111557260	deletion
chr1	111557371	111565124	deletion
chr1	111565282	111566202	deletion
chr1	111566276	111566372	deletion
chr1	111566477	111566698	deletion
chr1	111566807	111566880	deletion
chr1	111566993	111567147	deletion
chr1	111567399	111567927	deletion
chr1	111568041	111568828	deletion
chr1	111568921	111569054	deletion
chr1	111569185	111569597	deletion
chr1	111569652	111569749	deletion
chr1	111569887	111570959	deletion
chr1	111571051	111571436	deletion
chr1	111571510	111571616	deletion
chr1	111721091	111721167	deletion
chr1	111822409	111829754	deletion
chr1	111957523	111957604	deletion
chr1	111966761	111966963	deletion
chr1	111985633	111985830	deletion
chr1	112035012	112036006	deletion
chr1	112055364	112055556	deletion
chr1	112055367	112055553	deletion
chr1	112422245	112422426	deletion
chr1	112806147	112807190	deletion
chr1	112907366	112907423	deletion
chr1	115017690	115017931	deletion
chr1	115095604	115095666	deletion
chr1	116145567	116145771	deletion
chr1	116294727	116294929	deletion
chr1	116820979	116821035	deletion
chr1	117026465	117026689	deletion
chr1	117034035	117034342	deletion
chr1	117609990	117611487	deletion
chr1	117808219	117808419	deletion
chr1	117919848	117920054	deletion
chr1	118095438	118095644	deletion
chr1	118686140	118686344	deletion
chr1	120483500	120483695	deletion
chr1	120891344	120891627	deletion
chr1	121123323	121123447	deletion
chr1	121482910	121482989	deletion
chr1	121493226	121493279	deletion
chr1	121530472	121533899	deletion
chr1	121534149	121534992	deletion
chr1	121537391	121538810	deletion
chr1	121540838	121541036	deletion
chr1	121541128	121559554	deletion
chr1	121559686	121560751	deletion
chr1	122262234	122262329	deletion
chr10	910607	910826	deletion
chr10	964312	964519	deletion
chr10	1236162	1236474	deletion
chr10	1879783	1880053	deletion
chr10	2919239	2919371	deletion
chr10	4887832	4894193	deletion
chr10	4968839	4970529	deletion
chr10	6931735	6933831	deletion
chr10	7255036	7255088	deletion
chr10	7742668	7742870	deletion
chr10	7826352	7826611	deletion
chr10	8565315	8565421	deletion
chr10	9056747	9056883	deletion
chr10	9068668	9069492	deletion
chr10	9922316	9922395	deletion
chr10	13612347	13612554	deletion
chr10	13905553	13908243	deletion
chr10	14418864	14421071	deletion
chr10	14690437	14691179	deletion
chr10	15486077	15486382	deletion
chr10	15594216	15594375	deletion
chr10	16956371	16957633	deletion
chr10	17590441	17590843	deletion
chr10	19781631	19782365	deletion
chr10	20004077	20004228	deletion
chr10	20160120	20160185	deletion
chr10	20960658	20960733	deletion
chr10	21107166	21107363	deletion
chr10	21556051	21556679	deletion
chr10	22015333	22015423	deletion
chr10	23272265	23272377	deletion
chr10	24965610	24965815	deletion
chr10	24981871	24982108	deletion
chr10	25524066	25524151	deletion
chr10	25563951	25564005	deletion
chr10	26031501	26031712	deletion
chr10	26168925	26169141	deletion
chr10	26516995	26517296	deletion
chr10	28540067	28540621	deletion
chr10	28541940	28542014	deletion
chr10	28721101	28721162	deletion
chr10	29277553	29277663	deletion
chr10	29430646	29430897	deletion
chr10	29870125	29870350	deletion
chr10	30028346	30029074	deletion
chr10	31148634	31148802	deletion
chr10	32148132	32149346	deletion
chr10	33146625	33146812	deletion
chr10	33611977	33612190	deletion
chr10	33732393	33732467	deletion
chr10	34318986	34319052	deletion
chr10	34793403	34793609	deletion
chr10	35509395	35509497	deletion
chr10	35917530	35917736	deletion
chr10	36484026	36484078	deletion
chr10	36796796	36800568	deletion
chr10	36940310	36940414	deletion
chr10	37544918	37545051	deletion
chr10	37642107	37643274	deletion
chr10	37948962	37949070	deletion
chr10	38114511	38114593	deletion
chr10	38356596	38356998	deletion
chr10	40998620	40998939	deletion
chr10	45174283	45174533	deletion
chr10	46276934	46276999	deletion
chr10	46329762	46329852	deletion
chr10	47773817	47774019	deletion
chr10	49517727	49527810	deletion
chr10	49527960	49532229	deletion
chr10	49532511	49533573	deletion
chr10	49533719	49535168	deletion
chr10	49536458	49549279	deletion
chr10	49549478	49563085	deletion
chr10	49563194	49576057	deletion
chr10	49576180	49578425	deletion
chr10	49578574	49582530	deletion
chr10	49582628	49586100	deletion
chr10	49586346	49587394	deletion
chr10	49587595	49589171	deletion
chr10	49589420	49591610	deletion
chr10	49591785	49593553	deletion
chr10	50189953	50191954	deletion
chr10	50309613	50310374	deletion
chr10	50519838	50523159	deletion
chr10	50685248	50685301	deletion
chr10	51132020	51135246	deletion
chr10	51668066	51668223	deletion
chr10	52435044	52435256	deletion
chr10	52596404	52596813	deletion
chr10	52854007	52854071	deletion
chr10	53242196	53243248	deletion
chr10	53277901	53278347	deletion
chr10	53529244	53529306	deletion
chr10	53591725	53591866	deletion
chr10	55147459	55147654	deletion
chr10	55296755	55296986	deletion
chr10	55505070	55506461	deletion
chr10	55887142	55896020	deletion
chr10	56446046	56446249	deletion
chr10	57154131	57154270	deletion
chr10	57212370	57212739	deletion
chr10	57522901	57523097	deletion
chr10	61209633	61209695	deletion
chr10	61898119	61898309	deletion
chr10	62166063	62166117	deletion
chr10	62572581	62572832	deletion
chr10	63691474	63691687	deletion
chr10	63908870	63908949	deletion
chr10	64482652	64482730	deletion
chr10	64564621	64564869	deletion
chr10	64565000	64566574	deletion
chr10	64659986	64660218	deletion
chr10	64664623	64664984	deletion
chr10	64674143	64674498	deletion
chr10	65600501	65600607	deletion
chr10	66503886	66503945	deletion
chr10	67662185	67662257	deletion
chr10	67752132	67752209	deletion
chr10	68218266	68218457	deletion
chr10	68259855	68260069	deletion
chr10	68379556	68379744	deletion
chr10	68395738	68398798	deletion
chr10	68854394	68854604	deletion
chr10	68892053	68893138	deletion
chr11	2054973	2055913	deletion
chr11	4132348	4132816	deletion
chr11	5943294	5943463	deletion
chr11	6917871	6918733	deletion
chr11	7024170	7026699	deletion
chr11	7548220	7548391	deletion
chr11	9941875	9941929	deletion
chr11	11424972	11425185	deletion
chr11	11731269	11731451	deletion
chr11	12235781	12236503	deletion
chr11	14023189	14023248	deletion
chr11	14363947	14365911	deletion
chr11	15552744	15552967	deletion
chr11	15640935	15641063	deletion
chr11	15940641	15941507	deletion
chr11	16097420	16098062	deletion
chr11	16577688	16577904	deletion
chr11	17901162	17901215	deletion
chr11	18225077	18225137	deletion
chr11	18493428	18493480	deletion
chr11	19262603	19262708	deletion
chr11	20949593	20949713	deletion
chr11	21224259	21228878	deletion
chr11	21532844	21532946	deletion
chr11	22148187	22148394	deletion
chr11	23126005	23126211	deletion
chr11	23731447	23731994	deletion
chr11	24425216	24425405	deletion
chr11	26036630	26036703	deletion
chr11	26346654	26346858	deletion
chr11	26659418	26661088	deletion
chr11	26795456	26795576	deletion
chr11	27500286	27500495	deletion
chr11	27560575	27560780	deletion
chr11	27560581	27560785	deletion
chr11	29148672	29148732	deletion
chr11	30334302	30334355	deletion
chr11	30483192	30483580	deletion
chr11	31145385	31145444	deletion
chr11	31319247	31319340	deletion
chr11	31468592	31469698	deletion
chr11	31670406	31670475	deletion
chr11	31804974	31805337	deletion
chr11	32151640	32151723	deletion
chr11	32927372	32927572	deletion
chr11	33460566	33460632	deletion
chr11	36707089	36707157	deletion
chr11	39026361	39027837	deletion
chr11	39576385	39576448	deletion
chr11	41835760	41835989	deletion
chr11	42021359	42021616	deletion
chr11	43314394	43314584	deletion
chr11	43625089	43625292	deletion
chr11	43726370	43726558	deletion
chr11	44471856	44472047	deletion
chr11	45028125	45034460	deletion
chr11	45269051	45269170	deletion
chr11	45695277	45695354	deletion
chr11	45820284	45820444	deletion
chr11	46486015	46488023	deletion
chr11	46543671	46543970	deletion
chr11	47155745	47155943	deletion
chr11	48602979	48604004	deletion
chr11	48675809	48676133	deletion
chr11	48861986	48862186	deletion
chr11	49576614	49576821	deletion
chr11	50241072	50241137	deletion
chr11	50847708	50847978	deletion
chr11	52719576	52719788	deletion
chr11	53240342	53240702	deletion
chr11	55838640	55838779	deletion
chr11	55984721	55984781	deletion
chr11	57280040	57280241	deletion
chr11	57378865	57379108	deletion
chr11	57472829	57474797	deletion
chr11	57577427	57577636	deletion
chr11	57794424	57794510	deletion
chr11	57811477	57811538	deletion
chr11	58153432	58154883	deletion
chr11	58159622	58159790	deletion
chr11	59096869	59097943	deletion
chr11	59195388	59195587	deletion
chr11	59321990	59322070	deletion
chr11	59352719	59353020	deletion
chr11	59455414	59455486	deletion
chr11	59720758	59722445	deletion
chr11	59878822	59879010	deletion
chr11	60327451	60327640	deletion
chr11	60350942	60351766	deletion
chr11	60552412	60552616	deletion
chr11	60583884	60584110	deletion
chr11	62506112	62507223	deletion
chr11	63130840	63131073	deletion
chr11	63675427	63678024	deletion
chr11	63794697	63794904	deletion
chr11	63887857	63888230	deletion
chr11	63991171	63992696	deletion
chr11	64058608	64058693	deletion
chr11	64674655	64675237	deletion
chr11	65581252	65581574	deletion
chr11	65726475	65726712	deletion
chr11	66074696	66074914	deletion
chr11	67178693	67179007	deletion
chr11	67474890	67476499	deletion
chr11	68207596	68207799	deletion
chr11	68684002	68684618	deletion
chr11	68837497	68837548	deletion
chr11	69265627	69265825	deletion
chr11	69324275	69324477	deletion
chr11	69954067	69954119	deletion
chr11	70188166	70196981	deletion
chr11	71179859	71179961	deletion
chr11	71884519	71884700	deletion
chr11	72142738	72142938	deletion
chr11	72744209	72744281	deletion
chr11	72955691	72955957	deletion
chr11	73005699	73005902	deletion
chr11	73068560	73068615	deletion
chr11	73115643	73116898	deletion
chr11	73539086	73539306	deletion
chr11	73547001	73547057	deletion
chr11	73853294	73853504	deletion
chr12	885455	885542	deletion
chr12	1153580	1154182	deletion
chr12	1408953	1409136	deletion
chr12	1409368	1410043	deletion
chr12	1534231	1534472	deletion
chr12	1706708	1707412	deletion
chr12	1835010	1841431	deletion
chr12	2108969	2109028	deletion
chr12	2373735	2373939	deletion
chr12	2437959	2438084	deletion
chr12	2883817	2884531	deletion
chr12	3940612	3940895	deletion
chr12	4372513	4376680	deletion
chr12	4577799	4577873	deletion
chr12	5356811	5359232	deletion
chr12	6333481	6333697	deletion
chr12	7018075	7018175	deletion
chr12	8036631	8036758	deletion
chr12	9406372	9406571	deletion
chr12	10961228	10961533	deletion
chr12	11366000	11367878	deletion
chr12	11774655	11774742	deletion
chr12	11856229	11856438	deletion
chr12	11917935	11918011	deletion
chr12	12992466	12992532	deletion
chr12	13237383	13237437	deletion
chr12	13262143	13262300	deletion
chr12	13380143	13380358	deletion
chr12	14591341	14592331	deletion
chr12	14949358	14949442	deletion
chr12	15032329	15032406	deletion
chr12	16159274	16159477	deletion
chr12	16338615	16338822	deletion
chr12	16484024	16484119	deletion
chr12	17485219	17485710	deletion
chr12	17529072	17529487	deletion
chr12	17937098	17937667	deletion
chr12	18404450	18410619	deletion
chr12	18619231	18619358	deletion
chr12	18722507	18722564	deletion
chr12	19479257	19479420	deletion
chr12	21380075	21380318	deletion
chr12	22304609	22304872	deletion
chr12	22329912	22330136	deletion
chr12	23242339	23242577	deletion
chr12	23262981	23263041	deletion
chr12	23501108	23501310	deletion
chr12	23727166	23727364	deletion
chr12	24098284	24098493	deletion
chr12	24120123	24120342	deletion
chr12	24528334	24528445	deletion
chr12	24658700	24660740	deletion
chr12	24919378	24919591	deletion
chr12	24949596	24949662	deletion
chr12	24953026	24953103	deletion
chr12	24972382	24978515	deletion
chr12	25935622	25935701	deletion
chr12	25948748	25948808	deletion
chr12	26405286	26405374	deletion
chr12	27257560	27257723	deletion
chr12	27325006	27325119	deletion
chr12	28204362	28204415	deletion
chr12	28779976	28780552	deletion
chr12	28816379	28817822	deletion
chr12	29058218	29058421	deletion
chr12	29224748	29224817	deletion
chr12	30280273	30280461	deletion
chr12	30591590	30591675	deletion
chr12	31074450	31074549	deletion
chr12	31110983	31111188	deletion
chr12	31181269	31181475	deletion
chr12	31424355	31430220	deletion
chr12	31554772	31554986	deletion
chr12	32307342	32307632	deletion
chr12	32502824	32503348	deletion
chr12	32823494	32823625	deletion
chr12	33471176	33471773	deletion
chr12	34336861	34336971	deletion
chr12	34663816	34666783	deletion
chr12	35642999	35643383	deletion
chr12	35737108	35737309	deletion
chr12	36484655	36484710	deletion
chr12	37774718	37775645	deletion
chr12	38076895	38077003	deletion
chr12	38198884	38202800	deletion
chr12	38469501	38469675	deletion
chr12	38476906	38476963	deletion
chr12	38488594	38489275	deletion
chr12	39175090	39175533	deletion
chr12	39180972	39181172	deletion
chr12	39417834	39418066	deletion
chr12	39437492	39437587	deletion
chr12	39729796	39736162	deletion
chr12	40362096	40362272	deletion
chr12	42010829	42011034	deletion
chr12	43268740	43269917	deletion
chr12	44845981	44849761	deletion
chr12	45106160	45106229	deletion
chr12	45416185	45416407	deletion
chr12	45437961	45438152	deletion
chr12	46062352	46062777	deletion
chr12	46442456	46442969	deletion
chr12	46495142	46496163	deletion
chr12	47020766	47020843	deletion
chr12	47103803	47104274	deletion
chr12	48417440	48418416	deletion
chr12	48497412	48497482	deletion
chr12	49322189	49322250	deletion
chr12	49562309	49567423	deletion
chr12	50076258	50077233	deletion
chr12	50157115	50157321	deletion
chr12	50860850	50861039	deletion
chr12	51221101	51221175	deletion
chr12	51311939	51312139	deletion
chr12	52791210	52792930	deletion
chr12	53097210	53099656	deletion
chr12	53413986	53414177	deletion
chr12	53965608	53965802	deletion
chr12	54892017	54892207	deletion
chr12	55243192	55244009	deletion
chr12	55583895	55584088	deletion
chr12	57558797	57559147	deletion
chr12	57705570	57705651	deletion
chr12	57974030	57974299	deletion
chr12	58962043	58962245	deletion
chr12	59444079	59444224	deletion
chr12	59493531	59493889	deletion
chr12	59585862	59586074	deletion
chr12	59945026	59945243	deletion
chr12	60171366	60171581	deletion
chr12	61085458	61094261	deletion
chr12	61623099	61623486	deletion
chr12	62224480	62224548	deletion
chr12	63137655	63138264	deletion
chr12	63261784	63262018	deletion
chr12	63304848	63305064	deletion
chr12	63308263	63308408	deletion
chr12	63372935	63373239	deletion
chr12	63703691	63704032	deletion
chr12	64120163	64120217	deletion
chr12	64949432	64949485	deletion
chr12	66397300	66399186	deletion
chr12	66433118	66433352	deletion
chr12	67373100	67373321	deletion
chr12	67547891	67548148	deletion
chr12	68589959	68590037	deletion
chr12	68973607	68973679	deletion
chr12	69524391	69525190	deletion
chr12	69707963	69708068	deletion
chr12	71063777	71063979	deletion
chr12	71271369	71271567	deletion
chr12	71752217	71752404	deletion
chr12	71791838	71794189	deletion
chr12	71800143	71801586	deletion
chr12	71889419	71895534	deletion
chr12	71895651	71896679	deletion
chr12	71896831	71902729	deletion
chr12	71902896	71907380	deletion
chr12	71987110	71987197	deletion
chr12	72048493	72048562	deletion
chr12	72164901	72164980	deletion
chr12	72187234	72187695	deletion
chr12	72277999	72278436	deletion
chr13	1978753	1978988	deletion
chr13	2565020	2565601	deletion
chr13	2567281	2567366	deletion
chr13	2568199	2568417	deletion
chr13	2571682	2571880	deletion
chr13	2576364	2576557	deletion
chr13	2905067	2905461	deletion
chr13	4358908	4359006	deletion
chr13	5642147	5642267	deletion
chr13	6304528	6304662	deletion
chr13	6313846	6314027	deletion
chr13	6490837	6490976	deletion
chr13	7078864	7079055	deletion
chr13	8051736	8052351	deletion
chr13	8596963	8597247	deletion
chr13	8695703	8696032	deletion
chr13	9364933	9365218	deletion
chr13	9650148	9650623	deletion
chr13	10918565	10918771	deletion
chr13	11021815	11022033	deletion
chr13	11171549	11171787	deletion
chr13	11681118	11681326	deletion
chr13	11733186	11733398	deletion
chr13	11748545	11748663	deletion
chr13	11808679	11808748	deletion
chr13	12216617	12217065	deletion
chr13	12288038	12289116	deletion
chr13	12470877	12470938	deletion
chr13	12891699	12891762	deletion
chr13	13265555	13266090	deletion
chr13	13690534	13692635	deletion
chr13	13736039	13736479	deletion
chr13	14046725	14046778	deletion
chr13	14181664	14181719	deletion
chr13	14937564	14941031	deletion
chr13	15190356	15190428	deletion
chr13	18693225	18693999	deletion
chr13	19513780	19513982	deletion
chr13	19692197	19693241	deletion
chr13	19693534	19695137	deletion
chr13	19861438	19861644	deletion
chr13	20545478	20545673	deletion
chr13	22324916	22325033	deletion
chr13	22365581	22365639	deletion
chr13	22784279	22784360	deletion
chr13	23218554	23218622	deletion
chr13	23311474	23311532	deletion
chr13	23593697	23595024	deletion
chr13	23903481	23904608	deletion
chr13	24115946	24116054	deletion
chr13	24500723	24502158	deletion
chr13	24551865	24552287	deletion
chr13	24748004	24748276	deletion
chr13	25449036	25449229	deletion
chr13	25910375	25911074	deletion
chr13	26832568	26832783	deletion
chr13	27570894	27571394	deletion
chr13	27820908	27821161	deletion
chr13	28877994	28878183	deletion
chr13	29247529	29249637	deletion
chr13	30327281	30327355	deletion
chr13	30651606	30652555	deletion
chr13	31267609	31267806	deletion
chr13	32165890	32165949	deletion
chr13	32350475	32352294	deletion
chr13	32841794	32841990	deletion
chr13	33095050	33096733	deletion
chr13	33423496	33424445	deletion
chr13	33502644	33502834	deletion
chr13	33617266	33617582	deletion
chr13	34156745	34157128	deletion
chr13	34242651	34243526	deletion
chr13	34791807	34792015	deletion
chr13	34910256	34910460	deletion
chr13	35136192	35136289	deletion
chr13	36045081	36045283	deletion
chr13	36688210	36688296	deletion
chr13	36787100	36787219	deletion
chr13	38404725	38404930	deletion
chr13	39275210	39275758	deletion
chr13	40174902	40175420	deletion
chr13	40642003	40642913	deletion
chr13	41132361	41132666	deletion
chr13	41635645	41636047	deletion
chr13	41713069	41713577	deletion
chr13	42108171	42109623	deletion
chr13	42237037	42237090	deletion
chr13	42607523	42607574	deletion
chr13	43031330	43031682	deletion
chr13	43584242	43584438	deletion
chr13	44035114	44035168	deletion
chr13	44802097	44805472	deletion
chr13	45460665	45463243	deletion
chr13	45908427	45909233	deletion
chr13	46200016	46200087	deletion
chr13	47918100	47918924	deletion
chr13	48444066	48444142	deletion
chr13	50214972	50215077	deletion
chr13	51828240	51829906	deletion
chr13	52278027	52278219	deletion
chr13	52520958	52523156	deletion
chr13	52758002	52760972	deletion
chr13	52873375	52873581	deletion
chr13	52925576	52925654	deletion
chr13	52941913	52942092	deletion
chr13	53103332	53104265	deletion
chr13	53811555	53811660	deletion
chr13	54778905	54779435	deletion
chr13	55068395	55068671	deletion
chr13	55087249	55087372	deletion
chr13	55174768	55177119	deletion
chr13	55369622	55370660	deletion
chr13	56260738	56260818	deletion
chr13	56970239	56970420	deletion
chr13	58840401	58840628	deletion
chr13	59093297	59093492	deletion
chr13	59712019	59712224	deletion
chr13	59738078	59738275	deletion
chr13	60090706	60090913	deletion
chr13	60108333	60108398	deletion
chr13	60199575	60199796	deletion
chr13	60356656	60356860	deletion
chr13	60504312	60504423	deletion
chr13	60584421	60584477	deletion
chr13	60921363	60921421	deletion
chr13	61082352	61082445	deletion
chr13	61397592	61398240	deletion
chr13	61421978	61422175	deletion
chr13	62311976	62312027	deletion
chr13	62884331	62884383	deletion
chr13	63052049	63052159	deletion
chr13	63109551	63109754	deletion
chr14	1936183	1936253	deletion
chr14	2675893	2677712	deletion
chr14	3446959	3447048	deletion
chr14	6408176	6408851	deletion
chr14	7926623	7926813	deletion
chr14	7927853	7928052	deletion
chr14	7996532	7996717	deletion
chr14	8607107	8607339	deletion
chr14	9205238	9205353	deletion
chr14	9255965	9256319	deletion
chr14	9670258	9670352	deletion
chr14	9955009	9955211	deletion
chr14	10915993	10916054	deletion
chr14	11195605	11196423	deletion
chr14	11418329	11418539	deletion
chr14	11887339	11887428	deletion
chr14	11973560	11973614	deletion
chr14	12151030	12151993	deletion
chr14	12160898	12161040	deletion
chr14	12374776	12375180	deletion
chr14	13101136	13101207	deletion
chr14	13519411	13519468	deletion
chr14	13748858	13749077	deletion
chr14	15024801	15025899	deletion
chr14	15652555	15652620	deletion
chr14	16411341	16411594	deletion
chr14	16875086	16875342	deletion
chr14	17258901	17258968	deletion
chr14	17545717	17546181	deletion
chr14	18377890	18378659	deletion
chr14	18650934	18650995	deletion
chr14	19702860	19702917	deletion
chr14	19916841	19917242	deletion
chr14	19918363	19919059	deletion
chr14	20178370	20178448	deletion
chr14	20362447	20362554	deletion
chr14	20636351	20636427	deletion
chr14	20896480	20896789	deletion
chr14	23518978	23519186	deletion
chr14	23866765	23866822	deletion
chr14	23994330	23994521	deletion
chr14	24177680	24177843	deletion
chr14	24482025	24482298	deletion
chr14	25122908	25122987	deletion
chr14	25275790	25275994	deletion
chr14	26040886	26043029	deletion
chr14	26118638	26118708	deletion
chr14	27491343	27491421	deletion
chr14	27714661	27721275	deletion
chr14	28161738	28161926	deletion
chr14	28279965	28280175	deletion
chr14	28767987	28768042	deletion
chr14	30713567	30713770	deletion
chr14	30823636	30824940	deletion
chr14	30985691	30985773	deletion
chr14	31205072	31207320	deletion
chr14	31553050	31554637	deletion
chr14	33117391	33117453	deletion
chr14	33387387	33387497	deletion
chr14	34137699	34137755	deletion
chr14	35326076	35326174	deletion
chr14	36120070	36120128	deletion
chr14	36569005	36569209	deletion
chr14	36691032	36691266	deletion
chr14	37093115	37093314	deletion
chr14	38703379	38704146	deletion
chr14	39241318	39242312	deletion
chr14	39748267	39748336	deletion
chr14	40900914	40900972	deletion
chr14	42914673	42914904	deletion
chr14	43215666	43217033	deletion
chr14	43797494	43797879	deletion
chr14	43809972	43811416	deletion
chr14	44521231	44521440	deletion
chr14	44538235	44538298	deletion
chr14	44667585	44667787	deletion
chr14	44770563	44770619	deletion
chr14	44801301	44808139	deletion
chr14	45779547	45779684	deletion
chr14	46260028	46260090	deletion
chr14	46400033	46400238	deletion
chr14	47722883	47722972	deletion
chr14	47744324	47744583	deletion
chr14	48102262	48102322	deletion
chr14	48121063	48121141	deletion
chr14	48752419	48756633	deletion
chr14	48838182	48838386	deletion
chr14	49374317	49374388	deletion
chr14	49533380	49533633	deletion
chr14	49923604	49923832	deletion
chr14	49929095	49929262	deletion
chr14	52555144	52555210	deletion
chr14	52586389	52587322	deletion
chr14	52614061	52614145	deletion
chr14	53915668	53915817	deletion
chr14	54993998	54994081	deletion
chr14	56702328	56702530	deletion
chr14	56822055	56822198	deletion
chr14	56926246	56928571	deletion
chr14	56945210	56950216	deletion
chr14	57133983	57134075	deletion
chr14	57268504	57268703	deletion
chr14	57672787	57673107	deletion
chr14	57674085	57674295	deletion
chr14	57719992	57720059	deletion
chr14	57739314	57739434	deletion
chr14	57763313	57763369	deletion
chr14	57785588	57785837	deletion
chr14	58045241	58045399	deletion
chr14	58231706	58237864	deletion
chr14	59253310	59253556	deletion
chr14	59346936	59347007	deletion
chr14	59568007	59568470	deletion
chr14	59670345	59670410	deletion
chr15	649010	649180	deletion
chr15	2195942	2196149	deletion
chr15	2616143	2616209	deletion
chr15	2673563	2673842	deletion
chr15	2818359	2818440	deletion
chr15	4383950	4384520	deletion
chr15	5842911	5843607	deletion
chr15	5843118	5843607	deletion
chr15	6913365	6913568	deletion
chr15	6941072	6941268	deletion
chr15	8071896	8071959	deletion
chr15	8682743	8682948	deletion
chr15	9288940	9291241	deletion
chr15	9445378	9445579	deletion
chr15	9880394	9882927	deletion
chr15	10078192	10078395	deletion
chr15	11607424	11607647	deletion
chr15	14147039	14147259	deletion
chr15	14659275	14659481	deletion
chr15	14730260	14731403	deletion
chr15	14731506	14733134	deletion
chr15	14979589	14979812	deletion
chr15	15078429	15078640	deletion
chr15	15540161	15540397	deletion
chr15	16170971	16171188	deletion
chr15	16661456	16661594	deletion
chr15	17507396	17507774	deletion
chr15	19833652	19833840	deletion
chr15	20908170	20908264	deletion
chr15	22225328	22225427	deletion
chr15	22976695	22976994	deletion
chr15	23987095	23987308	deletion
chr15	24113083	24113283	deletion
chr15	24991362	24992501	deletion
chr15	25732876	25733077	deletion
chr15	25833911	25833981	deletion
chr15	25850853	25851099	deletion
chr15	26920639	26920878	deletion
chr15	27025350	27025570	deletion
chr15	27224087	27224297	deletion
chr15	28217906	28218103	deletion
chr15	29506774	29507101	deletion
chr15	29994416	30001511	deletion
chr15	30924742	30926328	deletion
chr15	31419601	31419822	deletion
chr15	32115350	32115515	deletion
chr15	32930950	32932113	deletion
chr15	33085201	33086121	deletion
chr15	35361296	35361368	deletion
chr15	35458475	35458665	deletion
chr15	35980184	35980617	deletion
chr15	38555586	38555804	deletion
chr15	39343363	39344557	deletion
chr15	39677110	39677388	deletion
chr15	39678949	39679007	deletion
chr15	39958668	39958829	deletion
chr15	40316005	40316200	deletion
chr15	40610636	40610698	deletion
chr15	40704735	40704943	deletion
chr15	40728994	40729052	deletion
chr15	40927566	40927762	deletion
chr15	41364388	41365047	deletion
chr15	41527683	41527787	deletion
chr15	41729870	41730644	deletion
chr15	41791406	41795145	deletion
chr15	45103979	45106328	deletion
chr15	45171345	45171431	deletion
chr15	46882615	46883637	deletion
chr15	46962388	46962588	deletion
chr15	48219121	48220380	deletion
chr15	49664007	49670864	deletion
chr15	49975531	49975731	deletion
chr15	50466160	50466541	deletion
chr15	50632775	50639129	deletion
chr15	51250389	51250518	deletion
chr15	52004073	52004274	deletion
chr15	52481379	52481980	deletion
chr15	52608275	52608486	deletion
chr15	52668663	52668870	deletion
chr15	53428723	53430961	deletion
chr15	53431054	53431645	deletion
chr15	53431809	53437583	deletion
chr15	53437704	53438879	deletion
chr15	53439046	53441454	deletion
chr15	53441593	53442176	deletion
chr15	53442283	53450493	deletion
chr15	55188488	55188738	deletion
chr15	55471013	55471079	deletion
chr15	56020314	56022546	deletion
chr15	56399831	56400849	deletion
chr15	57418906	57419031	deletion
chr15	58109364	58109436	deletion
chr15	58188812	58188948	deletion
chr15	58972856	58972975	deletion
chr15	59072146	59072213	deletion
chr15	59918931	59919184	deletion
chr15	60710464	60710656	deletion
chr15	61111354	61112117	deletion
chr15	61908461	61908537	deletion
chr15	62897705	62898558	deletion
chr15	62977248	62977323	deletion
chr15	63146337	63148946	deletion
chr15	63701011	63701200	deletion
chr15	63912066	63912165	deletion
chr16	93951	94197	deletion
chr16	316746	318409	deletion
chr16	582995	583082	deletion
chr16	1090281	1091317	deletion
chr16	1223992	1224127	deletion
chr16	2490089	2490553	deletion
chr16	2837598	2837691	deletion
chr16	3631972	3632057	deletion
chr16	5682453	5682629	deletion
chr16	6950425	6961011	deletion
chr16	7007421	7007637	deletion
chr16	7293179	7293353	deletion
chr16	7339567	7339930	deletion
chr16	7356756	7357049	deletion
chr16	7550920	7550984	deletion
chr16	7975354	7975420	deletion
chr16	8035101	8035343	deletion
chr16	8328394	8328606	deletion
chr16	9515624	9515921	deletion
chr16	10982698	10982834	deletion
chr16	11419312	11421573	deletion
chr16	12890975	12891246	deletion
chr16	12907687	12907774	deletion
chr16	13441967	13442241	deletion
chr16	13727590	13727689	deletion
chr16	15261072	15261556	deletion
chr16	15447893	15454487	deletion
chr16	15454555	15458768	deletion
chr16	16461801	16462062	deletion
chr16	16643273	16643332	deletion
chr16	17085897	17087065	deletion
chr16	17100359	17100759	deletion
chr16	17307098	17307196	deletion
chr16	17513305	17513730	deletion
chr16	17755983	17756039	deletion
chr16	20377842	20377895	deletion
chr16	20469441	20469497	deletion
chr16	22007982	22009427	deletion
chr16	23031317	23031504	deletion
chr16	23582804	23585072	deletion
chr16	23768963	23769173	deletion
chr16	24164167	24164321	deletion
chr16	25044074	25044317	deletion
chr16	25107771	25107928	deletion
chr16	25432291	25432375	deletion
chr16	25564862	25564985	deletion
chr16	25784597	25785084	deletion
chr16	26163711	26163907	deletion
chr16	27293987	27297604	deletion
chr16	28175646	28175705	deletion
chr16	29107828	29107971	deletion
chr16	29167521	29167626	deletion
chr16	29443502	29443588	deletion
chr16	30257602	30257796	deletion
chr16	30378601	30378805	deletion
chr16	30518195	30518405	deletion
chr16	30558627	30558823	deletion
chr16	30673321	30673520	deletion
chr16	31020050	31020112	deletion
chr16	31211620	31211832	deletion
chr16	31446616	31446683	deletion
chr16	31631396	31631599	deletion
chr16	31764581	31764638	deletion
chr16	32668776	32670679	deletion
chr16	32707092	32707292	deletion
chr16	32952216	32952268	deletion
chr16	33230092	33230222	deletion
chr16	33346583	33347241	deletion
chr16	33557838	33560189	deletion
chr16	33560276	33560417	deletion
chr16	34284678	34284877	deletion
chr16	37240328	37241775	deletion
chr16	37249102	37249316	deletion
chr16	37596388	37596594	deletion
chr16	37937717	37938045	deletion
chr16	38655381	38656341	deletion
chr16	38658897	38659086	deletion
chr16	38721893	38722105	deletion
chr16	38889990	38890194	deletion
chr16	38986547	38992232	deletion
chr16	39371899	39373420	deletion
chr16	39662986	39663182	deletion
chr16	40212180	40212335	deletion
chr16	40504818	40505250	deletion
chr16	40837083	40837157	deletion
chr16	42305603	42305788	deletion
chr16	43425530	43427792	deletion
chr16	43877457	43877518	deletion
chr16	43961981	43962190	deletion
chr16	44496315	44496491	deletion
chr16	44603109	44603166	deletion
chr16	44685895	44685981	deletion
chr16	44685901	44685981	deletion
chr16	44774784	44774983	deletion
chr16	44788097	44788346	deletion
chr16	44953969	44954444	deletion
chr16	45019628	45020067	deletion
chr16	45406613	45406769	deletion
chr16	45484291	45486197	deletion
chr16	45584770	45585217	deletion
chr16	45655973	45656084	deletion
chr16	47016436	47077933	deletion
chr16	47078079	47080898	deletion
chr16	47081027	47085693	deletion
chr16	47085770	47104638	deletion
chr16	47104716	47105507	deletion
chr16	47105710	47115141	deletion
chr16	48703984	48704072	deletion
chr16	49167378	49167458	deletion
chr16	51698191	51698261	deletion
chr16	52061782	52062112	deletion
chr16	52164521	52164745	deletion
chr16	53101414	53101700	deletion
chr16	54519834	54519965	deletion
chr16	54667377	54668075	deletion
chr16	54785002	54785194	deletion
chr16	54922909	54923276	deletion
chr16	54954826	54954880	deletion
chr16	55167226	55167283	deletion
chr16	55780831	55780904	deletion
chr16	56096078	56098408	deletion
chr16	56187503	56187696	deletion
chr16	57373731	57373790	deletion
chr16	57400632	57400833	deletion
chr16	57443731	57445580	deletion
chr16	57463843	57464237	deletion
chr16	57558770	57558826	deletion
chr16	57748395	57748465	deletion
chr16	57962681	57963002	deletion
chr16	57996102	57996328	deletion
chr16	58662276	58662426	deletion
chr16	58827889	58828093	deletion
chr16	59355581	59356225	deletion
chr17	350611	350673	deletion
chr17	772044	772267	deletion
chr17	1628098	1628258	deletion
chr17	1884294	1884505	deletion
chr17	2022687	2023342	deletion
chr17	2370810	2371031	deletion
chr17	2525904	2526122	deletion
chr17	2577689	2577760	deletion
chr17	2682136	2682200	deletion
chr17	2837619	2838458	deletion
chr17	3575963	3576127	deletion
chr17	4302815	4303157	deletion
chr17	4878805	4885388	deletion
chr17	5371806	5371943	deletion
chr17	6895304	6895514	deletion
chr17	7106664	7106738	deletion
chr17	7106812	7107192	deletion
chr17	7107334	7107640	deletion
chr17	7107757	7108346	deletion
chr17	7108478	7110339	deletion
chr17	7110434	7110559	deletion
chr17	7110691	7111580	deletion
chr17	7111684	7111771	deletion
chr17	7111884	7111962	deletion
chr17	7519185	7519457	deletion
chr17	7579028	7579446	deletion
chr17	8163400	8163615	deletion
chr17	9406662	9406714	deletion
chr17	9776835	9777041	deletion
chr17	10468761	10469322	deletion
chr17	11301313	11301905	deletion
chr17	11779822	11780156	deletion
chr17	13503128	13503763	deletion
chr17	13667940	13668093	deletion
chr17	13875661	13878045	deletion
chr17	13916029	13916092	deletion
chr17	14489627	14489809	deletion
chr17	15026385	15026595	deletion
chr17	15068442	15068999	deletion
chr17	15479165	15479261	deletion
chr17	17237382	17237506	deletion
chr17	17778017	17779296	deletion
chr17	18447545	18458817	deletion
chr17	18470857	18474953	deletion
chr17	18477632	18479807	deletion
chr17	18479965	18488245	deletion
chr17	18960352	18960512	deletion
chr17	20430538	20430636	deletion
chr17	20577681	20577837	deletion
chr17	20949757	20949977	deletion
chr17	21019207	21019433	deletion
chr17	23906125	23906415	deletion
chr17	24257089	24257274	deletion
chr17	24888428	24888634	deletion
chr17	25237963	25239350	deletion
chr17	25239454	25249422	deletion
chr17	25249497	25257540	deletion
chr17	25274403	25276292	deletion
chr17	25276404	25282411	deletion
chr17	25282479	25298700	deletion
chr17	25534452	25534618	deletion
chr17	25644188	25644401	deletion
chr17	25846266	25846474	deletion
chr17	26562473	26562541	deletion
chr17	26764145	26764278	deletion
chr17	26904667	26904740	deletion
chr17	27898780	27899480	deletion
chr17	28112367	28112542	deletion
chr17	28335655	28335766	deletion
chr17	28348958	28349015	deletion
chr17	28509656	28510274	deletion
chr17	28554887	28556785	deletion
chr17	30215053	30216009	deletion
chr17	30357265	30358882	deletion
chr17	31115502	31115719	deletion
chr17	32411802	32412856	deletion
chr17	33800888	33801103	deletion
chr17	34129834	34130052	deletion
chr17	34227928	34228125	deletion
chr17	34459669	34459733	deletion
chr17	34606502	34606572	deletion
chr17	35160842	35161681	deletion
chr17	35307262	35311465	deletion
chr17	35633226	35633283	deletion
chr17	35811934	35812154	deletion
chr17	36500598	36503909	deletion
chr17	36850191	36850281	deletion
chr17	37497844	37500537	deletion
chr17	37913622	37913756	deletion
chr17	38331114	38331320	deletion
chr17	38499641	38500346	deletion
chr17	39128228	39128456	deletion
chr17	40364447	40364658	deletion
chr17	41216480	41216689	deletion
chr17	41720344	41722059	deletion
chr17	42640307	42640432	deletion
chr17	43870904	43871094	deletion
chr17	44818161	44821949	deletion
chr17	45258096	45258301	deletion
chr17	45447519	45447744	deletion
chr17	45689663	45689908	deletion
chr17	46195203	46195415	deletion
chr17	47203339	47203409	deletion
chr17	47751338	47751431	deletion
chr17	47825312	47825367	deletion
chr17	48029386	48029584	deletion
chr17	48544660	48547569	deletion
chr17	49123664	49124018	deletion
chr17	49963896	49964109	deletion
chr17	50281384	50282574	deletion
chr17	50431745	50431802	deletion
chr17	51216051	51216245	deletion
chr17	51674925	51675150	deletion
chr17	52596387	52596906	deletion
chr17	52825406	52827836	deletion
chr17	53313645	53313757	deletion
chr17	53330573	53332876	deletion
chr17	53558232	53559205	deletion
chr17	54304850	54304904	deletion
chr17	55302808	55303721	deletion
chr17	55375049	55375107	deletion
chr17	55626468	55626676	deletion
chr17	55783330	55784683	deletion
chr17	55934609	55934725	deletion
chr17	56247005	56247195	deletion
chr17	56562345	56562937	deletion
chr17	57741927	57742117	deletion
chr17	57910534	57911205	deletion
chr17	59224979	59225059	deletion
chr17	59512633	59512786	deletion
chr17	59568013	59568243	deletion
chr17	59717609	59717779	deletion
chr17	60157637	60157711	deletion
chr17	60453633	60453828	deletion
chr17	60499861	60499914	deletion
chr17	60897855	60898018	deletion
chr17	61432457	61432648	deletion
chr17	61523162	61523413	deletion
chr17	61608065	61608748	deletion
chr17	61724671	61725164	deletion
chr17	61962226	61962439	deletion
chr17	62014181	62014387	deletion
chr17	62849450	62851954	deletion
chr17	63545105	63545192	deletion
chr18	233176	233233	deletion
chr18	535331	535710	deletion
chr18	1557347	1557739	deletion
chr18	1967388	1967799	deletion
chr18	2442590	2443125	deletion
chr18	4869531	4872277	deletion
chr18	5544327	5545569	deletion
chr18	5905043	5905099	deletion
chr18	7283412	7284201	deletion
chr18	7551496	7551711	deletion
chr18	7792958	7793675	deletion
chr18	9023661	9023749	deletion
chr18	10888553	10888624	deletion
chr18	11299685	11300590	deletion
chr18	12043614	12043818	deletion
chr18	12442697	12442897	deletion
chr18	12929340	12929540	deletion
chr18	14039265	14039898	deletion
chr18	14044829	14045052	deletion
chr18	14200915	14201173	deletion
chr18	14822651	14822789	deletion
chr18	16548412	16550171	deletion
chr18	16610027	16610348	deletion
chr18	16721323	16725887	deletion
chr18	17605934	17606133	deletion
chr18	17721047	17721250	deletion
chr18	17967314	17967531	deletion
chr18	18459134	18463091	deletion
chr18	19186465	19187332	deletion
chr18	19969170	19969304	deletion
chr18	20872342	20873373	deletion
chr18	21051561	21051766	deletion
chr18	22286669	22286761	deletion
chr18	23186428	23186521	deletion
chr18	23225696	23225898	deletion
chr18	23296563	23296780	deletion
chr18	23786401	23786572	deletion
chr18	23811813	23811869	deletion
chr18	23976665	23976855	deletion
chr18	24558037	24558222	deletion
chr18	25065637	25065903	deletion
chr18	25084134	25084355	deletion
chr18	25086987	25087199	deletion
chr18	25142509	25142582	deletion
chr18	25301386	25301439	deletion
chr18	26841943	26842010	deletion
chr18	27208735	27210504	deletion
chr18	27941141	27948627	deletion
chr18	27962588	27962681	deletion
chr18	29016598	29017434	deletion
chr18	29807700	29807777	deletion
chr18	30730413	30732066	deletion
chr18	30794996	30795097	deletion
chr18	30883612	30883702	deletion
chr18	31400332	31400669	deletion
chr18	31873145	31873298	deletion
chr18	32021288	32022840	deletion
chr18	33250716	33250771	deletion
chr18	33726778	33726997	deletion
chr18	34309127	34310014	deletion
chr18	34310143	34310437	deletion
chr18	34310672	34312352	deletion
chr18	34312492	34312794	deletion
chr18	34313089	34313588	deletion
chr18	34313749	34313850	deletion
chr18	34313975	34314237	deletion
chr18	34314355	34318412	deletion
chr18	34318537	34318918	deletion
chr18	34319078	34320357	deletion
chr18	34320539	34321282	deletion
chr18	34321370	34321999	deletion
chr18	34322118	34329236	deletion
chr18	34329359	34365391	deletion
chr18	34400607	34401186	deletion
chr18	35516744	35516947	deletion
chr18	35930522	35930734	deletion
chr18	35946823	35979161	deletion
chr18	35979300	36022602	deletion
chr18	36022745	36023857	deletion
chr18	36080917	36081129	deletion
chr18	36278952	36279108	deletion
chr18	37061599	37061677	deletion
chr18	37390886	37390961	deletion
chr18	37734517	37734739	deletion
chr18	38466911	38467152	deletion
chr18	38549835	38549988	deletion
chr18	38604258	38609001	deletion
chr18	38609098	38616355	deletion
chr18	38616539	38618406	deletion
chr18	39162610	39162692	deletion
chr18	39454133	39454342	deletion
chr18	39473739	39473808	deletion
chr18	39746491	39747117	deletion
chr18	39781106	39781310	deletion
chr18	41027813	41028079	deletion
chr18	41245635	41246032	deletion
chr18	41849879	41850098	deletion
chr18	42155482	42155705	deletion
chr18	42325739	42325811	deletion
chr18	43115181	43115257	deletion
chr18	43504570	43504792	deletion
chr18	45616660	45617002	deletion
chr18	46128838	46129054	deletion
chr18	46349228	46349284	deletion
chr18	47051235	47051483	deletion
chr18	47357414	47357547	deletion
chr18	48375855	48377781	deletion
chr18	49134125	49136011	deletion
chr18	49429247	49429300	deletion
chr18	49542769	49542966	deletion
chr18	51736715	51737082	deletion
chr18	51819114	51821909	deletion
chr18	52284258	52284369	deletion
chr18	52616527	52616735	deletion
chr18	53220100	53221533	deletion
chr18	53249287	53249490	deletion
chr18	53322117	53322344	deletion
chr18	53829075	53831818	deletion
chr18	53975331	53975560	deletion
chr18	54268402	54268602	deletion
chr18	54603780	54603863	deletion
chr18	55014290	55014579	deletion
chr18	55014778	55017418	deletion
chr18	55017512	55017808	deletion
chr18	55734152	55734209	deletion
chr19	1460717	1460963	deletion
chr19	1759204	1759474	deletion
chr19	1818754	1818936	deletion
chr19	1888261	1888501	deletion
chr19	2991883	2992080	deletion
chr19	4468685	4469815	deletion
chr19	4819117	4819240	deletion
chr19	5595528	5596001	deletion
chr19	7242687	7242901	deletion
chr19	7316835	7317034	deletion
chr19	7583472	7583584	deletion
chr19	7817147	7817884	deletion
chr19	8261287	8261448	deletion
chr19	8294307	8294816	deletion
chr19	8298165	8298383	deletion
chr19	9599480	9599700	deletion
chr19	9637149	9642363	deletion
chr19	10188123	10188241	deletion
chr19	10437864	10437997	deletion
chr19	10723260	10723399	deletion
chr19	10776210	10776377	deletion
chr19	12410037	12410105	deletion
chr19	14450779	14450992	deletion
chr19	14719221	14719328	deletion
chr19	15336325	15336539	deletion
chr19	15975684	15975738	deletion
chr19	16631058	16631140	deletion
chr19	17724013	17724069	deletion
chr19	18446489	18448024	deletion
chr19	18654192	18654387	deletion
chr19	18732597	18732663	deletion
chr19	20078606	20078804	deletion
chr19	20173135	20173330	deletion
chr19	20221228	20221483	deletion
chr19	20251356	20253192	deletion
chr19	20258610	20262333	deletion
chr19	20277488	20278082	deletion
chr19	21344667	21345877	deletion
chr19	21353608	21353837	deletion
chr19	21357885	21358049	deletion
chr19	21376994	21377065	deletion
chr19	22549413	22549519	deletion
chr19	22844143	22844354	deletion
chr19	22946288	22946349	deletion
chr19	23247705	23247838	deletion
chr19	23641135	23641425	deletion
chr19	23687083	23687765	deletion
chr19	24387185	24387283	deletion
chr19	24961097	24961424	deletion
chr19	25378672	25378961	deletion
chr19	25989467	25989687	deletion
chr19	26765749	26765943	deletion
chr19	26811989	26812174	deletion
chr19	26843414	26843639	deletion
chr19	26928747	26928968	deletion
chr19	26937878	26937956	deletion
chr19	27177025	27178547	deletion
chr19	27775252	27775325	deletion
chr19	28385773	28385958	deletion
chr19	29964532	29964589	deletion
chr19	30308273	30308488	deletion
chr19	30677371	30677686	deletion
chr19	31204369	31204750	deletion
chr19	31479768	31480636	deletion
chr19	32026475	32028290	deletion
chr19	32149558	32149651	deletion
chr19	32231036	32231156	deletion
chr19	32798924	32799017	deletion
chr19	33325849	33325914	deletion
chr19	33525565	33525690	deletion
chr19	33771287	33771480	deletion
chr19	35195473	35195671	deletion
chr19	35656859	35657059	deletion
chr19	35658142	35658278	deletion
chr19	36056370	36056561	deletion
chr19	36704071	36704279	deletion
chr19	37121128	37121181	deletion
chr19	37292848	37292930	deletion
chr19	38767658	38767862	deletion
chr19	39323026	39323157	deletion
chr19	39412918	39413106	deletion
chr19	39457238	39457438	deletion
chr19	39631259	39631410	deletion
chr19	39860338	39860399	deletion
chr19	39861277	39861373	deletion
chr19	41152611	41152747	deletion
chr19	41218018	41218151	deletion
chr19	41334302	41334515	deletion
chr19	43011478	43017364	deletion
chr19	43125345	43125561	deletion
chr19	44491124	44491395	deletion
chr19	44640777	44640962	deletion
chr19	44931844	44932139	deletion
chr19	45001161	45001702	deletion
chr19	45018053	45018279	deletion
chr19	47797164	47797250	deletion
chr19	48089396	48089478	deletion
chr19	48119689	48119890	deletion
chr19	48285113	48285171	deletion
chr19	49274530	49274591	deletion
chr19	50506321	50506682	deletion
chr19	51018536	51018593	deletion
chr19	51183177	51183444	deletion
chr19	51511681	51511786	deletion
chr19	52427388	52428160	deletion
chr19	52635823	52638344	deletion
chr19	52707758	52707813	deletion
chr19	53477823	53477930	deletion
chr2	1812743	1813506	deletion
chr2	1820126	1821093	deletion
chr2	8233012	8233083	deletion
chr2	8250458	8250675	deletion
chr2	8254884	8256394	deletion
chr2	8388449	8388647	deletion
chr2	8721479	8721742	deletion
chr2	9301406	9301741	deletion
chr2	9978383	9985057	deletion
chr2	12121428	12121659	deletion
chr2	14284896	14285392	deletion
chr2	14765669	14765759	deletion
chr2	15255326	15255713	deletion
chr2	15257874	15258142	deletion
chr2	16295543	16295777	deletion
chr2	16708475	16708532	deletion
chr2	16995868	16995932	deletion
chr2	17051383	17051464	deletion
chr2	17650525	17652149	deletion
chr2	17686133	17686338	deletion
chr2	19557672	19557966	deletion
chr2	19817485	19817596	deletion
chr2	20007659	20007881	deletion
chr2	21845548	21845743	deletion
chr2	22263160	22263225	deletion
chr2	23572325	23574844	deletion
chr2	23972703	23973166	deletion
chr2	24037295	24039235	deletion
chr2	24121776	24121862	deletion
chr2	24677831	24678064	deletion
chr2	24965997	24966420	deletion
chr2	25255002	25256382	deletion
chr2	25326884	25327085	deletion
chr2	25738473	25739639	deletion
chr2	26409079	26409277	deletion
chr2	26489815	26490002	deletion
chr2	26706290	26706492	deletion
chr2	26920680	26921547	deletion
chr2	26939953	26940205	deletion
chr2	26943653	26944127	deletion
chr2	26983882	26990354	deletion
chr2	27277447	27278041	deletion
chr2	27449604	27449670	deletion
chr2	27453581	27454409	deletion
chr2	27468806	27468880	deletion
chr2	27636199	27636318	deletion
chr2	27719350	27719562	deletion
chr2	28231143	28231227	deletion
chr2	28845533	28845733	deletion
chr2	29633679	29633746	deletion
chr2	30095443	30095601	deletion
chr2	30420572	30420674	deletion
chr2	30845165	30845760	deletion
chr2	31980310	31980521	deletion
chr2	32107907	32108419	deletion
chr2	32305201	32305775	deletion
chr2	33662019	33663590	deletion
chr2	33927897	33929067	deletion
chr2	34279899	34280004	deletion
chr2	36385490	36385717	deletion
chr2	36924967	36925185	deletion
chr2	37744570	37745273	deletion
chr2	38877579	38877868	deletion
chr2	41082842	41082922	deletion
chr2	41102817	41102963	deletion
chr2	41153624	41153920	deletion
chr2	41342559	41342764	deletion
chr2	41537644	41537751	deletion
chr2	42141312	42142340	deletion
chr2	42226092	42226431	deletion
chr2	42300428	42301071	deletion
chr2	42798961	42799052	deletion
chr2	42849619	42849816	deletion
chr2	44847545	44849182	deletion
chr2	45016595	45016693	deletion
chr2	45261615	45261806	deletion
chr2	45290484	45290639	deletion
chr2	45814280	45817378	deletion
chr2	49767559	49767643	deletion
chr2	51443215	51443438	deletion
chr2	51575041	51575254	deletion
chr2	51661358	51661563	deletion
chr2	52140106	52140330	deletion
chr2	53075855	53076225	deletion
chr2	54407321	54407626	deletion
chr2	54407946	54408507	deletion
chr2	54408608	54411652	deletion
chr2	54411900	54412406	deletion
chr2	54720991	54721199	deletion
chr2	54720992	54721199	deletion
chr2	56349158	56349214	deletion
chr2	56494868	56495358	deletion
chr2	57203181	57203386	deletion
chr2	57254317	57254630	deletion
chr2	57610013	57610446	deletion
chr2	58529777	58529829	deletion
chr2	58639905	58639977	deletion
chr2	59057461	59059295	deletion
chr2	60383283	60383444	deletion
chr2	60386057	60386590	deletion
chr2	61061225	61061553	deletion
chr2	61702228	61857872	deletion
chr2	61849696	61849780	deletion
chr2	61857998	61898599	deletion
chr2	61898716	61906179	deletion
chr2	61906324	61913538	deletion
chr2	61913617	61940521	deletion
chr2	61940662	61956892	deletion
chr2	61957518	61971841	deletion
chr2	61971918	62079880	deletion
chr2	62633417	62633505	deletion
chr2	63223783	63223997	deletion
chr2	63685731	63685823	deletion
chr2	63778409	63778472	deletion
chr2	63955747	63955813	deletion
chr2	64703002	64703206	deletion
chr2	64733947	64734200	deletion
chr2	67060031	67060109	deletion
chr2	67177234	67177459	deletion
chr2	67203093	67204153	deletion
chr2	68283159	68283228	deletion
chr2	68632324	68632552	deletion
chr2	68893357	68893623	deletion
chr2	69344637	69344811	deletion
chr2	69776532	69776734	deletion
chr2	69785907	69786015	deletion
chr2	70138015	70138725	deletion
chr2	70972743	70972940	deletion
chr2	71068597	71068678	deletion
chr2	71590068	71590135	deletion
chr2	71911959	71912233	deletion
chr2	72165227	72165302	deletion
chr2	72662022	72662100	deletion
chr2	72692712	72693567	deletion
chr2	74000928	74001140	deletion
chr2	74530486	74530686	deletion
chr2	75737954	75738024	deletion
chr2	76063515	76063799	deletion
chr2	76582818	76583015	deletion
chr2	76618287	76618422	deletion
chr2	77001259	77001318	deletion
chr2	77078784	77078839	deletion
chr2	77798569	77800430	deletion
chr2	78225970	78228264	deletion
chr2	78491203	78491267	deletion
chr2	78613626	78613702	deletion
chr2	78733538	78733770	deletion
chr2	78937930	78938232	deletion
chr2	79156194	79156267	deletion
chr2	79242761	79272756	deletion
chr2	79578486	79578830	deletion
chr2	80025413	80025504	deletion
chr2	80119219	80119738	deletion
chr2	80715667	80715826	deletion
chr2	80715669	80715826	deletion
chr2	80748876	80748937	deletion
chr2	81069889	81071072	deletion
chr2	81156606	81157463	deletion
chr2	81643171	81643259	deletion
chr2	81716408	81716707	deletion
chr2	82668971	82669062	deletion
chr2	83052464	83052655	deletion
chr2	83146326	83146401	deletion
chr2	83873708	83873794	deletion
chr2	84782498	84784703	deletion
chr2	84784153	84785605	deletion
chr2	85268649	85268997	deletion
chr20	1049769	1050394	deletion
chr20	2618437	2622573	deletion
chr20	2695690	2695904	deletion
chr20	2714408	2714484	deletion
chr20	3344985	3345063	deletion
chr20	3906670	3907421	deletion
chr20	4269793	4273937	deletion
chr20	4274035	4281442	deletion
chr20	5731048	5731322	deletion
chr20	5925773	5925995	deletion
chr20	7481463	7485206	deletion
chr20	7524140	7524205	deletion
chr20	7587424	7587635	deletion
chr20	8222313	8231179	deletion
chr20	9892320	9892513	deletion
chr20	11069486	11069583	deletion
chr20	11333245	11333306	deletion
chr20	11791959	11792210	deletion
chr20	12573747	12573889	deletion
chr20	13131368	13137554	deletion
chr20	13258156	13258355	deletion
chr20	13490824	13490877	deletion
chr20	15825404	15825596	deletion
chr20	16044726	16044803	deletion
chr20	16809780	16810164	deletion
chr20	17328970	17329242	deletion
chr20	17445236	17446368	deletion
chr20	19869969	19870044	deletion
chr20	20142477	20142546	deletion
chr20	20822216	20822306	deletion
chr20	21784356	21840490	deletion
chr20	21836229	21836428	deletion
chr20	21840717	21841765	deletion
chr20	21841847	21843933	deletion
chr20	21844030	21852242	deletion
chr20	21852355	21855546	deletion
chr20	21855625	21861286	deletion
chr20	21861361	21864704	deletion
chr20	21864849	21869977	deletion
chr20	22106162	22106389	deletion
chr20	22389618	22389816	deletion
chr20	22396317	22396595	deletion
chr20	22501135	22501341	deletion
chr20	23058897	23058971	deletion
chr20	23266431	23267467	deletion
chr20	23385191	23385426	deletion
chr20	24375709	24375932	deletion
chr20	25773147	25773370	deletion
chr20	27412677	27412741	deletion
chr20	28130553	28130681	deletion
chr20	30321724	30321926	deletion
chr20	30513134	30514005	deletion
chr20	31335733	31335786	deletion
chr20	31418209	31418262	deletion
chr20	32180374	32180570	deletion
chr20	32193747	32203536	deletion
chr20	32203599	32206409	deletion
chr20	32207019	32207560	deletion
chr20	32215487	32218376	deletion
chr20	32218454	32219698	deletion
chr20	32219815	32220428	deletion
chr20	32222042	32222787	deletion
chr20	32222892	32226191	deletion
chr20	32226264	32227173	deletion
chr20	32227245	32227766	deletion
chr20	32227845	32233987	deletion
chr20	32234173	32242619	deletion
chr20	32242666	32244434	deletion
chr20	32471911	32472129	deletion
chr20	32471916	32472135	deletion
chr20	38100784	38104331	deletion
chr20	39624298	39625340	deletion
chr20	39819478	39819582	deletion
chr20	40242655	40242876	deletion
chr20	40990345	40990415	deletion
chr20	42334503	42334709	deletion
chr20	42672342	42672444	deletion
chr20	42769873	42769974	deletion
chr20	43236087	43236297	deletion
chr20	44680349	44680451	deletion
chr20	45861884	45862120	deletion
chr20	46118243	46118438	deletion
chr20	46434802	46434997	deletion
chr20	46462844	46463019	deletion
chr20	47090346	47090399	deletion
chr20	47155796	47158465	deletion
chr20	47224922	47225063	deletion
chr20	47293949	47294300	deletion
chr20	47411032	47411632	deletion
chr20	47467886	47467954	deletion
chr20	47505436	47505533	deletion
chr20	47781078	47781161	deletion
chr20	48598958	48599038	deletion
chr20	49182550	49182744	deletion
chr20	51154986	51155081	deletion
chr20	51323681	51323764	deletion
chr20	51444737	51444972	deletion
chr20	51995116	51995554	deletion
chr20	53537529	53537944	deletion
chr20	53826636	53827380	deletion
chr20	53959902	53960112	deletion
chr20	55903074	55903296	deletion
chr20	57406691	57406782	deletion
chr20	57721421	57721540	deletion
chr20	57907741	57907862	deletion
chr21	1698453	1699310	deletion
chr21	3347199	3347401	deletion
chr21	3412549	3413289	deletion
chr21	3894954	3895007	deletion
chr21	4120467	4127739	deletion
chr21	4202653	4203026	deletion
chr21	4413784	4413901	deletion
chr21	4982247	4986788	deletion
chr21	6347925	6348134	deletion
chr21	8443554	8443629	deletion
chr21	9068946	9070250	deletion
chr21	9405289	9405592	deletion
chr21	9524569	9526786	deletion
chr21	10355468	10361912	deletion
chr21	10525446	10526258	deletion
chr21	11298320	11298542	deletion
chr21	11605165	11605390	deletion
chr21	11828385	11828449	deletion
chr21	12158260	12158654	deletion
chr21	12431034	12431261	deletion
chr21	13165220	13165432	deletion
chr21	13305225	13305690	deletion
chr21	13328469	13332388	deletion
chr21	14114188	14114332	deletion
chr21	14574023	14574560	deletion
chr21	14678292	14678487	deletion
chr21	15385614	15385733	deletion
chr21	15649403	15649498	deletion
chr21	15964856	15965066	deletion
chr21	18749821	18749984	deletion
chr21	18926578	18926647	deletion
chr21	19368188	19368432	deletion
chr21	19660989	19661043	deletion
chr21	19844824	19845029	deletion
chr21	20282107	20282317	deletion
chr21	22105443	25734798	deletion
chr21	22310053	22310275	deletion
chr21	23180928	23181390	deletion
chr21	23181585	23182048	deletion
chr21	23182237	23184349	deletion
chr21	23184444	23184932	deletion
chr21	23185024	23185528	deletion
chr21	25558808	25558924	deletion
chr21	25608807	25609723	deletion
chr21	25974067	25974551	deletion
chr21	25974609	25974931	deletion
chr21	25981347	25985017	deletion
chr21	26316932	26317100	deletion
chr21	27028217	27028355	deletion
chr21	27408548	27408735	deletion
chr21	27442893	27443141	deletion
chr21	27672295	27672490	deletion
chr21	27692362	27692424	deletion
chr21	27738950	27739204	deletion
chr21	27817184	27817411	deletion
chr21	27883580	27884886	deletion
chr21	27890876	27890939	deletion
chr21	28106652	28107174	deletion
chr21	28466125	28466316	deletion
chr21	28529752	28529946	deletion
chr21	28595968	28603832	deletion
chr21	28602711	28603147	deletion
chr21	28604322	28605038	deletion
chr21	28605131	28605789	deletion
chr21	28997778	28998266	deletion
chr21	29161161	29161502	deletion
chr21	29311141	29311327	deletion
chr21	30165635	30169407	deletion
chr21	30748415	30748774	deletion
chr21	30778904	30779326	deletion
chr21	30902707	30902966	deletion
chr21	30999164	30999381	deletion
chr21	31200491	31201603	deletion
chr21	31474402	31474618	deletion
chr21	32459208	32459439	deletion
chr21	32830680	32830896	deletion
chr21	33439846	33440062	deletion
chr21	33645617	33645669	deletion
chr21	34877679	34877880	deletion
chr21	36471982	36472187	deletion
chr21	36505992	36506049	deletion
chr21	36904219	36904286	deletion
chr21	37248468	37248664	deletion
chr21	37346036	37347225	deletion
chr21	37543661	37543878	deletion
chr21	37547435	37547494	deletion
chr21	37564233	37579266	deletion
chr21	39899696	39899930	deletion
chr21	40216086	40216295	deletion
chr21	40408386	40408607	deletion
chr21	40862987	40863208	deletion
chr21	41652884	41654481	deletion
chr21	41672393	41672587	deletion
chr21	41780599	41780787	deletion
chr21	41958765	41960315	deletion
chr21	42046019	42047901	deletion
chr21	42186311	42187518	deletion
chr21	42400808	42401024	deletion
chr21	42796672	42796763	deletion
chr21	43363570	43363776	deletion
chr21	43373675	43374508	deletion
chr21	44229295	44229348	deletion
chr21	44410913	44415105	deletion
chr21	44415217	44415687	deletion
chr21	44623790	44623873	deletion
chr21	44659134	44659217	deletion
chr21	44871409	44871909	deletion
chr21	44892339	44892547	deletion
chr21	45521035	45521096	deletion
chr21	46216029	46216081	deletion
chr21	46661333	46661414	deletion
chr21	46719391	46719584	deletion
chr21	46778656	46778740	deletion
chr21	47009264	47009320	deletion
chr21	47378099	47378242	deletion
chr21	48296922	48297015	deletion
chr21	48329139	48329235	deletion
chr21	48361485	48361797	deletion
chr21	48454318	48455068	deletion
chr21	48469334	48469451	deletion
chr21	48751104	48751316	deletion
chr21	49171061	49171133	deletion
chr21	49359647	49359750	deletion
chr21	49522160	49522220	deletion
chr21	49698632	49700617	deletion
chr21	49897482	49899257	deletion
chr21	50242475	50242538	deletion
chr21	50371065	50371139	deletion
chr21	50502315	50503638	deletion
chr21	50701200	50701888	deletion
chr22	422418	422539	deletion
chr22	1694279	1694381	deletion
chr22	2489264	2490944	deletion
chr22	3919407	3920132	deletion
chr22	4145062	4145233	deletion
chr22	7978145	7978408	deletion
chr22	8042036	8042441	deletion
chr22	9498159	9498245	deletion
chr22	10007451	10007781	deletion
chr22	10285017	10285310	deletion
chr22	11140185	11140266	deletion
chr22	13417087	13417550	deletion
chr22	13696719	13697085	deletion
chr22	14386144	14386367	deletion
chr22	14524260	14524465	deletion
chr22	14814432	14814757	deletion
chr22	14950345	14952866	deletion
chr22	16075671	16076150	deletion
chr22	16667227	16669248	deletion
chr22	17030268	17030476	deletion
chr22	17518679	17518884	deletion
chr22	17572595	17572837	deletion
chr22	18486438	18486675	deletion
chr22	18799143	18799418	deletion
chr22	18931135	18931264	deletion
chr22	18976880	18976947	deletion
chr22	19154098	19157442	deletion
chr22	20472816	20479922	deletion
chr22	21044511	21044859	deletion
chr22	21205886	21206085	deletion
chr22	21761246	21761697	deletion
chr22	22213716	22213793	deletion
chr22	22473805	22473863	deletion
chr22	22954335	22955106	deletion
chr22	24288374	24288509	deletion
chr22	24694362	24694531	deletion
chr22	24923470	24925752	deletion
chr22	25103564	25103715	deletion
chr22	26732150	26732255	deletion
chr22	27031036	27031242	deletion
chr22	27218289	27218551	deletion
chr22	27505601	27505755	deletion
chr22	29033783	29034528	deletion
chr22	29768015	29768445	deletion
chr22	29855249	29855900	deletion
chr22	30048604	30048752	deletion
chr22	31191844	31192154	deletion
chr22	31856010	31856230	deletion
chr22	33551586	33551670	deletion
chr22	33702896	33702950	deletion
chr22	34271967	34272149	deletion
chr22	34674131	34674329	deletion
chr22	34923225	34923323	deletion
chr22	36752113	36752192	deletion
chr22	38340952	38341241	deletion
chr22	39226997	39227088	deletion
chr22	39239060	39242523	deletion
chr22	39456766	39458566	deletion
chr22	39676845	39677653	deletion
chr22	40407672	40407887	deletion
chr22	41054383	41054635	deletion
chr22	41167347	41167551	deletion
chr22	41537196	41537377	deletion
chr22	42254951	42255180	deletion
chr22	43570458	43570663	deletion
chr22	43813575	43813812	deletion
chr22	44609857	44609909	deletion
chr22	45309361	45309415	deletion
chr22	45937980	45938182	deletion
chr22	46059313	46059535	deletion
chr22	46271013	46271165	deletion
chr22	48257786	48258451	deletion
chr22	48536323	48536544	deletion
chr22	48536668	48536807	deletion
chr22	48699913	48700054	deletion
chr22	48872478	48874068	deletion
chr22	48873747	48875216	deletion
[truncated: 2,887 more rows]

## Sheet: Delly.inter-translocation
Chr 1	Chr 1 position	Chr 2	Chr2 position	Type
chr10	49517448	chr1	13791088	inter-chromosomal translocation
chrX	107182366	chr29	17355635	inter-chromosomal translocation
chrX	109430005	chr6	41687209	inter-chromosomal translocation
chrX	110769429	chr3	32218713	inter-chromosomal translocation
chrX	114081627	chr17	16320234	inter-chromosomal translocation
chrX	1161998	chr5	64522086	inter-chromosomal translocation
chrX	119205331	chr9	43634712	inter-chromosomal translocation
chrX	120535399	chr2	14294979	inter-chromosomal translocation
chrX	120720182	chr14	35081910	inter-chromosomal translocation
chrX	12615440	chr26	32619455	inter-chromosomal translocation
chrX	12764662	chr14	39556334	inter-chromosomal translocation
chrX	12786370	chr5	57216237	inter-chromosomal translocation
chrX	1342558	chr22	10582350	inter-chromosomal translocation
chrX	18110559	chr3	45383846	inter-chromosomal translocation
chrX	19662195	chr8	14124305	inter-chromosomal translocation
chrX	19692489	chr3	66963304	inter-chromosomal translocation
chrX	25836960	chr12	20598996	inter-chromosomal translocation
chrX	30004391	chr15	27912080	inter-chromosomal translocation
chrX	35104038	chr11	74339433	inter-chromosomal translocation
chrX	35407775	chr7	26330378	inter-chromosomal translocation
chrX	376362	chr13	36439889	inter-chromosomal translocation
chrX	38346475	chr21	29238001	inter-chromosomal translocation
chrX	4461374	chr16	1855087	inter-chromosomal translocation
chrX	44677711	chr6	49673072	inter-chromosomal translocation
chrX	47101222	chr1	4737310	inter-chromosomal translocation
chrX	48212053	chr14	12048036	inter-chromosomal translocation
chrX	49432222	chr27	3699645	inter-chromosomal translocation
chrX	49862018	chr9	47107893	inter-chromosomal translocation
chrX	60313444	chr15	14722921	inter-chromosomal translocation
chrX	60576506	chr11	415555	inter-chromosomal translocation
chrX	61053358	chr13	41810925	inter-chromosomal translocation
chrX	64560630	chr17	32417090	inter-chromosomal translocation
chrX	66192857	chr1	76614056	inter-chromosomal translocation
chrX	66785585	chr22	50647474	inter-chromosomal translocation
chrX	730485	chr20	33964967	inter-chromosomal translocation
chrX	75521441	chr19	32312230	inter-chromosomal translocation
chrX	76214379	chr2	22369396	inter-chromosomal translocation
chrX	77444882	chr20	12707003	inter-chromosomal translocation
chrX	81881276	chr33	17629492	inter-chromosomal translocation
chrX	82833930	chr22	54455192	inter-chromosomal translocation
chrX	83914191	chr2	54000566	inter-chromosomal translocation
chrX	84545273	chr21	2525735	inter-chromosomal translocation
chrX	87822544	chr6	51489218	inter-chromosomal translocation
chrX	88501665	chr18	11031232	inter-chromosomal translocation
chrX	88572324	chr6	54200895	inter-chromosomal translocation
chrX	99118974	chr24	39596692	inter-chromosomal translocation
chrX	99993871	chr20	35549678	inter-chromosomal translocation
chr9	12024427	chr1	81301383	inter-chromosomal translocation
chr9	12024830	chr1	81301382	inter-chromosomal translocation
chr9	18748358	chr6	33684804	inter-chromosomal translocation
chr9	19077282	chr5	44480886	inter-chromosomal translocation
chr9	19959276	chr5	18948260	inter-chromosomal translocation
chr9	20232921	chr2	29646524	inter-chromosomal translocation
chr9	20233377	chr2	29646529	inter-chromosomal translocation
chr9	21800925	chr20	15289820	inter-chromosomal translocation
chr9	23055286	chr8	71491636	inter-chromosomal translocation
chr9	23349948	chr23	36566748	inter-chromosomal translocation
chr9	31762285	chr32	11410812	inter-chromosomal translocation
chr9	33728326	chr6	58665705	inter-chromosomal translocation
chr9	40516837	chr8	47095484	inter-chromosomal translocation
chr9	47497419	chr1	88398841	inter-chromosomal translocation
chr9	4866372	chr15	51241721	inter-chromosomal translocation
chr9	50341257	chr29	39614291	inter-chromosomal translocation
chr9	51927075	chr7	59806125	inter-chromosomal translocation
chr9	51927171	chr7	59806124	inter-chromosomal translocation
chr9	53194519	chr20	6103560	inter-chromosomal translocation
chr9	54755867	chr6	62999821	inter-chromosomal translocation
chr9	55319974	chr14	37913594	inter-chromosomal translocation
chr9	55539039	chr21	29911328	inter-chromosomal translocation
chr9	6167723	chr32	793306	inter-chromosomal translocation
chr9	9481866	chr20	26742978	inter-chromosomal translocation
chr8	10216760	chr27	25470680	inter-chromosomal translocation
chr8	10706172	chr22	38912313	inter-chromosomal translocation
chr8	1468781	chr2	73244814	inter-chromosomal translocation
chr8	18148533	chr4	2127350	inter-chromosomal translocation
chr8	18150460	chr34	4188466	inter-chromosomal translocation
chr8	22019009	chr10	53439	inter-chromosomal translocation
chr8	25436789	chr23	35247271	inter-chromosomal translocation
chr8	25436804	chr23	35247403	inter-chromosomal translocation
chr8	37163494	chr23	17149823	inter-chromosomal translocation
chr8	39107108	chr12	652437	inter-chromosomal translocation
chr8	41353983	chr38	3593066	inter-chromosomal translocation
chr8	44172338	chr13	52096531	inter-chromosomal translocation
chr8	45498725	chr6	38712633	inter-chromosomal translocation
chr8	46980629	chr11	23634592	inter-chromosomal translocation
chr8	47185604	chr18	17785818	inter-chromosomal translocation
chr8	50891887	chr24	26439827	inter-chromosomal translocation
chr8	61299836	chr21	22828943	inter-chromosomal translocation
chr8	61479882	chr2	83661125	inter-chromosomal translocation
chr8	63657194	chr35	2898149	inter-chromosomal translocation
chr8	64224204	chr1	100652739	inter-chromosomal translocation
chr8	65020556	chr18	11323098	inter-chromosomal translocation
chr8	65118038	chr2	83071832	inter-chromosomal translocation
chr8	65991101	chr21	17002683	inter-chromosomal translocation
chr8	71287363	chr5	45915850	inter-chromosomal translocation
chr8	71455406	chr31	38592941	inter-chromosomal translocation
chr8	73390788	chr32	23762468	inter-chromosomal translocation
chr8	73431662	chr3	72690016	inter-chromosomal translocation
chr8	74036844	chr25	9994294	inter-chromosomal translocation
chr8	74049600	chr3	65816438	inter-chromosomal translocation
chr8	74068789	chr17	11456660	inter-chromosomal translocation
chr8	74143864	chr33	20392649	inter-chromosomal translocation
chr8	74171167	chr11	366102	inter-chromosomal translocation
chr8	8973832	chr31	33602150	inter-chromosomal translocation
chr7	10481174	chr30	29802476	inter-chromosomal translocation
chr7	1305662	chr11	42586467	inter-chromosomal translocation
chr7	14754779	chr4	65653888	inter-chromosomal translocation
chr7	15930156	chr30	20799549	inter-chromosomal translocation
chr7	17752536	chr1	49453408	inter-chromosomal translocation
chr7	23682998	chr28	1767246	inter-chromosomal translocation
chr7	3166304	chr1	45524950	inter-chromosomal translocation
chr7	32430338	chr3	62967636	inter-chromosomal translocation
chr7	35578028	chr30	20854654	inter-chromosomal translocation
chr7	35949236	chr12	20272045	inter-chromosomal translocation
chr7	40671154	chr30	11617065	inter-chromosomal translocation
chr7	43493401	chr6	11935424	inter-chromosomal translocation
chr7	43595405	chr24	46674792	inter-chromosomal translocation
chr7	48755309	chr26	19689899	inter-chromosomal translocation
chr7	58724956	chr6	56303075	inter-chromosomal translocation
chr7	59681621	chr16	15882961	inter-chromosomal translocation
chr7	598114	chr19	51887708	inter-chromosomal translocation
chr7	61949649	chr28	5187861	inter-chromosomal translocation
chr7	64587471	chr22	18422602	inter-chromosomal translocation
chr7	69928813	chr23	32284264	inter-chromosomal translocation
chr7	76412014	chr13	1793375	inter-chromosomal translocation
chr7	77135251	chr32	12358401	inter-chromosomal translocation
chr7	77135258	chr32	12358323	inter-chromosomal translocation
chr7	77395347	chr28	23690017	inter-chromosomal translocation
chr7	78148397	chr30	34461109	inter-chromosomal translocation
chr7	9631410	chr6	25414133	inter-chromosomal translocation
chr7	9778004	chr13	22940569	inter-chromosomal translocation
chr6	11732779	chr4	7690104	inter-chromosomal translocation
chr6	1262854	chr18	39992936	inter-chromosomal translocation
chr6	12869972	chr3	52578357	inter-chromosomal translocation
chr6	14051599	chr3	88962580	inter-chromosomal translocation
chr6	14088091	chr22	61085855	inter-chromosomal translocation
chr6	16972541	chr24	33128326	inter-chromosomal translocation
chr6	16974267	chr13	2563907	inter-chromosomal translocation
chr6	16974279	chr13	2563966	inter-chromosomal translocation
chr6	18153490	chr25	21675290	inter-chromosomal translocation
chr6	18768745	chr38	20491132	inter-chromosomal translocation
chr6	18768759	chr38	20490895	inter-chromosomal translocation
chr6	19181564	chr18	45045027	inter-chromosomal translocation
chr6	22403899	chr31	15158886	inter-chromosomal translocation
chr6	23956049	chr24	10091938	inter-chromosomal translocation
chr6	24865769	chr12	20983755	inter-chromosomal translocation
chr6	27363729	chr1	107555210	inter-chromosomal translocation
chr6	28307637	chr19	31102490	inter-chromosomal translocation
chr6	33080713	chr22	41038353	inter-chromosomal translocation
chr6	33080715	chr22	41038325	inter-chromosomal translocation
chr6	33744827	chr1	55285920	inter-chromosomal translocation
chr6	53210378	chr13	62957401	inter-chromosomal translocation
chr6	55275239	chr21	5609760	inter-chromosomal translocation
chr6	55275301	chr21	5609750	inter-chromosomal translocation
chr6	5650401	chr2	38181969	inter-chromosomal translocation
chr6	57838012	chr12	14505613	inter-chromosomal translocation
chr6	58167658	chr13	43814157	inter-chromosomal translocation
chr6	60271944	chr34	31513618	inter-chromosomal translocation
chr6	61206543	chr23	16858404	inter-chromosomal translocation
chr6	65606422	chr1	100099266	inter-chromosomal translocation
chr6	74497754	chr18	38604179	inter-chromosomal translocation
chr6	7532604	chr1	111267320	inter-chromosomal translocation
chr6	8180775	chr14	45180505	inter-chromosomal translocation
chr6	9410666	chr1	43556950	inter-chromosomal translocation
chr5	15815317	chr34	20689082	inter-chromosomal translocation
chr5	16782788	chr31	37603557	inter-chromosomal translocation
chr5	16782789	chr31	37603844	inter-chromosomal translocation
chr5	17181123	chr14	28146248	inter-chromosomal translocation
chr5	1785609	chr2	63279048	inter-chromosomal translocation
chr5	1814396	chr24	28965065	inter-chromosomal translocation
chr5	26038951	chr22	43775473	inter-chromosomal translocation
chr5	27074187	chr17	39205608	inter-chromosomal translocation
chr5	27645873	chr11	36498756	inter-chromosomal translocation
chr5	29794503	chr20	4281525	inter-chromosomal translocation
chr5	29906430	chr4	58267068	inter-chromosomal translocation
chr5	35701703	chr20	57041626	inter-chromosomal translocation
chr5	35791410	chr20	47052150	inter-chromosomal translocation
chr5	40940417	chr36	27305350	inter-chromosomal translocation
chr5	41482979	chr3	9230923	inter-chromosomal translocation
chr5	41545607	chr1	58178556	inter-chromosomal translocation
chr5	45210382	chr12	67421857	inter-chromosomal translocation
chr5	46354821	chr30	38194372	inter-chromosomal translocation
chr5	46588417	chr28	19720366	inter-chromosomal translocation
chr5	47754490	chr2	23466171	inter-chromosomal translocation
chr5	5135921	chr21	21437747	inter-chromosomal translocation
chr5	567184	chr15	188775	inter-chromosomal translocation
chr5	62058840	chr1	78692670	inter-chromosomal translocation
chr5	62235844	chr12	34378400	inter-chromosomal translocation
chr5	66847214	chr22	56530430	inter-chromosomal translocation
chr5	70821218	chr38	8931267	inter-chromosomal translocation
chr5	72264997	chr1	116438823	inter-chromosomal translocation
chr5	73276361	chr34	14000730	inter-chromosomal translocation
chr5	73571447	chr20	52327342	inter-chromosomal translocation
chr5	74086342	chr2	30719190	inter-chromosomal translocation
chr5	77225903	chr17	26206980	inter-chromosomal translocation
chr5	77394956	chr1	30458576	inter-chromosomal translocation
chr5	80360188	chr36	17586568	inter-chromosomal translocation
chr5	8360887	chr38	21858860	inter-chromosomal translocation
chr5	85001329	chr22	38808753	inter-chromosomal translocation
chr5	85929658	chr3	90149854	inter-chromosomal translocation
chr5	9654002	chr22	61277737	inter-chromosomal translocation
chr4	10463607	chr27	1771146	inter-chromosomal translocation
chr4	15583453	chr23	2916785	inter-chromosomal translocation
chr4	15623713	chr3	16204277	inter-chromosomal translocation
chr4	16898	chr11	11606163	inter-chromosomal translocation
chr4	19436720	chr22	49019180	inter-chromosomal translocation
chr4	20674360	chr14	11940140	inter-chromosomal translocation
chr4	22876590	chr1	114091958	inter-chromosomal translocation
chr4	24373426	chr14	32369185	inter-chromosomal translocation
chr4	24540683	chr1	47668317	inter-chromosomal translocation
chr4	2480896	chr30	25245007	inter-chromosomal translocation
chr4	25449969	chr33	30836806	inter-chromosomal translocation
chr4	26547468	chr1	105303263	inter-chromosomal translocation
chr4	29289973	chr35	22756991	inter-chromosomal translocation
chr4	30312088	chr15	27986432	inter-chromosomal translocation
chr4	36322422	chr25	27731416	inter-chromosomal translocation
chr4	36524908	chr25	20257800	inter-chromosomal translocation
chr4	41708687	chr28	24899100	inter-chromosomal translocation
chr4	47804977	chr26	23063892	inter-chromosomal translocation
chr4	50559008	chr13	23699730	inter-chromosomal translocation
chr4	52910754	chr18	38113676	inter-chromosomal translocation
chr4	54523029	chr2	46762205	inter-chromosomal translocation
chr4	55018379	chr14	7528767	inter-chromosomal translocation
chr4	59939504	chr22	4151664	inter-chromosomal translocation
chr4	60738289	chr16	16754852	inter-chromosomal translocation
chr4	62468810	chr3	7067555	inter-chromosomal translocation
chr4	68612421	chr27	24034132	inter-chromosomal translocation
chr4	73105657	chr31	3535764	inter-chromosomal translocation
chr4	79811373	chr15	18691043	inter-chromosomal translocation
chr4	8351133	chr22	47240082	inter-chromosomal translocation
chr4	84063039	chr10	45657865	inter-chromosomal translocation
chr4	9835919	chr18	8542518	inter-chromosomal translocation
chr38	14925607	chr12	19968621	inter-chromosomal translocation
chr38	17664220	chr10	14855219	inter-chromosomal translocation
chr38	18707991	chr33	23211679	inter-chromosomal translocation
chr38	4707424	chr15	63729281	inter-chromosomal translocation
chr38	6929037	chr23	20723450	inter-chromosomal translocation
chr38	8416776	chr22	32648027	inter-chromosomal translocation
chr37	11508500	chr35	21099875	inter-chromosomal translocation
chr37	11508527	chr35	21100087	inter-chromosomal translocation
chr37	1886038	chr27	3559650	inter-chromosomal translocation
chr37	22632697	chr13	37121814	inter-chromosomal translocation
chr37	25760629	chr19	44073193	inter-chromosomal translocation
chr37	28463432	chr25	18535635	inter-chromosomal translocation
chr37	28715991	chr15	1203211	inter-chromosomal translocation
chr37	30902774	chr31	9952809	inter-chromosomal translocation
chr37	30902919	chr31	9952799	inter-chromosomal translocation
chr36	14053459	chr3	60817357	inter-chromosomal translocation
chr36	16983804	chr3	46169544	inter-chromosomal translocation
chr36	20974594	chr12	59663334	inter-chromosomal translocation
chr36	20974608	chr28	8197293	inter-chromosomal translocation
chr36	28093866	chr29	26403806	inter-chromosomal translocation
chr36	3511798	chr27	4197278	inter-chromosomal translocation
chr35	12396212	chr22	43112296	inter-chromosomal translocation
chr35	13618807	chr18	46098276	inter-chromosomal translocation
chr35	16512278	chr19	36595034	inter-chromosomal translocation
chr35	16512525	chr19	36595045	inter-chromosomal translocation
chr35	18782525	chr17	52239567	inter-chromosomal translocation
chr35	19769026	chr34	12533162	inter-chromosomal translocation
chr35	23108712	chr21	16335761	inter-chromosomal translocation
chr35	25900037	chr1	99746338	inter-chromosomal translocation
chr35	490412	chr10	58699530	inter-chromosomal translocation
chr34	12278097	chr3	26452328	inter-chromosomal translocation
chr34	13067952	chr2	21752511	inter-chromosomal translocation
chr34	14191240	chr23	9277249	inter-chromosomal translocation
chr34	14192009	chr23	9277222	inter-chromosomal translocation
chr34	17071291	chr1	104912406	inter-chromosomal translocation
chr34	34324615	chr3	58804790	inter-chromosomal translocation
chr34	35973033	chr29	8303393	inter-chromosomal translocation
chr33	11325772	chr2	73615563	inter-chromosomal translocation
chr33	12630713	chr3	73597903	inter-chromosomal translocation
chr33	16344134	chr16	56470133	inter-chromosomal translocation
chr33	18101924	chr23	35168837	inter-chromosomal translocation
chr33	19668554	chr21	16164737	inter-chromosomal translocation
chr33	20392651	chr2	84101768	inter-chromosomal translocation
chr33	22911146	chr18	7014941	inter-chromosomal translocation
chr33	22925947	chr2	54407230	inter-chromosomal translocation
chr33	23637595	chr14	32012409	inter-chromosomal translocation
chr33	29856333	chr28	10889411	inter-chromosomal translocation
chr33	30525833	chr29	29608050	inter-chromosomal translocation
chr33	31338929	chr16	1279495	inter-chromosomal translocation
chr33	372628	chr16	46076676	inter-chromosomal translocation
chr33	9872819	chr17	18490365	inter-chromosomal translocation
chr33	9964475	chr3	38958891	inter-chromosomal translocation
chr32	1650656	chr1	37988632	inter-chromosomal translocation
chr32	1650658	chr14	39770836	inter-chromosomal translocation
chr32	16909119	chr14	16110350	inter-chromosomal translocation
chr32	20934366	chr25	41981672	inter-chromosomal translocation
chr32	21107514	chr28	11546298	inter-chromosomal translocation
chr32	26128732	chr1	119117958	inter-chromosomal translocation
chr32	26663179	chr19	20043834	inter-chromosomal translocation
chr32	27654892	chr23	27554889	inter-chromosomal translocation
chr32	29400192	chr12	33123981	inter-chromosomal translocation
chr32	29901742	chr10	61773737	inter-chromosomal translocation
chr32	30046286	chr14	3101570	inter-chromosomal translocation
chr32	30647229	chr26	25531208	inter-chromosomal translocation
chr32	34047803	chr14	25254551	inter-chromosomal translocation
chr32	506816	chr26	37163588	inter-chromosomal translocation
chr32	782325	chr28	14282451	inter-chromosomal translocation
chr32	8923947	chr24	24732705	inter-chromosomal translocation
chr32	9792312	chr24	27311994	inter-chromosomal translocation
chr32	9811260	chr14	26836412	inter-chromosomal translocation
chr32	9811262	chr14	26836412	inter-chromosomal translocation
chr31	15947140	chr12	2480161	inter-chromosomal translocation
chr31	16608581	chr25	15061804	inter-chromosomal translocation
chr31	23998282	chr25	37184461	inter-chromosomal translocation
chr31	25916466	chr19	21077871	inter-chromosomal translocation
chr31	26071968	chr16	14748421	inter-chromosomal translocation
chr31	34282384	chr20	15760309	inter-chromosomal translocation
chr30	15277638	chr3	67635922	inter-chromosomal translocation
chr30	16026564	chr10	48746865	inter-chromosomal translocation
chr30	16491554	chr3	90009278	inter-chromosomal translocation
chr30	17697973	chr2	14947501	inter-chromosomal translocation
chr30	17933360	chr26	24911117	inter-chromosomal translocation
chr30	2387892	chr11	58177240	inter-chromosomal translocation
chr30	27721403	chr18	16783757	inter-chromosomal translocation
chr30	278085	chr29	4674996	inter-chromosomal translocation
chr30	32605188	chr14	2789544	inter-chromosomal translocation
chr30	33260317	chr3	48504720	inter-chromosomal translocation
chr30	34444300	chr22	39835051	inter-chromosomal translocation
chr30	36519159	chr13	3254046	inter-chromosomal translocation
chr30	38194372	chr10	29734853	inter-chromosomal translocation
chr30	38969639	chr11	70277147	inter-chromosomal translocation
chr30	39826429	chr11	68760498	inter-chromosomal translocation
chr30	40127721	chr1	100923167	inter-chromosomal translocation
chr30	5695191	chr12	34735262	inter-chromosomal translocation
chr3	14911859	chr29	2245726	inter-chromosomal translocation
chr3	15718803	chr19	7771587	inter-chromosomal translocation
chr3	15947706	chr21	31670705	inter-chromosomal translocation
chr3	22890284	chr10	64591068	inter-chromosomal translocation
chr3	27126970	chr29	16281608	inter-chromosomal translocation
chr3	33641963	chr23	39471428	inter-chromosomal translocation
chr3	33641979	chr23	39471453	inter-chromosomal translocation
chr3	34466575	chr1	15997109	inter-chromosomal translocation
chr3	372059	chr15	32405113	inter-chromosomal translocation
chr3	38886598	chr27	41222658	inter-chromosomal translocation
chr3	40316166	chr19	20125776	inter-chromosomal translocation
chr3	41591545	chr20	2671407	inter-chromosomal translocation
chr3	42178905	chr2	62079953	inter-chromosomal translocation
chr3	50925410	chr17	57428093	inter-chromosomal translocation
chr3	50925584	chr17	57428154	inter-chromosomal translocation
chr3	57452788	chr23	20417532	inter-chromosomal translocation
chr3	62061071	chr15	33686794	inter-chromosomal translocation
chr3	65073396	chr11	52961673	inter-chromosomal translocation
chr3	71478718	chr20	44939686	inter-chromosomal translocation
chr3	74236513	chr12	45040707	inter-chromosomal translocation
chr3	76438042	chr22	53913569	inter-chromosomal translocation
chr3	87839690	chr2	55875743	inter-chromosomal translocation
chr3	90108009	chr19	13764181	inter-chromosomal translocation
chr3	9718502	chr29	41596932	inter-chromosomal translocation
chr29	13279627	chr22	47848429	inter-chromosomal translocation
chr29	15947325	chr1	107755432	inter-chromosomal translocation
chr29	19227946	chr22	61230559	inter-chromosomal translocation
chr29	21384629	chr12	32147853	inter-chromosomal translocation
chr29	21532797	chr19	50443492	inter-chromosomal translocation
chr29	22476426	chr15	9768623	inter-chromosomal translocation
chr29	30017283	chr1	44250176	inter-chromosomal translocation
chr29	39333116	chr23	3625763	inter-chromosomal translocation
chr29	505709	chr17	32711319	inter-chromosomal translocation
chr29	7780408	chr18	43627732	inter-chromosomal translocation
chr28	12175829	chr1	43539228	inter-chromosomal translocation
chr28	12773321	chr18	21693569	inter-chromosomal translocation
chr28	14153997	chr27	5407904	inter-chromosomal translocation
chr28	15166677	chr19	6264760	inter-chromosomal translocation
chr28	15928215	chr23	17386805	inter-chromosomal translocation
chr28	15938228	chr22	52472199	inter-chromosomal translocation
chr28	275841	chr20	19091405	inter-chromosomal translocation
chr28	30225895	chr17	45123277	inter-chromosomal translocation
chr28	31971714	chr19	3517858	inter-chromosomal translocation
chr28	678896	chr10	4472124	inter-chromosomal translocation
chr28	7525719	chr2	21117471	inter-chromosomal translocation
chr28	965528	chr2	51632916	inter-chromosomal translocation
chr27	14256363	chr26	30950874	inter-chromosomal translocation
chr27	1909607	chr21	6617254	inter-chromosomal translocation
chr27	23018958	chr26	30443216	inter-chromosomal translocation
chr27	26407219	chr12	49194664	inter-chromosomal translocation
chr27	33599614	chr17	59441578	inter-chromosomal translocation
chr27	37162725	chr1	70894261	inter-chromosomal translocation
chr27	3825713	chr24	34001666	inter-chromosomal translocation
chr27	38681132	chr1	104810139	inter-chromosomal translocation
chr27	3886115	chr12	23594608	inter-chromosomal translocation
chr27	43679309	chr17	32866661	inter-chromosomal translocation
chr27	5610750	chr25	17577140	inter-chromosomal translocation
chr27	7146236	chr1	84079004	inter-chromosomal translocation
chr27	8118462	chr11	31162115	inter-chromosomal translocation
chr26	10568650	chr19	23191882	inter-chromosomal translocation
chr26	11667136	chr22	53733530	inter-chromosomal translocation
chr26	18599794	chr1	98117060	inter-chromosomal translocation
chr26	19166177	chr14	16788908	inter-chromosomal translocation
chr26	23672651	chr23	3826549	inter-chromosomal translocation
chr26	23672653	chr20	5559850	inter-chromosomal translocation
chr26	33194915	chr25	17463020	inter-chromosomal translocation
chr26	342801	chr16	47550165	inter-chromosomal translocation
chr26	3514147	chr20	39734639	inter-chromosomal translocation
chr26	393369	chr19	12248614	inter-chromosomal translocation
chr26	7528882	chr21	23187030	inter-chromosomal translocation
chr25	12267770	chr18	52868101	inter-chromosomal translocation
chr25	18473289	chr23	25127862	inter-chromosomal translocation
chr25	19394014	chr20	39584212	inter-chromosomal translocation
chr25	23941620	chr12	7622177	inter-chromosomal translocation
chr25	34363651	chr14	59452844	inter-chromosomal translocation
chr25	37205635	chr12	21641319	inter-chromosomal translocation
chr25	37262760	chr1	35666265	inter-chromosomal translocation
chr25	4030579	chr12	59454258	inter-chromosomal translocation
chr25	50266905	chr20	471669	inter-chromosomal translocation
chr25	6963820	chr13	46799850	inter-chromosomal translocation
chr24	10052892	chr10	41356439	inter-chromosomal translocation
chr24	19765615	chr14	11111387	inter-chromosomal translocation
chr24	27739319	chr16	49847080	inter-chromosomal translocation
chr24	30318429	chr1	28748635	inter-chromosomal translocation
chr24	30819950	chr12	384376	inter-chromosomal translocation
chr24	33352800	chr1	8202848	inter-chromosomal translocation
chr24	37941369	chr23	23614987	inter-chromosomal translocation
chr24	42387842	chr2	59579015	inter-chromosomal translocation
chr24	47353553	chr11	57385243	inter-chromosomal translocation
chr24	7615302	chr22	60623721	inter-chromosomal translocation
chr23	18132038	chr12	16760299	inter-chromosomal translocation
chr23	18333852	chr14	30030251	inter-chromosomal translocation
chr23	19118305	chr20	18539182	inter-chromosomal translocation
chr23	34586940	chr1	5736050	inter-chromosomal translocation
chr23	42075671	chr16	3312254	inter-chromosomal translocation
chr23	42088672	chr2	46624516	inter-chromosomal translocation
chr23	42256126	chr17	36935683	inter-chromosomal translocation
chr23	44360526	chr17	63950112	inter-chromosomal translocation
chr23	44360546	chr17	63950184	inter-chromosomal translocation
chr23	49407536	chr15	35942997	inter-chromosomal translocation
chr22	29888272	chr17	39162391	inter-chromosomal translocation
chr22	44137387	chr16	41600527	inter-chromosomal translocation
chr22	45737579	chr11	405127	inter-chromosomal translocation
chr22	51420400	chr1	37549438	inter-chromosomal translocation
chr22	54124648	chr17	18447346	inter-chromosomal translocation
chr22	54547917	chr10	37407891	inter-chromosomal translocation
chr22	58974771	chr17	4929204	inter-chromosomal translocation
chr22	61098485	chr13	29439429	inter-chromosomal translocation
chr21	17771623	chr17	26055702	inter-chromosomal translocation
chr21	19437381	chr11	57263947	inter-chromosomal translocation
chr21	25709559	chr1	114328953	inter-chromosomal translocation
chr21	28960174	chr2	42784068	inter-chromosomal translocation
chr21	39899212	chr13	38096627	inter-chromosomal translocation
chr21	41056770	chr17	13905125	inter-chromosomal translocation
chr21	42853795	chr19	32030603	inter-chromosomal translocation
chr21	43372310	chr10	47678171	inter-chromosomal translocation
chr21	43452480	chr1	53015833	inter-chromosomal translocation
chr21	45121358	chr2	74445097	inter-chromosomal translocation
chr21	6609778	chr20	47607317	inter-chromosomal translocation
chr20	10533930	chr12	4611104	inter-chromosomal translocation
chr20	12132446	chr1	80376830	inter-chromosomal translocation
chr20	16261829	chr14	37603992	inter-chromosomal translocation
chr20	22529004	chr16	38466833	inter-chromosomal translocation
chr20	24169814	chr15	58921242	inter-chromosomal translocation
chr20	25470000	chr13	19470139	inter-chromosomal translocation
chr20	31990554	chr19	32030589	inter-chromosomal translocation
chr20	45251178	chr13	24547640	inter-chromosomal translocation
chr20	47166891	chr17	12576432	inter-chromosomal translocation
chr20	47255936	chr17	61333414	inter-chromosomal translocation
chr20	8442331	chr10	47618023	inter-chromosomal translocation
chr2	13714746	chr12	42875068	inter-chromosomal translocation
chr2	18867493	chr13	24849051	inter-chromosomal translocation
chr2	18867501	chr19	9944616	inter-chromosomal translocation
chr2	20933803	chr15	56935128	inter-chromosomal translocation
chr2	23156498	chr16	52998967	inter-chromosomal translocation
chr2	25944656	chr1	14571104	inter-chromosomal translocation
chr2	41981604	chr17	59175626	inter-chromosomal translocation
chr2	41981617	chr17	59175554	inter-chromosomal translocation
chr2	42423622	chr1	31851419	inter-chromosomal translocation
chr2	46762197	chr18	16670414	inter-chromosomal translocation
chr2	49984180	chr14	53149017	inter-chromosomal translocation
chr2	56402469	chr16	8502366	inter-chromosomal translocation
chr2	57975010	chr13	7122257	inter-chromosomal translocation
chr2	68898734	chr1	108061227	inter-chromosomal translocation
chr2	81798832	chr10	50164797	inter-chromosomal translocation
chr19	20011193	chr16	53318284	inter-chromosomal translocation
chr19	20090840	chr18	51059902	inter-chromosomal translocation
chr19	32190458	chr17	46592168	inter-chromosomal translocation
chr19	38909866	chr12	32609596	inter-chromosomal translocation
chr19	51180412	chr13	2103741	inter-chromosomal translocation
chr19	9420384	chr16	41167554	inter-chromosomal translocation
chr18	30195359	chr1	31335999	inter-chromosomal translocation
chr18	33920573	chr17	56705736	inter-chromosomal translocation
chr18	37248417	chr16	39311997	inter-chromosomal translocation
chr18	52172545	chr15	26771559	inter-chromosomal translocation
chr18	53521127	chr10	46841860	inter-chromosomal translocation
chr17	13269890	chr1	115278804	inter-chromosomal translocation
chr17	33208069	chr12	44576590	inter-chromosomal translocation
chr17	35240096	chr1	5901659	inter-chromosomal translocation
chr17	37204600	chr14	25511655	inter-chromosomal translocation
chr17	37204609	chr14	25511009	inter-chromosomal translocation
chr17	51321389	chr1	69655539	inter-chromosomal translocation
chr17	59759848	chr10	29862506	inter-chromosomal translocation
chr17	62895912	chr14	35652590	inter-chromosomal translocation
chr17	7106506	chr10	61064597	inter-chromosomal translocation
chr16	10825662	chr12	15329027	inter-chromosomal translocation
chr16	23880089	chr12	66315832	inter-chromosomal translocation
chr15	13273722	chr1	89055789	inter-chromosomal translocation
chr15	22518637	chr13	23473589	inter-chromosomal translocation
chr15	28752252	chr10	39441262	inter-chromosomal translocation
chr15	35248560	chr11	40240350	inter-chromosomal translocation
chr15	399956	chr14	1384469	inter-chromosomal translocation
chr15	49557460	chr1	48715412	inter-chromosomal translocation
chr15	8513049	chr10	16302233	inter-chromosomal translocation
chr14	15333922	chr12	64065179	inter-chromosomal translocation
chr14	29019700	chr10	4057248	inter-chromosomal translocation
chr14	45180504	chr12	26079025	inter-chromosomal translocation
chr14	52623397	chr12	54002024	inter-chromosomal translocation
chr14	53817333	chr11	60232918	inter-chromosomal translocation
chr14	56197920	chr10	31959207	inter-chromosomal translocation
chr14	5788090	chr11	70811603	inter-chromosomal translocation
chr14	6252245	chr12	11323209	inter-chromosomal translocation
chr13	19662	chr10	16000858	inter-chromosomal translocation
chr13	29343157	chr10	11560381	inter-chromosomal translocation
chr13	34579520	chr12	9502364	inter-chromosomal translocation
chr13	52377354	chr12	30429050	inter-chromosomal translocation
chr12	10473604	chr10	44416080	inter-chromosomal translocation
chr12	28055810	chr11	69303220	inter-chromosomal translocation
chr12	53075997	chr1	83351304	inter-chromosomal translocation
chr12	71730633	chr1	52041569	inter-chromosomal translocation
chr11	16634857	chr1	29124553	inter-chromosomal translocation
chr11	25510391	chr10	7017376	inter-chromosomal translocation
chr11	36345246	chr1	115309774	inter-chromosomal translocation
chr11	54387163	chr1	113030754	inter-chromosomal translocation
