# Supplementary material for: Whole genome resequencing of the Iranian native dogs and wolves to unravel variome during dog domestication
Source: BMC Genomics. 2020 Mar 4;21:207. doi: 10.1186/s12864-020-6619-8 (PMC7057629; doi:10.1186/s12864-020-6619-8)
Supplement: Supplementary file 3 — Additional file 3: Table S17. Genomic structural variants including insertions, tandem duplication, deletions, translocations (inter and intra chromosomal) and inversions for three wolves. [file 12864_2020_6619_MOESM3_ESM.xlsx]

## Sheet: BreakDancer.insertion
Chr 1	Chr 1 position	Chr 2	Chr2 position	Type	length of affected region	BreakDancer Score	# of supporting reads
chr1	3063933	chr1	3063993	Insertion	-143	99	10
chr1	119362174	chr1	119362210	Insertion	-241	99	12
chr1	54362421	chr1	54362454	Insertion	-213	99	30
chr1	122152043	chr1	122152136	Insertion	-190	99	12
chr1	97712884	chr1	97712888	Insertion	-182	99	37
chr1	121788668	chr1	121788794	Insertion	-178	99	42
chr1	116598411	chr1	116598496	Insertion	-169	99	13
chr1	13087794	chr1	13087869	Insertion	-160	99	18
chr1	47732295	chr1	47732301	Insertion	-156	99	16
chr1	68537136	chr1	68537142	Insertion	-156	99	25
chr1	24500300	chr1	24500416	Insertion	-155	99	10
chr1	21867665	chr1	21867719	Insertion	-151	99	11
chr1	14031540	chr1	14031553	Insertion	-150	99	10
chr1	56404251	chr1	56404468	Insertion	-148	99	14
chr1	7747837	chr1	7747893	Insertion	-145	99	11
chr1	73965669	chr1	73965730	Insertion	-141	99	12
chr1	9381762	chr1	9381934	Insertion	-140	99	11
chr1	92697704	chr1	92697816	Insertion	-140	99	14
chr1	94694735	chr1	94694822	Insertion	-138	99	11
chr1	35664212	chr1	35664251	Insertion	-134	99	14
chr10	18482388	chr10	18482416	Insertion	-204	99	16
chr10	627897	chr10	628017	Insertion	-170	99	18
chr10	67590907	chr10	67590964	Insertion	-167	99	20
chr10	13079501	chr10	13079540	Insertion	-160	99	14
chr10	35109930	chr10	35109950	Insertion	-151	99	10
chr10	12523074	chr10	12523128	Insertion	-144	99	11
chr10	17872341	chr10	17872395	Insertion	-133	99	12
chr11	5330875	chr11	5330976	Insertion	-170	99	10
chr11	15210771	chr11	15210874	Insertion	-170	99	14
chr11	944984	chr11	945101	Insertion	-169	99	12
chr11	68673039	chr11	68673061	Insertion	-167	99	10
chr11	3313303	chr11	3313355	Insertion	-152	99	13
chr11	73327133	chr11	73327270	Insertion	-152	99	27
chr11	71762609	chr11	71762671	Insertion	-151	99	11
chr11	30745311	chr11	30745384	Insertion	-150	99	17
chr11	73403342	chr11	73403579	Insertion	-149	99	10
chr11	69988115	chr11	69988132	Insertion	-144	99	16
chr11	30758080	chr11	30758254	Insertion	-139	99	11
chr11	47623636	chr11	47623683	Insertion	-136	99	12
chr12	65371282	chr12	65371398	Insertion	-200	99	32
chr12	11887348	chr12	11887405	Insertion	-177	99	11
chr12	16424294	chr12	16424418	Insertion	-149	99	16
chr12	50944885	chr12	50944942	Insertion	-143	99	11
chr12	43480133	chr12	43480188	Insertion	-138	99	17
chr12	25106479	chr12	25106530	Insertion	-137	99	10
chr12	31832828	chr12	31832899	Insertion	-131	99	13
chr13	39307938	chr13	39308026	Insertion	-198	99	13
chr13	21275880	chr13	21275949	Insertion	-182	99	18
chr13	31544013	chr13	31544130	Insertion	-158	99	23
chr13	62778371	chr13	62778449	Insertion	-156	99	14
chr13	5240366	chr13	5240440	Insertion	-152	99	17
chr13	36703295	chr13	36703337	Insertion	-151	99	11
chr13	34467008	chr13	34467101	Insertion	-147	99	10
chr13	4835032	chr13	4835197	Insertion	-136	99	11
chr14	46187576	chr14	46187669	Insertion	-225	99	15
chr14	55193911	chr14	55193965	Insertion	-204	99	15
chr14	60806063	chr14	60806103	Insertion	-196	99	17
chr14	60275604	chr14	60275671	Insertion	-186	99	10
chr14	59902178	chr14	59902293	Insertion	-166	99	12
chr14	35315943	chr14	35316007	Insertion	-166	99	17
chr14	41581799	chr14	41581902	Insertion	-163	99	23
chr14	29109236	chr14	29109328	Insertion	-154	99	15
chr14	42101971	chr14	42101990	Insertion	-145	99	11
chr14	60617925	chr14	60617987	Insertion	-142	99	11
chr14	34902944	chr14	34903085	Insertion	-135	99	16
chr15	38461680	chr15	38461731	Insertion	-185	99	11
chr15	1463382	chr15	1463494	Insertion	-182	99	10
chr15	34316913	chr15	34317116	Insertion	-182	99	10
chr15	34094366	chr15	34094457	Insertion	-180	99	12
chr15	59948339	chr15	59948349	Insertion	-169	99	10
chr15	61502192	chr15	61502271	Insertion	-167	99	16
chr15	62641983	chr15	62641992	Insertion	-157	99	12
chr15	52788517	chr15	52788616	Insertion	-154	99	22
chr15	21334006	chr15	21334059	Insertion	-149	99	11
chr15	59766570	chr15	59766588	Insertion	-147	99	15
chr16	54283812	chr16	54283813	Insertion	-209	99	23
chr16	1275564	chr16	1275653	Insertion	-192	99	26
chr16	36287853	chr16	36287931	Insertion	-176	99	12
chr16	42947899	chr16	42947988	Insertion	-170	99	15
chr16	54027471	chr16	54027529	Insertion	-165	99	11
chr16	54919953	chr16	54919979	Insertion	-160	99	10
chr16	13890301	chr16	33692674	Insertion	-158	99	19
chr16	7780385	chr16	7780538	Insertion	-152	99	12
chr16	37991681	chr16	37991795	Insertion	-151	99	12
chr16	1128121	chr16	13889938	Insertion	-148	99	11
chr16	20383866	chr16	20383895	Insertion	-143	99	12
chr16	48288572	chr16	48288651	Insertion	-138	99	10
chr17	1450497	chr17	1450572	Insertion	-177	99	20
chr17	13202317	chr17	13202401	Insertion	-167	99	11
chr17	49446285	chr17	49446372	Insertion	-160	99	82
chr17	61024908	chr17	61025028	Insertion	-158	99	18
chr17	38940374	chr17	38940397	Insertion	-155	99	12
chr17	24740822	chr17	24740832	Insertion	-152	99	10
chr17	13190446	chr17	13190550	Insertion	-151	99	14
chr17	4599590	chr17	4599633	Insertion	-149	99	14
chr17	7838936	chr17	7839219	Insertion	-146	99	26
chr17	42752005	chr17	42752082	Insertion	-145	99	15
chr18	37108579	chr18	37108659	Insertion	-206	99	56
chr18	45248401	chr18	45248470	Insertion	-154	99	13
chr18	9643722	chr18	9643852	Insertion	-149	99	19
chr18	40014113	chr18	40014132	Insertion	-147	99	10
chr18	17285208	chr18	17285354	Insertion	-145	99	17
chr18	33995322	chr18	33995369	Insertion	-145	99	19
chr18	50744982	chr18	50745089	Insertion	-136	99	19
chr18	40234610	chr18	40234656	Insertion	-135	99	13
chr19	30303772	chr19	30303854	Insertion	-205	99	16
chr19	50264769	chr19	50264864	Insertion	-173	99	11
chr19	44476083	chr19	44476107	Insertion	-171	99	12
chr19	52564056	chr19	52565697	Insertion	-171	99	17
chr19	28047083	chr19	28047091	Insertion	-171	99	22
chr19	52981345	chr19	52981479	Insertion	-169	99	14
chr19	52563357	chr19	52563709	Insertion	-165	99	10
chr19	50346135	chr19	50346208	Insertion	-157	99	26
chr19	237089	chr19	237141	Insertion	-154	99	15
chr2	84113497	chr2	84113566	Insertion	-168	99	14
chr2	29667338	chr2	29667390	Insertion	-156	99	15
chr2	7019229	chr2	7019306	Insertion	-153	99	11
chr2	84082814	chr2	84082918	Insertion	-147	99	15
chr2	9420554	chr2	9420639	Insertion	-145	99	16
chr2	45968279	chr2	45968340	Insertion	-145	99	22
chr2	32528613	chr2	32528696	Insertion	-144	99	19
chr2	37530398	chr2	37530468	Insertion	-140	99	17
chr20	13838148	chr20	13838263	Insertion	-166	99	10
chr20	52610072	chr20	52610185	Insertion	-166	99	14
chr20	12073326	chr20	12073445	Insertion	-141	99	11
chr20	31911768	chr20	31911824	Insertion	-138	99	17
chr20	18945486	chr20	18945582	Insertion	-135	99	10
chr20	46004451	chr20	46004538	Insertion	-133	99	10
chr21	20003734	chr21	20003826	Insertion	-163	99	10
chr21	36127180	chr21	36127309	Insertion	-156	99	16
chr21	14261748	chr21	14261771	Insertion	-147	99	10
chr21	29027029	chr21	29027054	Insertion	-147	99	12
chr21	36324254	chr21	36324290	Insertion	-144	99	10
chr21	10499461	chr21	10499600	Insertion	-144	99	11
chr21	35748277	chr21	35748321	Insertion	-141	99	23
chr22	2183970	chr22	2184027	Insertion	-197	99	17
chr22	1890296	chr22	1890334	Insertion	-178	99	13
chr22	40527799	chr22	40527875	Insertion	-163	99	16
chr22	18147614	chr22	18147671	Insertion	-161	99	14
chr22	58016022	chr22	58016098	Insertion	-155	99	20
chr22	4879588	chr22	4879620	Insertion	-155	99	21
chr22	60921352	chr22	60921399	Insertion	-148	99	11
chr22	55944686	chr22	55944784	Insertion	-144	99	17
chr23	30530893	chr23	30530959	Insertion	-156	99	11
chr23	46097242	chr23	46097418	Insertion	-152	99	14
chr23	35988949	chr23	35989026	Insertion	-150	99	11
chr23	17610640	chr23	17610697	Insertion	-143	99	10
chr23	48799054	chr23	48799098	Insertion	-143	99	10
chr23	5888582	chr23	5888642	Insertion	-143	99	16
chr23	2736708	chr23	2736759	Insertion	-142	99	13
chr23	2736594	chr23	2736708	Insertion	-138	99	10
chr23	28304768	chr23	28304863	Insertion	-129	99	10
chr24	45851139	chr24	45851250	Insertion	-174	99	11
chr24	44970370	chr24	44970450	Insertion	-166	99	10
chr24	34820564	chr24	34820682	Insertion	-159	99	13
chr24	44887678	chr24	44887722	Insertion	-152	99	12
chr24	40717938	chr24	40717979	Insertion	-151	99	10
chr24	14020677	chr24	14020725	Insertion	-143	99	17
chr24	15492082	chr24	15492188	Insertion	-142	99	11
chr24	13866849	chr24	13866855	Insertion	-136	99	10
chr24	15782581	chr24	15782653	Insertion	-135	99	13
chr25	48277138	chr25	48277253	Insertion	-218	99	10
chr25	51610690	chr25	51610705	Insertion	-176	99	15
chr25	49068976	chr25	49069077	Insertion	-176	99	27
chr25	8670573	chr25	8670639	Insertion	-162	99	10
chr25	8461124	chr25	8461161	Insertion	-152	99	13
chr25	46338249	chr25	46338292	Insertion	-148	99	12
chr25	49834003	chr25	49834034	Insertion	-143	99	12
chr25	47430070	chr25	47430219	Insertion	-142	99	12
chr25	20124227	chr25	20124275	Insertion	-141	99	16
chr26	35316322	chr26	35316475	Insertion	-159	99	12
chr26	11875662	chr26	11875724	Insertion	-151	99	10
chr26	35134592	chr26	35134652	Insertion	-142	99	11
chr27	2700532	chr27	2700544	Insertion	-175	99	24
chr27	16705208	chr27	16705220	Insertion	-173	99	25
chr27	13305073	chr27	13305077	Insertion	-159	99	14
chr27	15426879	chr27	15426992	Insertion	-153	99	15
chr27	27001637	chr27	27001746	Insertion	-149	99	10
chr27	31227182	chr27	31227302	Insertion	-148	99	11
chr27	17415822	chr27	17415898	Insertion	-144	99	12
chr28	30836103	chr28	30836200	Insertion	-160	99	14
chr28	36789442	chr28	36789506	Insertion	-160	99	20
chr28	31690956	chr28	31691015	Insertion	-145	99	15
chr28	29510353	chr28	29510419	Insertion	-145	99	16
chr29	36521156	chr29	36521276	Insertion	-221	99	70
chr29	39595004	chr29	39595166	Insertion	-181	99	40
chr29	40618671	chr29	40618711	Insertion	-171	99	10
chr29	40830515	chr29	40830613	Insertion	-167	99	13
chr29	38846465	chr29	38846581	Insertion	-161	99	15
chr29	31994459	chr29	31994490	Insertion	-154	99	14
chr29	31443714	chr29	31443820	Insertion	-143	99	11
chr29	32737940	chr29	32737959	Insertion	-138	99	10
chr3	26825927	chr3	26826021	Insertion	-188	99	19
chr3	1122032	chr3	1122163	Insertion	-166	99	13
chr3	60159652	chr3	60159672	Insertion	-164	99	26
chr3	57239178	chr3	57239223	Insertion	-162	99	13
chr3	91058519	chr3	91058552	Insertion	-162	99	20
chr3	11265436	chr3	11265465	Insertion	-139	99	11
chr3	22923112	chr3	22923164	Insertion	-136	99	12
chr30	39814788	chr30	39814801	Insertion	-183	99	15
chr30	26776002	chr30	26776021	Insertion	-172	99	13
chr31	36965495	chr31	36965512	Insertion	-190	99	51
chr31	35404412	chr31	35404519	Insertion	-178	99	22
chr31	198290	chr31	198294	Insertion	-156	99	11
chr31	39312051	chr31	39312077	Insertion	-156	99	13
chr31	389573	chr31	389673	Insertion	-156	99	24
chr31	35477033	chr31	35477146	Insertion	-143	99	10
chr31	12384770	chr31	12384844	Insertion	-139	99	11
chr31	29799283	chr31	29799440	Insertion	-137	99	10
chr32	21265020	chr32	21265721	Insertion	-183	99	10
chr32	23790400	chr32	23790519	Insertion	-176	99	12
chr32	14661893	chr32	14661954	Insertion	-168	99	18
chr32	10870107	chr32	10870140	Insertion	-158	99	21
chr32	8980444	chr32	8980479	Insertion	-144	99	15
chr32	12807567	chr32	12807594	Insertion	-136	99	13
chr33	22932008	chr33	22932044	Insertion	-193	99	13
chr33	30150750	chr33	30150763	Insertion	-174	99	10
chr33	24294794	chr33	24294895	Insertion	-156	99	10
chr33	29439186	chr33	29439231	Insertion	-151	99	19
chr33	12320914	chr33	12320982	Insertion	-150	99	16
chr34	6110133	chr34	6110173	Insertion	-168	99	10
chr34	691370	chr34	691386	Insertion	-165	99	15
chr34	24787407	chr34	24787454	Insertion	-164	99	22
chr34	28691058	chr34	28691239	Insertion	-153	99	10
chr34	29578667	chr34	29578738	Insertion	-153	99	16
chr34	37589999	chr34	37590053	Insertion	-151	99	11
chr34	2506090	chr34	2506181	Insertion	-150	99	10
chr34	2944389	chr34	2944448	Insertion	-142	99	17
chr34	17206989	chr34	17207045	Insertion	-134	99	11
chr34	13583055	chr34	13583106	Insertion	-133	99	13
chr35	13618870	chr35	13618947	Insertion	-165	99	13
chr35	18888428	chr35	18888531	Insertion	-147	99	13
chr35	6107807	chr35	6107891	Insertion	-138	99	12
chr36	30417936	chr36	30418416	Insertion	-194	99	10
chr36	29582684	chr36	29582742	Insertion	-191	99	49
chr36	29554969	chr36	29554971	Insertion	-185	99	12
chr36	28918456	chr36	28918492	Insertion	-173	99	19
chr36	6263892	chr36	6263989	Insertion	-167	99	13
chr36	26749469	chr36	26749487	Insertion	-140	99	10
chr36	11598689	chr36	11598734	Insertion	-139	99	11
chr37	28377440	chr37	28378550	Insertion	-218	99	14
chr37	2312909	chr37	2312942	Insertion	-178	99	25
chr37	9824411	chr37	9824512	Insertion	-172	99	11
chr37	2131974	chr37	2132035	Insertion	-166	99	10
chr37	28453111	chr37	28453188	Insertion	-157	99	16
chr38	19669620	chr38	19669738	Insertion	-173	99	10
chr4	86852013	chr4	86852038	Insertion	-199	99	21
chr4	6417529	chr4	6417536	Insertion	-172	99	17
chr4	45385509	chr4	45385665	Insertion	-171	99	14
chr4	34328848	chr4	34328858	Insertion	-169	99	12
chr4	33316722	chr4	33316756	Insertion	-157	99	18
chr4	34536382	chr4	34536475	Insertion	-156	99	23
chr4	59287522	chr4	59287543	Insertion	-154	99	10
chr4	68033802	chr4	68033837	Insertion	-152	99	16
chr4	49768072	chr4	49768115	Insertion	-151	99	11
chr4	4694775	chr4	4694839	Insertion	-151	99	31
chr4	53441987	chr4	53442135	Insertion	-148	99	13
chr4	34116805	chr4	34116807	Insertion	-147	99	13
chr4	70719213	chr4	70719262	Insertion	-145	99	13
chr5	24375805	chr5	24375912	Insertion	-172	99	12
chr5	58367253	chr5	58367285	Insertion	-167	99	24
chr5	70366433	chr5	70366636	Insertion	-163	99	23
chr5	78306561	chr5	78307061	Insertion	-161	99	12
chr5	86742781	chr5	86742869	Insertion	-158	99	10
chr5	64569539	chr5	64569632	Insertion	-155	99	11
chr5	58925526	chr5	58925621	Insertion	-155	99	33
chr5	5460939	chr5	5461024	Insertion	-153	99	10
chr5	77010663	chr5	77010735	Insertion	-152	99	22
chr5	58988483	chr5	58988604	Insertion	-151	99	13
chr5	78246756	chr5	78246863	Insertion	-148	99	91
chr5	73064444	chr5	73064497	Insertion	-133	99	10
chr5	84819778	chr5	84819895	Insertion	-132	99	17
chr6	75568333	chr6	75568445	Insertion	-180	99	11
chr6	59811824	chr6	59811853	Insertion	-171	99	10
chr6	23449381	chr6	23449498	Insertion	-153	99	14
chr6	15615527	chr6	15615621	Insertion	-150	99	11
chr6	53945815	chr6	53945911	Insertion	-147	99	11
chr6	14645222	chr6	14645242	Insertion	-143	99	13
chr7	62624247	chr7	62624339	Insertion	-176	99	12
chr7	19369690	chr7	19369692	Insertion	-172	99	23
chr7	40711530	chr7	40711610	Insertion	-157	99	11
chr7	21929013	chr7	21929127	Insertion	-155	99	10
chr7	15985500	chr7	15985559	Insertion	-153	99	20
chr7	31779340	chr7	31779395	Insertion	-151	99	23
chr7	29978073	chr7	29978251	Insertion	-148	99	10
chr7	59809989	chr7	59810049	Insertion	-147	99	11
chr7	60077133	chr7	60077232	Insertion	-146	99	11
chr7	80949192	chr7	80949316	Insertion	-138	99	17
chr7	80948762	chr7	80948823	Insertion	-133	99	13
chr8	72912602	chr8	72912612	Insertion	-169	99	11
chr8	63524889	chr8	63524903	Insertion	-155	99	12
chr8	70097626	chr8	70097701	Insertion	-151	99	16
chr8	66672575	chr8	66672627	Insertion	-137	99	11
chr8	27627141	chr8	27627225	Insertion	-137	99	15
chr9	35154704	chr9	35154716	Insertion	-211	99	39
chr9	55100532	chr9	55100607	Insertion	-178	99	17
chr9	9674	chr9	10268	Insertion	-171	99	24
chr9	21208851	chr9	21208886	Insertion	-154	99	13
chr9	38220829	chr9	38220872	Insertion	-142	99	13
chr9	50842511	chr9	50842590	Insertion	-141	99	12
chr9	7431582	chr9	7431769	Insertion	-140	99	14
chrX	1101099	chrX	1101141	Insertion	-175	99	15
chrX	114214163	chrX	114214378	Insertion	-162	99	12
chrX	4575739	chrX	4575755	Insertion	-160	99	12
chrX	4420639	chrX	4420743	Insertion	-159	99	41
chrX	114213161	chrX	114213232	Insertion	-158	99	32
chrX	115687	chrX	115829	Insertion	-156	99	21
chrX	1394915	chrX	1394966	Insertion	-152	99	22
chrX	6258033	chrX	6258173	Insertion	-147	99	13
chrX	3943239	chrX	3943282	Insertion	-142	99	14
chrX	2686264	chrX	2686315	Insertion	-138	99	15

## Sheet: BreakDancer.deletion
Chr 1	Chr 1 position	Chr 2	Chr2 position	Type	length of affected region	BreakDancer Score	# of supporting reads
chr1	725498	chr1	725566	deletion	149	99	32
chr1	828531	chr1	828767	deletion	190	99	12
chr1	1134287	chr1	1134476	deletion	235	99	20
chr1	1371032	chr1	1371243	deletion	220	99	15
chr1	1545767	chr1	1545893	deletion	220	99	27
chr1	2366617	chr1	2366798	deletion	310	99	25
chr1	2554787	chr1	2554817	deletion	113	99	22
chr1	2783891	chr1	2784144	deletion	225	99	16
chr1	2784060	chr1	2784144	deletion	227	99	13
chr1	3167797	chr1	3167953	deletion	180	99	21
chr1	3366925	chr1	3367053	deletion	195	99	31
chr1	3847718	chr1	3847859	deletion	220	99	18
chr1	4070820	chr1	4073019	deletion	2390	99	32
chr1	4688057	chr1	4688490	deletion	468	99	28
chr1	4848850	chr1	4848969	deletion	207	99	10
chr1	5308140	chr1	5308336	deletion	260	99	28
chr1	5339240	chr1	5339445	deletion	216	99	14
chr1	5350048	chr1	5352542	deletion	2588	99	23
chr1	5812962	chr1	5813043	deletion	184	99	11
chr1	5914710	chr1	5914958	deletion	182	99	21
chr1	5914868	chr1	5914958	deletion	162	99	10
chr1	5952246	chr1	5952367	deletion	201	99	18
chr1	6453103	chr1	6453407	deletion	384	99	31
chr1	7176300	chr1	7176448	deletion	227	99	15
chr1	7204857	chr1	7204984	deletion	222	99	13
chr1	7252523	chr1	7253681	deletion	1257	99	23
chr1	7378731	chr1	7379484	deletion	719	99	11
chr1	7641299	chr1	7641412	deletion	199	99	16
chr1	7676092	chr1	7676357	deletion	209	99	15
chr1	8172010	chr1	8172138	deletion	246	99	35
chr1	8412223	chr1	8412341	deletion	207	99	13
chr1	8484468	chr1	8484654	deletion	225	99	12
chr1	9205572	chr1	9205681	deletion	200	99	32
chr1	9220508	chr1	9220823	deletion	209	99	13
chr1	9249632	chr1	9249724	deletion	194	99	24
chr1	9258040	chr1	9258232	deletion	231	99	11
chr1	9390463	chr1	9390724	deletion	235	99	13
chr1	9402029	chr1	9402149	deletion	221	99	36
chr1	9443679	chr1	9443897	deletion	230	99	10
chr1	9457585	chr1	9457680	deletion	193	99	20
chr1	9707545	chr1	9707664	deletion	234	99	24
chr1	10238369	chr1	10238486	deletion	204	99	22
chr1	10366963	chr1	10367218	deletion	232	99	11
chr1	10577795	chr1	10578003	deletion	216	99	14
chr1	10974684	chr1	10974872	deletion	218	99	14
chr1	11654737	chr1	11654878	deletion	174	99	16
chr1	11679813	chr1	11680026	deletion	196	99	19
chr1	11680683	chr1	11680957	deletion	243	99	12
chr1	11680864	chr1	11680957	deletion	227	99	19
chr1	11756437	chr1	11756461	deletion	171	99	14
chr1	11796410	chr1	11796507	deletion	206	99	20
chr1	12233570	chr1	12233716	deletion	213	99	18
chr1	12265966	chr1	12266207	deletion	224	99	14
chr1	12789945	chr1	12790160	deletion	220	99	16
chr1	13131533	chr1	13131633	deletion	230	99	20
chr1	13402415	chr1	13597362	deletion	194972	99	22
chr1	13412877	chr1	13412985	deletion	205	99	13
chr1	13454381	chr1	13454503	deletion	201	99	17
chr1	13575293	chr1	13575424	deletion	223	99	34
chr1	13880477	chr1	13880618	deletion	215	99	26
chr1	14057860	chr1	14058068	deletion	212	99	21
chr1	14274508	chr1	14274649	deletion	227	99	46
chr1	14437061	chr1	14437238	deletion	222	99	16
chr1	14909853	chr1	14910054	deletion	180	99	20
chr1	15655784	chr1	15655965	deletion	217	99	22
chr1	15751105	chr1	15751292	deletion	173	99	10
chr1	15754164	chr1	15754278	deletion	214	99	18
chr1	16308830	chr1	16308940	deletion	190	99	11
chr1	16454605	chr1	16454880	deletion	227	99	14
chr1	16733988	chr1	16734100	deletion	213	99	15
chr1	16815883	chr1	16816006	deletion	214	99	27
chr1	16840424	chr1	16840548	deletion	210	99	15
chr1	16840877	chr1	16841141	deletion	234	99	13
chr1	17071545	chr1	17071831	deletion	223	99	12
chr1	17071724	chr1	17071831	deletion	215	99	10
chr1	17173560	chr1	17173652	deletion	178	99	13
chr1	17188243	chr1	17188374	deletion	248	99	10
chr1	17317914	chr1	17318145	deletion	214	99	14
chr1	18085934	chr1	18086174	deletion	217	99	19
chr1	18086064	chr1	18086174	deletion	209	99	12
chr1	18280846	chr1	18281027	deletion	239	99	13
chr1	18619433	chr1	18619631	deletion	225	99	27
chr1	19039162	chr1	19039264	deletion	217	99	32
chr1	19126322	chr1	19126443	deletion	159	99	15
chr1	19252060	chr1	19252165	deletion	214	99	35
chr1	19503787	chr1	19503900	deletion	226	99	21
chr1	19524210	chr1	19524407	deletion	279	99	21
chr1	19700864	chr1	19701196	deletion	403	99	12
chr1	19811114	chr1	19811246	deletion	212	99	35
chr1	20990296	chr1	20990424	deletion	222	99	29
chr1	21155423	chr1	21155555	deletion	206	99	11
chr1	21424228	chr1	21424408	deletion	186	99	17
chr1	21976408	chr1	21976614	deletion	208	99	14
chr1	22081482	chr1	22081751	deletion	230	99	12
chr1	22114974	chr1	22115150	deletion	216	99	13
chr1	22135235	chr1	22135589	deletion	372	99	13
chr1	22146447	chr1	22146653	deletion	220	99	16
chr1	22321114	chr1	22321373	deletion	215	99	11
chr1	22399559	chr1	22399690	deletion	212	99	30
chr1	22442875	chr1	22443682	deletion	904	99	11
chr1	22474062	chr1	22474226	deletion	165	99	13
chr1	22474163	chr1	22474322	deletion	175	99	12
chr1	23008471	chr1	23008583	deletion	213	99	16
chr1	23051160	chr1	23051277	deletion	223	99	22
chr1	23078808	chr1	23079071	deletion	236	99	22
chr1	23129796	chr1	23129916	deletion	225	99	20
chr1	23193055	chr1	23199916	deletion	6788	99	10
chr1	23337517	chr1	23337663	deletion	228	99	17
chr1	23462969	chr1	23463170	deletion	191	99	12
chr1	23582803	chr1	23582916	deletion	225	99	15
chr1	23752297	chr1	23752514	deletion	268	99	18
chr1	23859883	chr1	23860134	deletion	257	99	12
chr1	23867858	chr1	23868207	deletion	400	99	19
chr1	24163511	chr1	24163700	deletion	212	99	14
chr1	24307434	chr1	24313610	deletion	6294	99	16
chr1	24344951	chr1	24345071	deletion	205	99	22
chr1	24414298	chr1	24415204	deletion	993	99	25
chr1	24423367	chr1	24423770	deletion	352	99	16
chr1	24447025	chr1	24447199	deletion	195	99	21
chr1	24553635	chr1	24553759	deletion	212	99	25
chr1	24891856	chr1	24891967	deletion	148	99	19
chr1	24928131	chr1	24928282	deletion	247	99	15
chr1	24956497	chr1	24956546	deletion	209	99	27
chr1	25203273	chr1	25203386	deletion	203	99	23
chr1	25398664	chr1	25398859	deletion	197	99	25
chr1	25814219	chr1	25814390	deletion	199	99	14
chr1	25856556	chr1	25856731	deletion	191	99	15
chr1	25993511	chr1	25993630	deletion	116	99	11
chr1	26010702	chr1	26010820	deletion	205	99	12
chr1	26087838	chr1	26087965	deletion	230	99	14
chr1	26129125	chr1	26129280	deletion	159	99	15
chr1	26171308	chr1	26173077	deletion	1695	99	15
chr1	26265551	chr1	26265716	deletion	209	99	20
chr1	26277226	chr1	26277520	deletion	245	99	14
chr1	26302528	chr1	26302652	deletion	221	99	19
chr1	26379862	chr1	26379987	deletion	209	99	12
chr1	27088620	chr1	27088718	deletion	198	99	32
chr1	27118232	chr1	27118316	deletion	196	99	16
chr1	27238309	chr1	27238470	deletion	264	99	16
chr1	27457795	chr1	27457958	deletion	204	99	11
chr1	27648446	chr1	27648538	deletion	210	99	28
chr1	27683362	chr1	27683480	deletion	216	99	20
chr1	27768340	chr1	27769034	deletion	695	99	10
chr1	27850448	chr1	27851295	deletion	862	99	20
chr1	27907876	chr1	27907896	deletion	115	99	10
chr1	28041427	chr1	28041603	deletion	285	99	18
chr1	28228799	chr1	28232907	deletion	4079	99	11
chr1	28287881	chr1	28288072	deletion	199	99	27
chr1	28362762	chr1	28362945	deletion	201	99	19
chr1	28531189	chr1	28533422	deletion	2296	99	26
chr1	28620000	chr1	28625620	deletion	5716	99	29
chr1	28677855	chr1	28677985	deletion	221	99	26
chr1	28821346	chr1	28821583	deletion	225	99	24
chr1	29059906	chr1	29060031	deletion	229	99	14
chr1	29118851	chr1	29119187	deletion	242	99	14
chr1	29579031	chr1	29580387	deletion	1432	99	25
chr1	29621136	chr1	29621282	deletion	216	99	19
chr1	29857439	chr1	29857693	deletion	215	99	16
chr1	29858761	chr1	29858920	deletion	228	99	22
chr1	30137343	chr1	30137469	deletion	252	99	16
chr1	30167154	chr1	30167324	deletion	219	99	23
chr1	30294275	chr1	30294425	deletion	219	99	26
chr1	30439328	chr1	30443360	deletion	3977	99	12
chr1	30564098	chr1	30564209	deletion	193	99	35
chr1	30774749	chr1	30774848	deletion	190	99	20
chr1	30812118	chr1	30812232	deletion	219	99	17
chr1	30840649	chr1	30840806	deletion	238	99	31
chr1	30991283	chr1	30991459	deletion	205	99	24
chr1	31027128	chr1	31027282	deletion	240	99	15
chr1	31032646	chr1	31032754	deletion	223	99	18
chr1	31184068	chr1	31184213	deletion	190	99	35
chr1	31584177	chr1	31584287	deletion	213	99	35
chr1	31934423	chr1	31934920	deletion	463	99	11
chr1	32065288	chr1	32065399	deletion	166	99	19
chr1	32127960	chr1	32128189	deletion	211	99	15
chr1	32163506	chr1	32163913	deletion	490	99	11
chr1	32210684	chr1	32211376	deletion	768	99	12
chr1	32286006	chr1	32286264	deletion	216	99	13
chr1	32561782	chr1	32562027	deletion	232	99	11
chr1	32754456	chr1	32754720	deletion	198	99	17
chr1	32754576	chr1	32754720	deletion	214	99	10
chr1	32773504	chr1	32773745	deletion	209	99	10
chr1	33314995	chr1	33315466	deletion	519	99	14
chr1	33335402	chr1	33339345	deletion	3947	99	12
chr1	33340007	chr1	33340146	deletion	230	99	23
chr1	33365742	chr1	33365887	deletion	220	99	29
chr1	33479338	chr1	33479468	deletion	221	99	17
chr1	33613752	chr1	33613892	deletion	206	99	14
chr1	33937003	chr1	33937110	deletion	206	99	24
chr1	34090070	chr1	34090543	deletion	452	99	15
chr1	34244429	chr1	34244531	deletion	209	99	49
chr1	34358256	chr1	34358491	deletion	220	99	20
chr1	34458334	chr1	34458534	deletion	213	99	10
chr1	34643715	chr1	34643862	deletion	187	99	13
chr1	34656283	chr1	34656398	deletion	225	99	12
chr1	34717110	chr1	34717362	deletion	205	99	12
chr1	34747574	chr1	34747681	deletion	200	99	21
chr1	34935145	chr1	34935496	deletion	231	99	10
chr1	34944544	chr1	34944647	deletion	205	99	22
chr1	35019612	chr1	35019815	deletion	222	99	20
chr1	35083561	chr1	35083803	deletion	224	99	17
chr1	35153559	chr1	35153771	deletion	227	99	18
chr1	35161722	chr1	35161916	deletion	285	99	28
chr1	35180194	chr1	35180507	deletion	292	99	29
chr1	35217396	chr1	35217510	deletion	220	99	24
chr1	35352730	chr1	35352840	deletion	179	99	11
chr1	35569797	chr1	35573004	deletion	3148	99	10
chr1	35569936	chr1	35573004	deletion	3139	99	19
chr1	35671100	chr1	35677320	deletion	6326	99	25
chr1	35770296	chr1	35770397	deletion	207	99	15
chr1	35909876	chr1	35910115	deletion	224	99	22
chr1	36102882	chr1	36103002	deletion	225	99	14
chr1	36377741	chr1	36377896	deletion	232	99	21
chr1	36643168	chr1	36643401	deletion	230	99	19
chr1	36768965	chr1	36769094	deletion	209	99	16
chr1	36976786	chr1	36976916	deletion	220	99	18
chr1	36990125	chr1	36990272	deletion	198	99	14
chr1	37043843	chr1	37043948	deletion	212	99	10
chr1	37192139	chr1	37192248	deletion	209	99	25
chr1	37352463	chr1	37352601	deletion	206	99	18
chr1	37410230	chr1	37410455	deletion	206	99	13
chr1	37453529	chr1	37453624	deletion	203	99	29
chr1	37526850	chr1	37527150	deletion	406	99	14
chr1	38103502	chr1	38103723	deletion	220	99	11
chr1	38243824	chr1	38243964	deletion	220	99	46
chr1	38290070	chr1	38290240	deletion	205	99	18
chr1	38333906	chr1	38334171	deletion	226	99	13
chr1	38681030	chr1	38681233	deletion	211	99	16
chr1	38873316	chr1	38873456	deletion	218	99	24
chr1	38887590	chr1	38889568	deletion	2008	99	15
chr1	38996285	chr1	38996410	deletion	222	99	11
chr1	39145888	chr1	39146072	deletion	195	99	13
chr1	39199684	chr1	39199852	deletion	193	99	12
chr1	39199684	chr1	39199776	deletion	186	99	27
chr1	39219505	chr1	39219755	deletion	207	99	10
chr1	39296918	chr1	39297057	deletion	219	99	11
chr1	39450737	chr1	39450859	deletion	246	99	23
chr1	39564952	chr1	39565158	deletion	214	99	32
chr1	39803752	chr1	39803793	deletion	138	99	18
chr1	39828129	chr1	39828226	deletion	189	99	12
chr1	40047062	chr1	40047243	deletion	213	99	14
chr1	40131719	chr1	40131946	deletion	214	99	13
chr1	40357397	chr1	40357686	deletion	346	99	22
chr1	40528218	chr1	40528331	deletion	217	99	25
chr1	40665477	chr1	40665606	deletion	223	99	11
chr1	40671261	chr1	40671471	deletion	198	99	14
chr1	41128057	chr1	41128184	deletion	123	99	12
chr1	41574907	chr1	41575055	deletion	221	99	25
chr1	41593915	chr1	41594129	deletion	201	99	21
chr1	41638004	chr1	41638156	deletion	237	99	21
chr1	41805653	chr1	41805862	deletion	239	99	31
chr1	41818804	chr1	41818990	deletion	207	99	17
chr1	42107210	chr1	42113417	deletion	6344	99	22
chr1	42144891	chr1	42145107	deletion	355	99	11
chr1	42912237	chr1	42917273	deletion	5006	99	16
chr1	43251149	chr1	43251457	deletion	222	99	10
chr1	43760309	chr1	43761097	deletion	801	99	11
chr1	44258711	chr1	44258989	deletion	317	99	13
chr1	44270854	chr1	44271208	deletion	248	99	12
chr1	44271041	chr1	44271208	deletion	243	99	20
chr1	44294492	chr1	44294664	deletion	207	99	22
chr1	44330896	chr1	44331005	deletion	205	99	31
chr1	44533758	chr1	44533951	deletion	216	99	12
chr1	44679728	chr1	44679831	deletion	195	99	12
chr1	44752667	chr1	44752863	deletion	196	99	11
chr1	45178868	chr1	45179059	deletion	226	99	11
chr1	45531619	chr1	45531716	deletion	210	99	20
chr1	45917072	chr1	45917211	deletion	198	99	24
chr1	46282716	chr1	46282915	deletion	187	99	11
chr1	47500538	chr1	47500928	deletion	494	99	30
chr1	47666331	chr1	47666525	deletion	244	99	22
chr1	47670808	chr1	47671009	deletion	193	99	14
chr1	48001586	chr1	48001808	deletion	171	99	16
chr1	48039364	chr1	48039573	deletion	215	99	27
chr1	48110582	chr1	48110835	deletion	207	99	14
chr1	48270971	chr1	48271128	deletion	190	99	14
chr1	48536013	chr1	48536141	deletion	204	99	14
chr1	48566202	chr1	48566391	deletion	223	99	13
chr1	48906834	chr1	48906860	deletion	116	99	11
chr1	48931165	chr1	48931285	deletion	216	99	25
chr1	48983375	chr1	48983642	deletion	195	99	10
chr1	48983513	chr1	48983642	deletion	222	99	15
chr1	49054270	chr1	49054429	deletion	202	99	20
chr1	49071774	chr1	49072046	deletion	226	99	14
chr1	49071861	chr1	49072046	deletion	214	99	20
chr1	49072843	chr1	49072985	deletion	233	99	43
chr1	49183369	chr1	49184560	deletion	1103	99	18
chr1	49183468	chr1	49184560	deletion	1102	99	13
chr1	49536152	chr1	49536463	deletion	232	99	14
chr1	49568103	chr1	49568211	deletion	140	99	17
chr1	49859004	chr1	49859146	deletion	216	99	12
chr1	49993938	chr1	49998280	deletion	4336	99	16
chr1	50095866	chr1	50096055	deletion	197	99	13
chr1	50192723	chr1	50192883	deletion	234	99	35
chr1	50194136	chr1	50194313	deletion	211	99	24
chr1	50251378	chr1	50251661	deletion	204	99	11
chr1	50251561	chr1	50251661	deletion	208	99	26
chr1	50307612	chr1	50307766	deletion	248	99	35
chr1	50367757	chr1	50374024	deletion	6289	99	20
chr1	50496447	chr1	50496686	deletion	239	99	36
chr1	50525174	chr1	50525379	deletion	197	99	19
chr1	50699050	chr1	50699353	deletion	299	99	14
chr1	50810243	chr1	50810489	deletion	222	99	16
chr1	50888490	chr1	50888652	deletion	180	99	25
chr1	51035568	chr1	51035646	deletion	218	99	28
chr1	51055421	chr1	51059027	deletion	3582	99	18
chr1	51344492	chr1	51345286	deletion	877	99	11
chr1	51996312	chr1	51996319	deletion	126	99	10
chr1	52004660	chr1	52005171	deletion	631	99	21
chr1	52087819	chr1	52087955	deletion	220	99	36
chr1	52743204	chr1	52743407	deletion	222	99	25
chr1	52837920	chr1	52843824	deletion	5994	99	30
chr1	52877402	chr1	52877646	deletion	226	99	13
chr1	52950287	chr1	52950774	deletion	492	99	29
chr1	53148049	chr1	53148174	deletion	243	99	12
chr1	53337620	chr1	53337731	deletion	214	99	23
chr1	53353657	chr1	53360002	deletion	6320	99	23
chr1	53790191	chr1	53790328	deletion	211	99	24
chr1	53805502	chr1	53805706	deletion	206	99	20
chr1	53844114	chr1	53844174	deletion	137	99	11
chr1	53885728	chr1	53886092	deletion	280	99	13
chr1	54093240	chr1	54093474	deletion	229	99	33
chr1	54140146	chr1	54146299	deletion	6253	99	14
chr1	54340294	chr1	54340520	deletion	199	99	11
chr1	54911883	chr1	54912205	deletion	334	99	17
chr1	54969972	chr1	54970042	deletion	132	99	13
chr1	55086394	chr1	55087949	deletion	1646	99	30
chr1	55188695	chr1	55189015	deletion	444	99	10
chr1	55254654	chr1	55254786	deletion	235	99	23
chr1	55297036	chr1	55297054	deletion	123	99	16
chr1	55308681	chr1	55308858	deletion	150	99	10
chr1	55584125	chr1	55584234	deletion	213	99	32
chr1	55939868	chr1	55941435	deletion	1558	99	14
chr1	55939868	chr1	55941281	deletion	1550	99	21
chr1	55987151	chr1	55987264	deletion	214	99	37
chr1	56089313	chr1	56089433	deletion	206	99	27
chr1	56405501	chr1	56405563	deletion	164	99	35
chr1	56431135	chr1	56431282	deletion	128	99	11
chr1	56431546	chr1	56434456	deletion	2880	99	20
chr1	56447203	chr1	56447320	deletion	214	99	14
chr1	56646047	chr1	56646189	deletion	231	99	34
chr1	56922400	chr1	56922551	deletion	189	99	12
chr1	57228786	chr1	57228898	deletion	211	99	18
chr1	57381823	chr1	57381861	deletion	130	99	18
chr1	57678091	chr1	57678290	deletion	196	99	11
chr1	58709062	chr1	58709742	deletion	770	99	26
chr1	58971494	chr1	58971876	deletion	421	99	15
chr1	59023389	chr1	59023566	deletion	198	99	19
chr1	59124386	chr1	59124551	deletion	181	99	15
chr1	59881886	chr1	59882182	deletion	228	99	13
chr1	60097942	chr1	60098127	deletion	215	99	11
chr1	60155752	chr1	60155982	deletion	226	99	31
chr1	61380210	chr1	61380315	deletion	209	99	14
chr1	61639419	chr1	61639684	deletion	245	99	24
chr1	61748505	chr1	61748728	deletion	196	99	21
chr1	62050503	chr1	62050616	deletion	214	99	33
chr1	62218881	chr1	62219542	deletion	730	99	40
chr1	62230994	chr1	62231207	deletion	323	99	14
chr1	62294068	chr1	62294136	deletion	208	99	48
chr1	62692998	chr1	62693210	deletion	234	99	21
chr1	62787777	chr1	62787872	deletion	194	99	12
chr1	63623291	chr1	63623403	deletion	224	99	28
chr1	63633482	chr1	63633587	deletion	202	99	15
chr1	63639196	chr1	63639320	deletion	222	99	27
chr1	63916295	chr1	63918218	deletion	1986	99	10
chr1	63981867	chr1	63981970	deletion	211	99	31
chr1	64060603	chr1	64062785	deletion	2165	99	11
chr1	64063031	chr1	64063334	deletion	379	99	18
chr1	64728695	chr1	64728836	deletion	217	99	32
chr1	64800769	chr1	64800876	deletion	215	99	24
chr1	64837352	chr1	64837448	deletion	191	99	18
chr1	64966218	chr1	64966314	deletion	194	99	15
chr1	65203786	chr1	65210621	deletion	6817	99	17
chr1	65203960	chr1	65210621	deletion	6796	99	20
chr1	65218506	chr1	65223610	deletion	5207	99	10
chr1	65334140	chr1	65334379	deletion	228	99	12
chr1	65379495	chr1	65379635	deletion	224	99	10
chr1	65466656	chr1	65466694	deletion	122	99	18
chr1	65827755	chr1	65827928	deletion	187	99	11
chr1	65853144	chr1	65853376	deletion	201	99	10
chr1	65853291	chr1	65853483	deletion	187	99	10
chr1	65951457	chr1	65951774	deletion	228	99	17
chr1	65951674	chr1	65951774	deletion	207	99	11
chr1	66615007	chr1	66621425	deletion	6486	99	19
chr1	66790274	chr1	66790418	deletion	126	99	10
chr1	66811248	chr1	66811998	deletion	686	99	11
chr1	66852564	chr1	66852626	deletion	130	99	15
chr1	67023252	chr1	67023399	deletion	220	99	19
chr1	67222763	chr1	67222984	deletion	201	99	14
chr1	67374389	chr1	67374521	deletion	213	99	28
chr1	67584536	chr1	67584586	deletion	112	99	11
chr1	67965832	chr1	67965980	deletion	124	99	10
chr1	68496206	chr1	68496311	deletion	203	99	21
chr1	69161149	chr1	69161309	deletion	214	99	10
chr1	69414654	chr1	69414710	deletion	138	99	18
chr1	69528090	chr1	69528100	deletion	119	99	12
chr1	69603550	chr1	69609958	deletion	6350	99	21
chr1	69603704	chr1	69609958	deletion	6341	99	14
chr1	69632605	chr1	69632768	deletion	203	99	28
chr1	69733297	chr1	69733420	deletion	217	99	22
chr1	69951121	chr1	69951227	deletion	206	99	22
chr1	70043863	chr1	70043914	deletion	148	99	15
chr1	70052121	chr1	70052235	deletion	211	99	33
chr1	70167055	chr1	70167234	deletion	279	99	22
chr1	70332568	chr1	70332796	deletion	217	99	15
chr1	70364757	chr1	70364856	deletion	199	99	17
chr1	70612430	chr1	70612551	deletion	201	99	17
chr1	70697343	chr1	70697552	deletion	225	99	14
chr1	70815321	chr1	70815499	deletion	218	99	19
chr1	70846653	chr1	70846798	deletion	221	99	15
chr1	70881617	chr1	70883062	deletion	1400	99	13
chr1	71037704	chr1	71037824	deletion	212	99	20
chr1	71169836	chr1	71170129	deletion	211	99	12
chr1	71194770	chr1	71194854	deletion	158	99	14
chr1	71238707	chr1	71238800	deletion	116	99	12
chr1	71655282	chr1	71655402	deletion	218	99	16
chr1	72192408	chr1	72192664	deletion	290	99	12
chr1	72221467	chr1	72221561	deletion	158	99	14
chr1	72545750	chr1	72545847	deletion	208	99	12
chr1	73510331	chr1	73510546	deletion	234	99	26
chr1	73557789	chr1	73557809	deletion	128	99	22
chr1	73798355	chr1	73798478	deletion	215	99	24
chr1	74561543	chr1	74561663	deletion	217	99	21
chr1	74741564	chr1	74742043	deletion	578	99	14
chr1	74976209	chr1	74976311	deletion	183	99	14
chr1	75244204	chr1	75250640	deletion	6350	99	13
chr1	75253008	chr1	75253116	deletion	238	99	15
chr1	75385615	chr1	75385714	deletion	211	99	11
chr1	75600534	chr1	75600740	deletion	219	99	18
chr1	75826507	chr1	75826787	deletion	223	99	24
chr1	76078229	chr1	76078347	deletion	126	99	23
chr1	76210334	chr1	76210489	deletion	218	99	20
chr1	76241526	chr1	76241663	deletion	216	99	12
chr1	76478773	chr1	76478874	deletion	118	99	10
chr1	76609690	chr1	76609924	deletion	225	99	25
chr1	77336795	chr1	77337659	deletion	967	99	14
chr1	77440878	chr1	77441080	deletion	221	99	36
chr1	77483757	chr1	77484013	deletion	221	99	16
chr1	77483820	chr1	77484103	deletion	213	99	12
chr1	77882761	chr1	77882888	deletion	226	99	16
chr1	78784636	chr1	78784814	deletion	203	99	17
chr1	78933814	chr1	78933894	deletion	137	99	15
chr1	79058043	chr1	79058160	deletion	219	99	15
chr1	79189059	chr1	79189287	deletion	218	99	11
chr1	79446735	chr1	79446862	deletion	238	99	27
chr1	79457032	chr1	79457304	deletion	219	99	13
chr1	79457198	chr1	79457304	deletion	191	99	11
chr1	79914782	chr1	79914894	deletion	211	99	10
chr1	80230904	chr1	80231091	deletion	263	99	21
chr1	80388690	chr1	80388840	deletion	268	99	13
chr1	80619345	chr1	80619571	deletion	213	99	10
chr1	81083992	chr1	81085203	deletion	1185	99	14
chr1	81533738	chr1	81536295	deletion	2660	99	16
chr1	81955838	chr1	81955958	deletion	218	99	44
chr1	82415680	chr1	82415784	deletion	205	99	10
chr1	82415680	chr1	82415874	deletion	220	99	10
chr1	82573486	chr1	82573609	deletion	215	99	24
chr1	83130037	chr1	83130160	deletion	226	99	30
chr1	83299670	chr1	83299841	deletion	229	99	20
chr1	83556102	chr1	83557254	deletion	1248	99	17
chr1	84055351	chr1	84055467	deletion	197	99	11
chr1	84251837	chr1	84251963	deletion	226	99	41
chr1	84305561	chr1	84305656	deletion	194	99	12
chr1	84564854	chr1	84565051	deletion	224	99	18
chr1	84720160	chr1	84720359	deletion	222	99	24
chr1	84835154	chr1	84835298	deletion	210	99	12
chr1	84843395	chr1	84843511	deletion	215	99	27
chr1	84894928	chr1	84895145	deletion	184	99	14
chr1	85137436	chr1	85137673	deletion	241	99	14
chr1	85175173	chr1	85181540	deletion	6346	99	15
chr1	85175344	chr1	85181540	deletion	6349	99	10
chr1	85197622	chr1	85197869	deletion	217	99	14
chr1	85283423	chr1	85283575	deletion	229	99	12
chr1	85283423	chr1	85283662	deletion	245	99	13
chr1	85457602	chr1	85457865	deletion	251	99	15
chr1	85639501	chr1	85639670	deletion	214	99	20
chr1	85767929	chr1	85768110	deletion	186	99	18
chr1	85776961	chr1	85777130	deletion	226	99	34
chr1	85924916	chr1	85925085	deletion	218	99	31
chr1	85947568	chr1	85947761	deletion	209	99	18
chr1	85953393	chr1	85953508	deletion	212	99	27
chr1	85963061	chr1	85963178	deletion	213	99	17
chr1	86124987	chr1	86125110	deletion	226	99	29
chr1	86132380	chr1	86132597	deletion	223	99	11
chr1	86332562	chr1	86332775	deletion	198	99	18
chr1	86415486	chr1	86415651	deletion	239	99	34
chr1	86460571	chr1	86460701	deletion	203	99	13
chr1	86954449	chr1	86954701	deletion	192	99	13
chr1	86962375	chr1	86962502	deletion	237	99	28
chr1	86983431	chr1	86989783	deletion	6328	99	11
chr1	86983592	chr1	86989783	deletion	6330	99	10
chr1	87036973	chr1	87037202	deletion	202	99	13
chr1	87921180	chr1	87921284	deletion	206	99	33
chr1	88103305	chr1	88103495	deletion	243	99	29
chr1	88162533	chr1	88162740	deletion	219	99	30
chr1	88167728	chr1	88168060	deletion	375	99	18
chr1	88287401	chr1	88287501	deletion	207	99	21
chr1	88321651	chr1	88321816	deletion	208	99	34
chr1	88394029	chr1	88394155	deletion	216	99	25
chr1	88512857	chr1	88519251	deletion	6359	99	24
chr1	88512997	chr1	88519251	deletion	6351	99	10
chr1	88589349	chr1	88589452	deletion	208	99	19
chr1	88666544	chr1	88666622	deletion	153	99	14
chr1	88699642	chr1	88699722	deletion	162	99	27
chr1	89050318	chr1	89050583	deletion	251	99	11
chr1	89068962	chr1	89069099	deletion	210	99	13
chr1	89409525	chr1	89409799	deletion	236	99	14
chr1	89409667	chr1	89409799	deletion	238	99	12
chr1	89417017	chr1	89417119	deletion	220	99	24
chr1	90240052	chr1	90240325	deletion	261	99	11
chr1	90363886	chr1	90364010	deletion	206	99	21
chr1	90401017	chr1	90401224	deletion	231	99	11
chr1	90401017	chr1	90401144	deletion	234	99	12
chr1	90504102	chr1	90504262	deletion	127	99	15
chr1	90787814	chr1	90787968	deletion	210	99	13
chr1	90955575	chr1	90955691	deletion	192	99	31
chr1	91089109	chr1	91089228	deletion	134	99	18
chr1	91198331	chr1	91200316	deletion	2080	99	18
chr1	91387151	chr1	91387280	deletion	226	99	12
chr1	91618819	chr1	91625064	deletion	6345	99	32
chr1	91641717	chr1	91641885	deletion	197	99	16
chr1	91862475	chr1	91862573	deletion	126	99	16
chr1	91918191	chr1	91918367	deletion	200	99	11
chr1	92089228	chr1	92089385	deletion	150	99	17
chr1	93317756	chr1	93318361	deletion	678	99	18
chr1	93344825	chr1	93345007	deletion	220	99	17
chr1	93711052	chr1	93711180	deletion	205	99	16
chr1	94044576	chr1	94044707	deletion	217	99	20
chr1	94105343	chr1	94105533	deletion	226	99	16
chr1	94454566	chr1	94454672	deletion	205	99	29
chr1	94613252	chr1	94613475	deletion	208	99	10
chr1	94655549	chr1	94655811	deletion	237	99	12
chr1	94668103	chr1	94668221	deletion	214	99	13
chr1	94755352	chr1	94755576	deletion	220	99	16
chr1	94755470	chr1	94755576	deletion	218	99	14
chr1	94961295	chr1	94961402	deletion	216	99	14
chr1	95383063	chr1	95383220	deletion	295	99	19
chr1	95417648	chr1	95418367	deletion	703	99	31
chr1	95810213	chr1	95810466	deletion	216	99	10
chr1	95848141	chr1	95848308	deletion	215	99	21
chr1	95852995	chr1	95853032	deletion	131	99	26
chr1	96188486	chr1	96188728	deletion	229	99	11
chr1	96343952	chr1	96345722	deletion	1774	99	13
chr1	96692904	chr1	96692997	deletion	119	99	11
chr1	96958018	chr1	96958129	deletion	210	99	15
chr1	97101921	chr1	97101994	deletion	145	99	27
chr1	97172183	chr1	97172339	deletion	241	99	14
chr1	97645500	chr1	97645724	deletion	217	99	20
chr1	98117056	chr1	98117723	deletion	600	99	15
chr1	98867936	chr1	98868133	deletion	219	99	31
chr1	99036932	chr1	99037196	deletion	221	99	20
chr1	99138711	chr1	99138918	deletion	204	99	11
chr1	99359010	chr1	99359278	deletion	228	99	15
chr1	99452731	chr1	99452810	deletion	225	99	55
chr1	99469374	chr1	99469647	deletion	238	99	22
chr1	99637558	chr1	99637682	deletion	217	99	10
chr1	99659612	chr1	99659738	deletion	236	99	35
chr1	99668909	chr1	99669049	deletion	223	99	20
chr1	100401044	chr1	100401309	deletion	230	99	17
chr1	100491467	chr1	100491730	deletion	238	99	12
chr1	101407579	chr1	101407782	deletion	216	99	18
chr1	101463832	chr1	101464060	deletion	215	99	22
chr1	101522025	chr1	101522111	deletion	183	99	21
chr1	101548736	chr1	101548950	deletion	323	99	34
chr1	101561536	chr1	101561642	deletion	206	99	23
chr1	101626515	chr1	101626630	deletion	217	99	37
chr1	101708740	chr1	101708993	deletion	324	99	10
chr1	101856119	chr1	101856230	deletion	208	99	16
chr1	102045668	chr1	102045805	deletion	237	99	10
chr1	102183216	chr1	102183427	deletion	220	99	29
chr1	102301939	chr1	102302154	deletion	2025	99	11
chr1	102302274	chr1	102304278	deletion	2069	99	15
chr1	102305568	chr1	102305722	deletion	249	99	22
chr1	102565649	chr1	102572000	deletion	6378	99	10
chr1	102575412	chr1	102575685	deletion	198	99	15
chr1	102582077	chr1	102584329	deletion	2350	99	17
chr1	102647962	chr1	102654258	deletion	6311	99	20
chr1	102789694	chr1	102792997	deletion	3350	99	10
chr1	102811295	chr1	102811493	deletion	207	99	14
chr1	102915725	chr1	102916265	deletion	553	99	17
chr1	102992852	chr1	102993085	deletion	185	99	15
chr1	103280552	chr1	103475783	deletion	195316	99	38
chr1	103773640	chr1	103773747	deletion	201	99	13
chr1	103804790	chr1	103804920	deletion	208	99	24
chr1	103805163	chr1	103805286	deletion	229	99	15
chr1	103862318	chr1	103862420	deletion	185	99	12
chr1	103863613	chr1	103863859	deletion	226	99	23
chr1	104043480	chr1	104043624	deletion	224	99	22
chr1	104063287	chr1	104063399	deletion	207	99	15
chr1	104547194	chr1	104547379	deletion	213	99	19
chr1	104574219	chr1	104574452	deletion	210	99	32
chr1	104574350	chr1	104574452	deletion	210	99	20
chr1	104708775	chr1	104710180	deletion	1430	99	12
chr1	104788276	chr1	104788366	deletion	145	99	20
chr1	104794720	chr1	104794981	deletion	217	99	11
chr1	104905582	chr1	104905705	deletion	218	99	48
chr1	104915786	chr1	104915898	deletion	199	99	24
chr1	105547604	chr1	105547734	deletion	222	99	21
chr1	105558637	chr1	105558832	deletion	174	99	12
chr1	105707206	chr1	105707390	deletion	216	99	14
chr1	105833959	chr1	105834186	deletion	225	99	29
chr1	106245480	chr1	106247417	deletion	1955	99	26
chr1	106565030	chr1	106565228	deletion	294	99	13
chr1	106625506	chr1	106625617	deletion	208	99	28
chr1	106720009	chr1	106720183	deletion	211	99	14
chr1	107094115	chr1	107094312	deletion	208	99	23
chr1	107113106	chr1	107113293	deletion	176	99	24
chr1	107229500	chr1	107229592	deletion	189	99	10
chr1	107367257	chr1	107367516	deletion	279	99	15
chr1	107589180	chr1	107589416	deletion	217	99	19
chr1	107589303	chr1	107589416	deletion	215	99	10
chr1	107665566	chr1	107665713	deletion	128	99	12
chr1	107857926	chr1	107857986	deletion	129	99	13
chr1	107950914	chr1	107951188	deletion	214	99	10
chr1	108091721	chr1	108091838	deletion	199	99	16
chr1	108097743	chr1	108097857	deletion	223	99	36
chr1	108172475	chr1	108172687	deletion	212	99	42
chr1	108229754	chr1	108230413	deletion	727	99	11
chr1	108294714	chr1	108294826	deletion	201	99	14
chr1	108296928	chr1	108297113	deletion	212	99	16
chr1	108336754	chr1	108336929	deletion	229	99	23
chr1	108377090	chr1	108377255	deletion	206	99	18
chr1	108403258	chr1	108403390	deletion	221	99	37
chr1	108605022	chr1	108605145	deletion	137	99	20
chr1	108664521	chr1	108664660	deletion	202	99	11
chr1	108686456	chr1	108686775	deletion	438	99	20
chr1	108696958	chr1	108697110	deletion	124	99	14
chr1	108713908	chr1	108714270	deletion	316	99	18
chr1	108969262	chr1	108969363	deletion	211	99	27
chr1	108996692	chr1	108996889	deletion	218	99	11
chr1	109290606	chr1	109290902	deletion	337	99	12
chr1	109299811	chr1	109300012	deletion	230	99	21
chr1	109443125	chr1	109443357	deletion	211	99	11
chr1	109491748	chr1	109491795	deletion	227	99	12
chr1	109627732	chr1	109627838	deletion	179	99	10
chr1	109666538	chr1	109666745	deletion	151	99	27
chr1	109813158	chr1	109813254	deletion	203	99	31
chr1	110046562	chr1	110046709	deletion	226	99	30
chr1	110053773	chr1	110054350	deletion	609	99	29
chr1	110056026	chr1	110062778	deletion	6797	99	16
chr1	110178673	chr1	110178919	deletion	223	99	10
chr1	110225901	chr1	110226022	deletion	187	99	21
chr1	110830643	chr1	110830844	deletion	194	99	17
chr1	110845482	chr1	110845719	deletion	249	99	27
chr1	110939473	chr1	110939771	deletion	292	99	23
chr1	110946600	chr1	110946819	deletion	171	99	10
chr1	110950489	chr1	110950589	deletion	200	99	15
chr1	110998871	chr1	110999205	deletion	427	99	11
chr1	111003716	chr1	111003847	deletion	224	99	10
chr1	111051575	chr1	111051581	deletion	138	99	15
chr1	111090300	chr1	111091995	deletion	1735	99	14
chr1	111319469	chr1	111319594	deletion	227	99	19
chr1	111330643	chr1	111330768	deletion	225	99	29
chr1	111400697	chr1	111400939	deletion	221	99	11
chr1	111422612	chr1	111422656	deletion	134	99	12
chr1	111705279	chr1	111705559	deletion	383	99	10
chr1	111725749	chr1	111725868	deletion	226	99	17
chr1	111810549	chr1	111852233	deletion	41705	99	18
chr1	111863461	chr1	111863672	deletion	225	99	17
chr1	111954565	chr1	111954795	deletion	227	99	18
chr1	111957580	chr1	111957608	deletion	112	99	12
chr1	112055421	chr1	112055561	deletion	201	99	39
chr1	112132739	chr1	112132865	deletion	136	99	10
chr1	112422340	chr1	112422426	deletion	195	99	18
chr1	112503262	chr1	112503544	deletion	216	99	10
chr1	112503440	chr1	112503544	deletion	209	99	18
chr1	112733968	chr1	112734130	deletion	245	99	30
chr1	112922108	chr1	112922115	deletion	123	99	20
chr1	112963485	chr1	112963722	deletion	220	99	29
chr1	112965836	chr1	112966008	deletion	224	99	11
chr1	113081298	chr1	113081406	deletion	211	99	33
chr1	113119433	chr1	113119583	deletion	186	99	13
chr1	113175748	chr1	113175937	deletion	193	99	31
chr1	113239838	chr1	113240071	deletion	201	99	11
chr1	113408137	chr1	113408258	deletion	147	99	12
chr1	113462447	chr1	113462570	deletion	216	99	32
chr1	113478680	chr1	113478802	deletion	200	99	15
chr1	113603391	chr1	113603604	deletion	244	99	13
chr1	113689642	chr1	113689861	deletion	221	99	10
chr1	113736561	chr1	113736771	deletion	217	99	11
chr1	113915135	chr1	113915245	deletion	215	99	18
chr1	114184163	chr1	114185505	deletion	1277	99	12
chr1	114302242	chr1	114302359	deletion	253	99	25
chr1	114339850	chr1	114339946	deletion	206	99	14
chr1	114352254	chr1	114352908	deletion	544	99	16
chr1	114435110	chr1	114435318	deletion	223	99	24
chr1	114440464	chr1	114440662	deletion	200	99	11
chr1	114453368	chr1	114453379	deletion	127	99	16
chr1	114497705	chr1	114497919	deletion	203	99	18
chr1	114982780	chr1	114982887	deletion	214	99	26
chr1	115017761	chr1	115017930	deletion	249	99	29
chr1	115394578	chr1	115394775	deletion	214	99	27
chr1	115418447	chr1	115418695	deletion	215	99	11
chr1	115485954	chr1	115486079	deletion	220	99	33
chr1	115794040	chr1	115794287	deletion	222	99	11
chr1	115818407	chr1	115818576	deletion	202	99	33
chr1	115840752	chr1	115840962	deletion	218	99	26
chr1	115886503	chr1	115886624	deletion	219	99	36
chr1	115935954	chr1	115936173	deletion	215	99	27
chr1	116003322	chr1	116003466	deletion	211	99	18
chr1	116058294	chr1	116058411	deletion	232	99	33
chr1	116097389	chr1	116097664	deletion	223	99	13
chr1	116118192	chr1	116118242	deletion	209	99	19
chr1	116194081	chr1	116194202	deletion	211	99	24
chr1	116231060	chr1	116231231	deletion	210	99	19
chr1	116272191	chr1	116272304	deletion	217	99	30
chr1	116371013	chr1	116371187	deletion	207	99	27
chr1	116466104	chr1	116466213	deletion	213	99	15
chr1	116487831	chr1	116487944	deletion	226	99	27
chr1	116500060	chr1	116500202	deletion	250	99	23
chr1	116502224	chr1	116502459	deletion	210	99	18
chr1	116579544	chr1	116579714	deletion	214	99	10
chr1	116692516	chr1	116692616	deletion	199	99	12
chr1	116694369	chr1	116694506	deletion	203	99	26
chr1	116799035	chr1	116799137	deletion	196	99	40
chr1	116838285	chr1	116838433	deletion	232	99	25
chr1	116935713	chr1	116935826	deletion	214	99	17
chr1	117022844	chr1	117023042	deletion	208	99	12
chr1	117031439	chr1	117031554	deletion	217	99	13
chr1	117034106	chr1	117034342	deletion	309	99	10
chr1	117084276	chr1	117084485	deletion	212	99	25
chr1	117111373	chr1	117111563	deletion	245	99	33
chr1	117136634	chr1	117136917	deletion	288	99	13
chr1	117570353	chr1	117570459	deletion	204	99	10
chr1	117664421	chr1	117664891	deletion	428	99	16
chr1	117719986	chr1	117720140	deletion	208	99	27
chr1	117768122	chr1	117768400	deletion	231	99	18
chr1	117768304	chr1	117768400	deletion	211	99	16
chr1	117889529	chr1	117889638	deletion	212	99	30
chr1	117914482	chr1	117914768	deletion	225	99	17
chr1	117928433	chr1	117928446	deletion	120	99	18
chr1	118121504	chr1	118121759	deletion	205	99	10
chr1	118167680	chr1	118167832	deletion	182	99	20
chr1	118200093	chr1	118200290	deletion	223	99	17
chr1	118570918	chr1	118571115	deletion	220	99	15
chr1	118767978	chr1	118768151	deletion	176	99	12
chr1	119043199	chr1	119043317	deletion	230	99	11
chr1	119725279	chr1	119725442	deletion	239	99	10
chr1	119908662	chr1	119908883	deletion	196	99	11
chr1	119939607	chr1	119939727	deletion	218	99	13
chr1	119943079	chr1	119943272	deletion	238	99	11
chr1	120332812	chr1	120333074	deletion	274	99	13
chr1	120661484	chr1	120661691	deletion	202	99	12
chr1	121090518	chr1	121090960	deletion	452	99	18
chr1	121095850	chr1	121096106	deletion	334	99	11
chr1	121253475	chr1	121253592	deletion	120	99	10
chr1	121400864	chr1	121401061	deletion	285	99	15
chr1	121422046	chr1	121422215	deletion	267	99	31
chr1	121778269	chr1	121778656	deletion	338	99	15
chr1	122256882	chr1	122257074	deletion	207	99	12
chr1	122415870	chr1	122415964	deletion	195	99	27
chr1	122481314	chr1	122482932	deletion	1752	99	32
chr1	122491759	chr1	122491899	deletion	183	99	21
chr10	190554	chr10	190796	deletion	236	99	18
chr10	275963	chr10	276128	deletion	224	99	25
chr10	894183	chr10	894386	deletion	201	99	26
chr10	934585	chr10	934839	deletion	163	99	19
chr10	964375	chr10	964519	deletion	200	99	21
chr10	1468033	chr10	1468258	deletion	224	99	12
chr10	1848124	chr10	1848363	deletion	237	99	12
chr10	2070599	chr10	2070607	deletion	111	99	18
chr10	3159597	chr10	3159774	deletion	220	99	16
chr10	3172283	chr10	3172386	deletion	205	99	18
chr10	3227698	chr10	3227809	deletion	197	99	15
chr10	3522430	chr10	3522610	deletion	210	99	10
chr10	3523254	chr10	3523363	deletion	210	99	20
chr10	3721926	chr10	3728299	deletion	6475	99	16
chr10	3799800	chr10	3800126	deletion	302	99	22
chr10	3892256	chr10	3892445	deletion	181	99	16
chr10	4021518	chr10	4021633	deletion	224	99	21
chr10	4187449	chr10	4193725	deletion	6287	99	10
chr10	4439861	chr10	4440070	deletion	201	99	25
chr10	4439985	chr10	4440070	deletion	201	99	15
chr10	4521165	chr10	4521446	deletion	223	99	15
chr10	4529909	chr10	4530243	deletion	327	99	10
chr10	4627899	chr10	4628176	deletion	228	99	12
chr10	4628039	chr10	4628176	deletion	217	99	11
chr10	4875037	chr10	4875237	deletion	214	99	14
chr10	5311761	chr10	5317902	deletion	6290	99	37
chr10	5342348	chr10	5342459	deletion	274	99	37
chr10	5617304	chr10	5617430	deletion	222	99	22
chr10	5732180	chr10	5732348	deletion	204	99	16
chr10	6417660	chr10	6417752	deletion	218	99	40
chr10	6466749	chr10	6468397	deletion	1073	99	22
chr10	6492194	chr10	6492300	deletion	209	99	37
chr10	6502317	chr10	6502593	deletion	209	99	13
chr10	6502397	chr10	6502593	deletion	202	99	12
chr10	7209084	chr10	7209216	deletion	205	99	22
chr10	7582225	chr10	7582590	deletion	445	99	14
chr10	7742735	chr10	7742870	deletion	187	99	15
chr10	7746570	chr10	7746792	deletion	216	99	22
chr10	7826296	chr10	7826611	deletion	265	99	22
chr10	7875190	chr10	7875711	deletion	445	99	11
chr10	7875302	chr10	7875711	deletion	453	99	10
chr10	7933161	chr10	7933499	deletion	440	99	31
chr10	8031707	chr10	8031814	deletion	202	99	35
chr10	8043682	chr10	8043954	deletion	238	99	14
chr10	8053863	chr10	8054011	deletion	221	99	37
chr10	8077697	chr10	8079003	deletion	1387	99	33
chr10	8087315	chr10	8087517	deletion	216	99	11
chr10	8212178	chr10	8212424	deletion	203	99	15
chr10	8342857	chr10	8343062	deletion	234	99	28
chr10	8407935	chr10	8408049	deletion	217	99	32
chr10	8428702	chr10	8428952	deletion	213	99	18
chr10	8466728	chr10	8466947	deletion	211	99	19
chr10	8565286	chr10	8565345	deletion	115	99	21
chr10	8713606	chr10	8713904	deletion	241	99	16
chr10	8942781	chr10	8942871	deletion	129	99	13
chr10	9056842	chr10	9056881	deletion	139	99	17
chr10	9198791	chr10	9198889	deletion	226	99	14
chr10	9561214	chr10	9561575	deletion	442	99	14
chr10	9721751	chr10	9722273	deletion	486	99	19
chr10	9721882	chr10	9722273	deletion	479	99	10
chr10	9764629	chr10	9764730	deletion	213	99	24
chr10	9778959	chr10	9779780	deletion	911	99	21
chr10	9838910	chr10	9839034	deletion	210	99	25
chr10	9876140	chr10	9876278	deletion	228	99	22
chr10	9906489	chr10	9906641	deletion	197	99	21
chr10	10303483	chr10	10303589	deletion	211	99	16
chr10	10336211	chr10	10336452	deletion	222	99	12
chr10	10499717	chr10	10499874	deletion	230885	99	18
chr10	11030183	chr10	11030908	deletion	663	99	10
chr10	11065030	chr10	11065137	deletion	212	99	29
chr10	11322950	chr10	11323178	deletion	216	99	17
chr10	11378458	chr10	11378567	deletion	213	99	28
chr10	11650806	chr10	11650906	deletion	190	99	29
chr10	11748276	chr10	11754581	deletion	6361	99	10
chr10	11840381	chr10	11840563	deletion	206	99	14
chr10	12047734	chr10	12047892	deletion	201	99	24
chr10	12228197	chr10	12228306	deletion	236	99	17
chr10	12365140	chr10	12365302	deletion	145	99	11
chr10	12450808	chr10	12451052	deletion	216	99	15
chr10	12585930	chr10	12586139	deletion	200	99	32
chr10	12610818	chr10	12610939	deletion	217	99	34
chr10	12826609	chr10	12826732	deletion	229	99	11
chr10	12981702	chr10	12981835	deletion	188	99	27
chr10	13049589	chr10	13049706	deletion	222	99	31
chr10	13090808	chr10	13090958	deletion	207	99	16
chr10	13296531	chr10	13296764	deletion	225	99	13
chr10	13296531	chr10	13296649	deletion	215	99	26
chr10	13299744	chr10	13299914	deletion	205	99	16
chr10	13417317	chr10	13417577	deletion	235	99	10
chr10	13424556	chr10	13424681	deletion	217	99	21
chr10	13735431	chr10	13735657	deletion	303	99	24
chr10	13905650	chr10	13908243	deletion	2685	99	12
chr10	13914463	chr10	13914700	deletion	218	99	27
chr10	13935248	chr10	13935575	deletion	251	99	10
chr10	14656215	chr10	14656407	deletion	175	99	12
chr10	14690533	chr10	14691179	deletion	745	99	22
chr10	14796147	chr10	14796320	deletion	144	99	12
chr10	14796306	chr10	14796320	deletion	130	99	21
chr10	15019884	chr10	15020178	deletion	262	99	13
chr10	15466960	chr10	15467070	deletion	220	99	31
chr10	16204118	chr10	16204268	deletion	118	99	11
chr10	16553818	chr10	16553951	deletion	211	99	28
chr10	16934718	chr10	16934872	deletion	209	99	15
chr10	17221693	chr10	17221959	deletion	238	99	22
chr10	17435909	chr10	17436081	deletion	220	99	24
chr10	17505352	chr10	17506351	deletion	1098	99	15
chr10	17848304	chr10	17848361	deletion	140	99	27
chr10	17896510	chr10	17896585	deletion	127	99	25
chr10	18001882	chr10	18002057	deletion	215	99	23
chr10	18032388	chr10	18032487	deletion	160	99	23
chr10	18073061	chr10	18073196	deletion	152	99	11
chr10	18281247	chr10	18281592	deletion	379	99	16
chr10	18572706	chr10	18572817	deletion	218	99	17
chr10	18663490	chr10	18663624	deletion	209	99	18
chr10	18772197	chr10	18772404	deletion	212	99	34
chr10	18924946	chr10	18925042	deletion	131	99	11
chr10	18956561	chr10	18956886	deletion	216	99	10
chr10	19090190	chr10	19090242	deletion	136	99	15
chr10	19479210	chr10	19479337	deletion	202	99	14
chr10	19534659	chr10	19534945	deletion	236	99	11
chr10	19679245	chr10	19679404	deletion	149	99	19
chr10	19788306	chr10	19788420	deletion	218	99	40
chr10	20031116	chr10	20031343	deletion	173	99	13
chr10	20248372	chr10	20248698	deletion	306	99	12
chr10	20382524	chr10	20382713	deletion	207	99	13
chr10	20529837	chr10	20529940	deletion	182	99	20
chr10	20952079	chr10	20952237	deletion	144	99	13
chr10	21107212	chr10	21107363	deletion	197	99	24
chr10	21556022	chr10	21556643	deletion	643	99	15
chr10	22220426	chr10	22220865	deletion	372	99	15
chr10	22334275	chr10	22334380	deletion	201	99	21
chr10	22577478	chr10	22577666	deletion	198	99	17
chr10	22685246	chr10	22685442	deletion	229	99	23
chr10	23494333	chr10	23494472	deletion	228	99	20
chr10	23687972	chr10	23688086	deletion	211	99	14
chr10	23822492	chr10	23822949	deletion	440	99	29
chr10	24686992	chr10	24687090	deletion	197	99	37
chr10	24775023	chr10	24775317	deletion	230	99	11
chr10	24808931	chr10	24809039	deletion	211	99	19
chr10	24965706	chr10	24965815	deletion	214	99	10
chr10	25018667	chr10	25018818	deletion	224	99	10
chr10	25230497	chr10	25230677	deletion	216	99	11
chr10	26031497	chr10	26031704	deletion	223	99	26
chr10	26168949	chr10	26169133	deletion	212	99	22
chr10	26239786	chr10	26239939	deletion	234	99	14
chr10	26442883	chr10	26443026	deletion	230	99	50
chr10	26690624	chr10	26690723	deletion	123	99	14
chr10	26775820	chr10	26776041	deletion	201	99	14
chr10	26963335	chr10	26963477	deletion	240	99	24
chr10	27045322	chr10	27045515	deletion	195	99	25
chr10	27834738	chr10	27836641	deletion	2006	99	38
chr10	27867865	chr10	27868036	deletion	238	99	15
chr10	27939714	chr10	27939930	deletion	216	99	25
chr10	28245781	chr10	28245855	deletion	128	99	12
chr10	28496286	chr10	28496586	deletion	385	99	17
chr10	28778811	chr10	28779022	deletion	207	99	19
chr10	28977596	chr10	28977787	deletion	213	99	22
chr10	29086847	chr10	29086954	deletion	136	99	16
chr10	29188633	chr10	29189037	deletion	444	99	19
chr10	29246135	chr10	29247635	deletion	1613	99	47
chr10	29255236	chr10	29255366	deletion	207	99	25
chr10	29274772	chr10	29274966	deletion	206	99	11
chr10	29277644	chr10	29277663	deletion	118	99	16
chr10	29509391	chr10	29509485	deletion	226	99	17
chr10	29526550	chr10	29526666	deletion	197	99	13
chr10	29654911	chr10	29655023	deletion	179	99	32
chr10	29783679	chr10	29783788	deletion	215	99	37
chr10	30211589	chr10	30211697	deletion	211	99	30
chr10	30213848	chr10	30214017	deletion	199	99	32
chr10	30668657	chr10	30668880	deletion	217	99	13
chr10	30852570	chr10	30852686	deletion	210	99	11
chr10	30952535	chr10	30952647	deletion	202	99	16
chr10	31148704	chr10	31148802	deletion	167	99	22
chr10	31347951	chr10	31348096	deletion	196	99	26
chr10	31555616	chr10	31555861	deletion	214	99	20
chr10	31629681	chr10	31629910	deletion	229	99	11
chr10	31629681	chr10	31629798	deletion	204	99	19
chr10	31637235	chr10	31637400	deletion	222	99	12
chr10	31683278	chr10	31683420	deletion	213	99	30
chr10	31821716	chr10	31821844	deletion	210	99	25
chr10	31828702	chr10	31828910	deletion	240	99	15
chr10	31965871	chr10	31965982	deletion	208	99	18
chr10	32406946	chr10	32407041	deletion	194	99	25
chr10	32527672	chr10	32527794	deletion	150	99	12
chr10	32747853	chr10	32748135	deletion	233	99	15
chr10	33012255	chr10	33012351	deletion	207	99	15
chr10	33149599	chr10	33149684	deletion	224	99	46
chr10	33416821	chr10	33417037	deletion	217	99	11
chr10	33593703	chr10	33593748	deletion	139	99	28
chr10	33612066	chr10	33612190	deletion	210	99	32
chr10	33826860	chr10	33827022	deletion	232	99	37
chr10	33961512	chr10	33961559	deletion	213	99	29
chr10	33989354	chr10	33989533	deletion	219	99	10
chr10	34074204	chr10	34075171	deletion	995	99	10
chr10	34078195	chr10	34078402	deletion	235	99	18
chr10	34266573	chr10	34266677	deletion	202	99	21
chr10	34348676	chr10	35857231	deletion	1508549	99	11
chr10	34370956	chr10	34371139	deletion	186	99	25
chr10	34625067	chr10	34625228	deletion	227	99	19
chr10	34637421	chr10	34637540	deletion	209	99	29
chr10	34792482	chr10	34792786	deletion	220	99	10
chr10	34792545	chr10	34792786	deletion	191	99	13
chr10	34792693	chr10	34792786	deletion	213	99	10
chr10	34793430	chr10	34793613	deletion	165	99	16
chr10	34954480	chr10	34954676	deletion	188	99	17
chr10	35010787	chr10	35010955	deletion	210	99	26
chr10	35020770	chr10	35020983	deletion	233	99	18
chr10	35053293	chr10	35053797	deletion	567	99	11
chr10	35252573	chr10	35252809	deletion	208	99	17
chr10	35252685	chr10	35252809	deletion	194	99	10
chr10	35656136	chr10	35656409	deletion	240	99	17
chr10	35673154	chr10	35673448	deletion	222	99	11
chr10	35684266	chr10	35690568	deletion	6401	99	26
chr10	36051097	chr10	36051322	deletion	219	99	12
chr10	36667228	chr10	36667363	deletion	221	99	17
chr10	36719526	chr10	36719702	deletion	199	99	11
chr10	36796743	chr10	36800568	deletion	3788	99	29
chr10	36816135	chr10	36816262	deletion	198	99	25
chr10	37017429	chr10	37017531	deletion	244	99	27
chr10	37078098	chr10	37078332	deletion	197	99	16
chr10	37094812	chr10	37095096	deletion	230	99	11
chr10	37545009	chr10	37545051	deletion	145	99	20
chr10	37642188	chr10	37643236	deletion	1167	99	14
chr10	37705502	chr10	37705625	deletion	225	99	10
chr10	37854633	chr10	37854867	deletion	232	99	13
chr10	37992488	chr10	37992654	deletion	222	99	26
chr10	38095788	chr10	38096050	deletion	222	99	23
chr10	38095940	chr10	38096050	deletion	204	99	21
chr10	38210768	chr10	38210869	deletion	207	99	22
chr10	38544643	chr10	38544808	deletion	207	99	20
chr10	38795377	chr10	38795590	deletion	214	99	19
chr10	38795485	chr10	38795590	deletion	205	99	13
chr10	39212696	chr10	39212882	deletion	204	99	31
chr10	39513325	chr10	39513431	deletion	224	99	41
chr10	39645160	chr10	39645172	deletion	119	99	16
chr10	39670791	chr10	39670902	deletion	218	99	24
chr10	40379576	chr10	40379669	deletion	241	99	23
chr10	40421044	chr10	40421160	deletion	196	99	18
chr10	40594276	chr10	40594388	deletion	188663	99	10
chr10	40662728	chr10	40662749	deletion	111	99	11
chr10	40669113	chr10	40669294	deletion	209	99	11
chr10	40672085	chr10	40672099	deletion	118	99	11
chr10	41311489	chr10	41311573	deletion	209	99	32
chr10	41382477	chr10	41382577	deletion	201	99	13
chr10	41538707	chr10	41538826	deletion	238	99	20
chr10	41566998	chr10	41567226	deletion	194	99	19
chr10	41773937	chr10	41774036	deletion	196	99	18
chr10	41821610	chr10	41821778	deletion	202	99	18
chr10	41840229	chr10	41840408	deletion	211	99	34
chr10	41935357	chr10	41935462	deletion	138	99	16
chr10	42055002	chr10	42056567	deletion	1503	99	31
chr10	42265259	chr10	42265530	deletion	315	99	21
chr10	42327454	chr10	42327671	deletion	219	99	11
chr10	42418245	chr10	42418541	deletion	214	99	14
chr10	42554030	chr10	42554199	deletion	222	99	12
chr10	42575003	chr10	42575253	deletion	248	99	18
chr10	42641227	chr10	42641357	deletion	217	99	20
chr10	42736405	chr10	42736610	deletion	214	99	43
chr10	43126093	chr10	43126207	deletion	227	99	40
chr10	43241149	chr10	43241251	deletion	207	99	24
chr10	43498354	chr10	43504568	deletion	6280	99	13
chr10	43576228	chr10	43576423	deletion	208	99	28
chr10	43659064	chr10	43659142	deletion	161	99	17
chr10	44188435	chr10	44188602	deletion	243	99	29
chr10	44520040	chr10	44520281	deletion	226	99	18
chr10	44520146	chr10	44520281	deletion	237	99	14
chr10	44865668	chr10	44865788	deletion	223	99	44
chr10	44875254	chr10	44879985	deletion	4775	99	10
chr10	44996890	chr10	44997024	deletion	243	99	30
chr10	45063884	chr10	45064167	deletion	234	99	12
chr10	45184242	chr10	45184358	deletion	168	99	20
chr10	45349062	chr10	45349165	deletion	215	99	36
chr10	45385710	chr10	45385820	deletion	208	99	34
chr10	45546866	chr10	45546970	deletion	209	99	34
chr10	45791538	chr10	45793122	deletion	1659	99	23
chr10	45903292	chr10	45903510	deletion	254	99	15
chr10	46118889	chr10	46119101	deletion	251	99	17
chr10	46215883	chr10	46216271	deletion	333	99	14
chr10	46244953	chr10	46245187	deletion	215	99	11
chr10	46245040	chr10	46245187	deletion	212	99	23
chr10	46291336	chr10	46291472	deletion	234	99	29
chr10	46496289	chr10	46496529	deletion	203	99	23
chr10	46834904	chr10	46835018	deletion	221	99	32
chr10	46913672	chr10	46913765	deletion	187	99	13
chr10	46995384	chr10	46997325	deletion	2075	99	25
chr10	47216334	chr10	47216531	deletion	185	99	10
chr10	47312139	chr10	47312234	deletion	195	99	10
chr10	47412867	chr10	47413017	deletion	243	99	50
chr10	47418715	chr10	47418845	deletion	213	99	27
chr10	48252881	chr10	48252904	deletion	118	99	20
chr10	48352213	chr10	48353919	deletion	1690	99	10
chr10	48366400	chr10	48366674	deletion	248	99	11
chr10	48831313	chr10	48831398	deletion	217	99	10
chr10	48908747	chr10	48908888	deletion	214	99	14
chr10	48959038	chr10	48959215	deletion	223	99	11
chr10	49065641	chr10	49065910	deletion	216	99	23
chr10	49079056	chr10	49079175	deletion	213	99	11
chr10	49270421	chr10	49270531	deletion	201	99	12
chr10	49283895	chr10	49284112	deletion	244	99	10
chr10	49373935	chr10	49374055	deletion	198	99	10
chr10	49464709	chr10	49464760	deletion	137	99	20
chr10	49489140	chr10	49489178	deletion	134	99	10
chr10	49588188	chr10	49588313	deletion	216	99	20
chr10	49691801	chr10	49691995	deletion	203	99	16
chr10	49759451	chr10	49759548	deletion	237	99	20
chr10	49942587	chr10	49942700	deletion	200	99	31
chr10	49966559	chr10	49967371	deletion	804	99	23
chr10	50038497	chr10	50038726	deletion	242	99	13
chr10	50121025	chr10	50121140	deletion	235	99	38
chr10	50164238	chr10	50164425	deletion	228	99	23
chr10	50208614	chr10	50208636	deletion	130	99	17
chr10	50311766	chr10	50311985	deletion	195	99	10
chr10	50357736	chr10	50357863	deletion	231	99	27
chr10	50519758	chr10	50523159	deletion	3333	99	22
chr10	50519910	chr10	50523159	deletion	1731246	99	13
chr10	50620888	chr10	50621057	deletion	250	99	13
chr10	50663905	chr10	50670302	deletion	6489	99	13
chr10	50700530	chr10	50701264	deletion	755	99	11
chr10	50725617	chr10	50725799	deletion	213	99	15
chr10	51035165	chr10	51035235	deletion	198	99	18
chr10	51132028	chr10	51135245	deletion	3211	99	11
chr10	51233575	chr10	51233694	deletion	222	99	25
chr10	51387227	chr10	51387395	deletion	206	99	24
chr10	51567564	chr10	51567745	deletion	212	99	15
chr10	51800470	chr10	51800581	deletion	210	99	10
chr10	51835867	chr10	51835930	deletion	198	99	15
chr10	52002594	chr10	52002835	deletion	202	99	13
chr10	52033695	chr10	52033920	deletion	214	99	19
chr10	52033815	chr10	52033920	deletion	201	99	24
chr10	52044464	chr10	52044583	deletion	215	99	15
chr10	52148543	chr10	52148680	deletion	227	99	19
chr10	52192793	chr10	52192967	deletion	202	99	14
chr10	52229952	chr10	52230082	deletion	198	99	20
chr10	52325475	chr10	52325589	deletion	216	99	28
chr10	52435119	chr10	52435256	deletion	206	99	15
chr10	52731356	chr10	52731446	deletion	188	99	31
chr10	53114028	chr10	53114258	deletion	203	99	12
chr10	53114829	chr10	53114950	deletion	218	99	25
chr10	53118319	chr10	53118432	deletion	211	99	11
chr10	53227834	chr10	53227987	deletion	237	99	33
chr10	53250856	chr10	53250975	deletion	211	99	20
chr10	53286667	chr10	53286765	deletion	213	99	25
chr10	53476474	chr10	53476587	deletion	213	99	29
chr10	53591810	chr10	53591866	deletion	146	99	10
chr10	54138397	chr10	54138508	deletion	143	99	26
chr10	54141875	chr10	54141976	deletion	207	99	25
chr10	54248036	chr10	54248085	deletion	144	99	13
chr10	54257271	chr10	54257516	deletion	220	99	14
chr10	54257398	chr10	54257516	deletion	208	99	19
chr10	54301279	chr10	54301402	deletion	221	99	25
chr10	54889619	chr10	54889847	deletion	241	99	24
chr10	54908940	chr10	54909380	deletion	494	99	12
chr10	55296897	chr10	55296986	deletion	216	99	21
chr10	55444306	chr10	55444419	deletion	216	99	13
chr10	55488821	chr10	55489042	deletion	215	99	22
chr10	55505089	chr10	55506460	deletion	1389	99	14
chr10	55608278	chr10	55608551	deletion	236	99	10
chr10	55608379	chr10	55608551	deletion	217	99	10
chr10	55648137	chr10	55648269	deletion	210	99	18
chr10	55668288	chr10	55668401	deletion	220	99	16
chr10	55691319	chr10	55691496	deletion	202	99	14
chr10	55708367	chr10	55708611	deletion	203	99	28
chr10	55713938	chr10	55720243	deletion	6284	99	26
chr10	55848869	chr10	55848889	deletion	122	99	14
chr10	55943094	chr10	55943250	deletion	193	99	17
chr10	56107863	chr10	56108095	deletion	224	99	22
chr10	56136934	chr10	56137057	deletion	197	99	19
chr10	56446136	chr10	56446249	deletion	211	99	29
chr10	56495563	chr10	56495763	deletion	221	99	28
chr10	56511046	chr10	56511169	deletion	226	99	14
chr10	56524986	chr10	56525175	deletion	211	99	15
chr10	56535751	chr10	56536073	deletion	359	99	15
chr10	56669335	chr10	56669433	deletion	197	99	16
chr10	56752491	chr10	56753055	deletion	638	99	19
chr10	56934632	chr10	56934741	deletion	198	99	17
chr10	57154085	chr10	57154270	deletion	152	99	17
chr10	57154229	chr10	57154270	deletion	136	99	10
chr10	57212439	chr10	57212739	deletion	378	99	27
chr10	57214596	chr10	57214734	deletion	270	99	34
chr10	57569720	chr10	57570203	deletion	513	99	13
chr10	57580124	chr10	57580327	deletion	223	99	39
chr10	57585458	chr10	57585600	deletion	222	99	28
chr10	57682258	chr10	57682511	deletion	276	99	12
chr10	57707846	chr10	57707972	deletion	214	99	16
chr10	57729267	chr10	57729396	deletion	232	99	24
chr10	57787913	chr10	57788033	deletion	202	99	21
chr10	58000203	chr10	58000467	deletion	205	99	13
chr10	58087710	chr10	58087842	deletion	182	99	11
chr10	58092312	chr10	58092513	deletion	210	99	21
chr10	58137043	chr10	58137368	deletion	358	99	20
chr10	58156368	chr10	58156498	deletion	219	99	19
chr10	58218782	chr10	58218976	deletion	236	99	14
chr10	58343743	chr10	58343847	deletion	208	99	31
chr10	58381834	chr10	58382042	deletion	230	99	11
chr10	58398363	chr10	58398605	deletion	217	99	11
chr10	58831509	chr10	58831597	deletion	206	99	12
chr10	59488973	chr10	59489090	deletion	213	99	21
chr10	59634240	chr10	59634464	deletion	212	99	13
chr10	60064138	chr10	60064312	deletion	192	99	12
chr10	60712862	chr10	60712967	deletion	211	99	46
chr10	60948868	chr10	60948900	deletion	113	99	11
chr10	61145605	chr10	61145741	deletion	238	99	30
chr10	61180763	chr10	61181018	deletion	224	99	20
chr10	61215310	chr10	61215498	deletion	201	99	14
chr10	61288721	chr10	61288900	deletion	216	99	12
chr10	61507489	chr10	61507598	deletion	204	99	18
chr10	61601620	chr10	61601837	deletion	286	99	12
chr10	61728638	chr10	61728885	deletion	286	99	16
chr10	61857540	chr10	61857673	deletion	224	99	28
chr10	62020389	chr10	62020667	deletion	431	99	10
chr10	62095336	chr10	62095448	deletion	208	99	28
chr10	62225040	chr10	62225266	deletion	258	99	25
chr10	62302608	chr10	62302765	deletion	239	99	13
chr10	62355429	chr10	62355550	deletion	189	99	11
chr10	62389674	chr10	62389796	deletion	231	99	32
chr10	62916178	chr10	62916405	deletion	217	99	15
chr10	62981259	chr10	62981395	deletion	207	99	28
chr10	63424904	chr10	63425016	deletion	224	99	25
chr10	63659079	chr10	63659261	deletion	122	99	11
chr10	63726005	chr10	63726121	deletion	218	99	22
chr10	63876759	chr10	63877109	deletion	382	99	10
chr10	63999491	chr10	64000561	deletion	1155	99	23
chr10	64073461	chr10	64073694	deletion	210	99	22
chr10	64099413	chr10	64099574	deletion	226	99	16
chr10	64099413	chr10	64099670	deletion	234	99	17
chr10	64199277	chr10	64199468	deletion	226	99	11
chr10	64392517	chr10	64392731	deletion	242	99	15
chr10	64508337	chr10	64508524	deletion	214	99	12
chr10	64523248	chr10	64523905	deletion	770	99	15
chr10	64660079	chr10	64660218	deletion	221	99	12
chr10	64767803	chr10	64768077	deletion	210	99	18
chr10	64870579	chr10	64870776	deletion	215	99	30
chr10	64891312	chr10	64891612	deletion	216	99	19
chr10	64896086	chr10	64896195	deletion	206	99	12
chr10	64896086	chr10	64896264	deletion	230	99	14
chr10	65368571	chr10	65368736	deletion	215	99	10
chr10	65514858	chr10	65515012	deletion	242	99	12
chr10	65675024	chr10	65675256	deletion	227	99	18
chr10	65746013	chr10	65746302	deletion	213	99	12
chr10	65746118	chr10	65746302	deletion	191	99	10
chr10	66080625	chr10	66080750	deletion	206	99	17
chr10	66140895	chr10	66141066	deletion	139	99	20
chr10	66344128	chr10	66344335	deletion	194	99	13
chr10	66979306	chr10	66979490	deletion	170	99	14
chr10	67180075	chr10	67180221	deletion	135	99	10
chr10	67328176	chr10	67328512	deletion	379	99	12
chr10	67369940	chr10	67370066	deletion	228	99	25
chr10	67376074	chr10	67376193	deletion	209	99	12
chr10	67409815	chr10	67409884	deletion	133	99	19
chr10	67425874	chr10	67426006	deletion	215	99	18
chr10	67428533	chr10	67429695	deletion	1251	99	21
chr10	67484240	chr10	67484454	deletion	211	99	21
chr10	67593798	chr10	67593925	deletion	141	99	17
chr10	67744857	chr10	67745564	deletion	798	99	19
chr10	67746647	chr10	67746748	deletion	195	99	12
chr10	67884954	chr10	67885040	deletion	223	99	15
chr10	68060786	chr10	68060940	deletion	240	99	33
chr10	68218357	chr10	68218434	deletion	194	99	12
chr10	68267454	chr10	68267597	deletion	214	99	10
chr10	68379649	chr10	68379736	deletion	189	99	27
chr10	68395735	chr10	68398798	deletion	3065	99	28
chr10	68432241	chr10	68432407	deletion	190	99	10
chr10	68517942	chr10	68518213	deletion	265	99	19
chr10	68583426	chr10	68583706	deletion	235	99	17
chr10	68662001	chr10	68662123	deletion	275	99	43
chr10	68732635	chr10	68732806	deletion	207	99	30
chr10	68749163	chr10	68749337	deletion	226	99	18
chr10	68854318	chr10	68854604	deletion	220	99	16
chr10	68914914	chr10	68915587	deletion	673	99	17
chr10	68932004	chr10	68932660	deletion	702	99	11
chr11	440703	chr11	440976	deletion	204	99	13
chr11	573969	chr11	815571	deletion	241602	99	13
chr11	848166	chr11	848263	deletion	200	99	29
chr11	873710	chr11	958213	deletion	84591	99	23
chr11	1096882	chr11	1097742	deletion	870	99	11
chr11	1096882	chr11	1097669	deletion	889	99	15
chr11	1113838	chr11	1115488	deletion	1733	99	10
chr11	1280974	chr11	1287387	deletion	6372	99	13
chr11	1508765	chr11	1508937	deletion	205	99	12
chr11	1941919	chr11	1941922	deletion	118	99	23
chr11	2005638	chr11	2005923	deletion	248	99	15
chr11	2005781	chr11	2005923	deletion	234	99	16
chr11	2056113	chr11	2056303	deletion	155	99	13
chr11	2200017	chr11	2200190	deletion	218	99	37
chr11	2858267	chr11	2858409	deletion	204	99	11
chr11	2922530	chr11	2922656	deletion	219	99	18
chr11	2955329	chr11	2955531	deletion	201	99	19
chr11	3430510	chr11	3430630	deletion	216	99	24
chr11	3505482	chr11	3505678	deletion	238	99	14
chr11	3914432	chr11	3914533	deletion	203	99	36
chr11	4009814	chr11	4015670	deletion	5966	99	22
chr11	4201139	chr11	4201305	deletion	214	99	32
chr11	4613392	chr11	4613617	deletion	261	99	14
chr11	4853360	chr11	4853481	deletion	221	99	25
chr11	4939203	chr11	4939327	deletion	193	99	13
chr11	5059065	chr11	5059185	deletion	216	99	19
chr11	5328933	chr11	5329004	deletion	131	99	12
chr11	5421580	chr11	5421686	deletion	203	99	14
chr11	5623803	chr11	5629884	deletion	6179	99	23
chr11	5781480	chr11	5781749	deletion	238	99	14
chr11	6135764	chr11	6135876	deletion	120	99	11
chr11	6534222	chr11	6534381	deletion	205	99	35
chr11	6542075	chr11	6542221	deletion	225	99	18
chr11	6577531	chr11	6577651	deletion	222	99	20
chr11	6773395	chr11	6774016	deletion	659	99	15
chr11	7080031	chr11	7080256	deletion	218	99	35
chr11	7508756	chr11	7515140	deletion	6522	99	15
chr11	7508756	chr11	7515079	deletion	6519	99	20
chr11	7940487	chr11	7940618	deletion	234	99	26
chr11	8459222	chr11	8459330	deletion	202	99	22
chr11	8701276	chr11	8701569	deletion	238	99	11
chr11	8856657	chr11	8856900	deletion	224	99	21
chr11	8922534	chr11	8922994	deletion	471	99	11
chr11	8989795	chr11	8990057	deletion	201	99	22
chr11	9802544	chr11	9802810	deletion	213	99	10
chr11	10089218	chr11	10089339	deletion	218	99	14
chr11	10239811	chr11	10240034	deletion	259	99	21
chr11	10287017	chr11	10287210	deletion	231	99	18
chr11	10438878	chr11	10438985	deletion	202	99	18
chr11	11425043	chr11	11425189	deletion	203	99	21
chr11	11450378	chr11	11450575	deletion	201	99	10
chr11	11683068	chr11	11683273	deletion	265	99	11
chr11	11731361	chr11	11731418	deletion	169	99	16
chr11	11759121	chr11	11759241	deletion	212	99	27
chr11	11900687	chr11	11903796	deletion	3117	99	13
chr11	12079690	chr11	12079807	deletion	216	99	12
chr11	12411871	chr11	12411985	deletion	210	99	17
chr11	12599705	chr11	12599841	deletion	218	99	15
chr11	12938877	chr11	12939017	deletion	165	99	24
chr11	13070353	chr11	13070545	deletion	207	99	14
chr11	13410440	chr11	13410553	deletion	210	99	18
chr11	13430025	chr11	13430230	deletion	202	99	11
chr11	13714587	chr11	13714771	deletion	193	99	10
chr11	13743934	chr11	13744131	deletion	189	99	10
chr11	13809852	chr11	13810087	deletion	210	99	10
chr11	13810011	chr11	13810087	deletion	213	99	10
chr11	14045995	chr11	14046242	deletion	212	99	13
chr11	14046150	chr11	14046242	deletion	199	99	11
chr11	14073118	chr11	14073368	deletion	191	99	14
chr11	14124179	chr11	14124278	deletion	234	99	29
chr11	14182775	chr11	14182901	deletion	227	99	56
chr11	14514828	chr11	14514945	deletion	215	99	37
chr11	14532978	chr11	14533235	deletion	201	99	14
chr11	14712356	chr11	14712566	deletion	235	99	36
chr11	14915643	chr11	14915801	deletion	235	99	34
chr11	15498265	chr11	15498446	deletion	203	99	11
chr11	15607963	chr11	15608079	deletion	208	99	15
chr11	15686152	chr11	15686306	deletion	200	99	10
chr11	15838502	chr11	15838628	deletion	198	99	10
chr11	15860025	chr11	15860343	deletion	275	99	13
chr11	15891701	chr11	15891859	deletion	192	99	12
chr11	15905600	chr11	15905716	deletion	210	99	21
chr11	15935204	chr11	15935369	deletion	216	99	14
chr11	15953989	chr11	15954170	deletion	201	99	10
chr11	16046177	chr11	16048217	deletion	2160	99	10
chr11	16551507	chr11	16551783	deletion	203	99	11
chr11	16577756	chr11	16577904	deletion	225	99	21
chr11	16647132	chr11	16647286	deletion	204	99	22
chr11	17078982	chr11	17079105	deletion	211	99	16
chr11	17188048	chr11	17188125	deletion	140	99	13
chr11	17467726	chr11	17467890	deletion	246	99	11
chr11	17537640	chr11	17537760	deletion	118	99	18
chr11	17636598	chr11	17636825	deletion	216	99	18
chr11	17642657	chr11	17642851	deletion	195	99	12
chr11	17853534	chr11	17853642	deletion	204	99	20
chr11	17919215	chr11	17919349	deletion	226	99	14
chr11	17919215	chr11	17919431	deletion	244	99	21
chr11	17978043	chr11	17978143	deletion	206	99	25
chr11	18176332	chr11	18176554	deletion	239	99	13
chr11	18795389	chr11	18795491	deletion	202	99	37
chr11	18825362	chr11	18825478	deletion	216	99	18
chr11	18870820	chr11	18870996	deletion	221	99	10
chr11	18870820	chr11	18870925	deletion	201	99	26
chr11	19163010	chr11	19163216	deletion	208	99	17
chr11	19163116	chr11	19163216	deletion	199	99	11
chr11	19172565	chr11	19172702	deletion	112	99	11
chr11	19346668	chr11	19346791	deletion	130	99	21
chr11	19460309	chr11	19460503	deletion	207	99	14
chr11	19507297	chr11	19507403	deletion	215	99	13
chr11	19535974	chr11	19536225	deletion	216	99	18
chr11	19563643	chr11	19563764	deletion	158	99	10
chr11	19577650	chr11	19577870	deletion	205	99	28
chr11	19607159	chr11	19607365	deletion	237	99	11
chr11	19626940	chr11	19627091	deletion	208	99	15
chr11	19705106	chr11	19705288	deletion	243	99	11
chr11	19885443	chr11	19891825	deletion	6528	99	19
chr11	19931901	chr11	19932048	deletion	218	99	21
chr11	20023692	chr11	20023813	deletion	117	99	11
chr11	20221699	chr11	20221816	deletion	145	99	11
chr11	20298198	chr11	20298905	deletion	789	99	12
chr11	20730327	chr11	20730571	deletion	204	99	13
chr11	21261270	chr11	21261452	deletion	234	99	31
chr11	21275837	chr11	21275976	deletion	217	99	18
chr11	21309254	chr11	21309506	deletion	215	99	15
chr11	21442738	chr11	21442840	deletion	143	99	20
chr11	22108925	chr11	22109251	deletion	249	99	17
chr11	22109030	chr11	22109251	deletion	235	99	14
chr11	22148288	chr11	22148394	deletion	203	99	11
chr11	22579195	chr11	22579419	deletion	211	99	18
chr11	22658741	chr11	22658869	deletion	234	99	34
chr11	22928944	chr11	22929031	deletion	223	99	21
chr11	22942415	chr11	22942644	deletion	226	99	25
chr11	22974179	chr11	22974304	deletion	203	99	13
chr11	22978018	chr11	22978193	deletion	234	99	20
chr11	23317864	chr11	23318041	deletion	228	99	23
chr11	23570798	chr11	23570945	deletion	248	99	39
chr11	23731513	chr11	23731994	deletion	549	99	16
chr11	23765802	chr11	23765922	deletion	196	99	11
chr11	23856555	chr11	23856641	deletion	204	99	16
chr11	23859689	chr11	23859893	deletion	216	99	16
chr11	23985932	chr11	23986111	deletion	203	99	21
chr11	24009475	chr11	24009677	deletion	220	99	21
chr11	24040598	chr11	24040618	deletion	163	99	38
chr11	24049280	chr11	24049515	deletion	203	99	17
chr11	24102413	chr11	24102618	deletion	228	99	15
chr11	24541825	chr11	24542066	deletion	197	99	12
chr11	24612290	chr11	24612503	deletion	198	99	15
chr11	24712443	chr11	24712710	deletion	225	99	14
chr11	24712587	chr11	24712710	deletion	206	99	13
chr11	25005677	chr11	25005880	deletion	200	99	21
chr11	25263406	chr11	25263499	deletion	235	99	18
chr11	25420595	chr11	25420906	deletion	215	99	17
chr11	25420803	chr11	25420906	deletion	211	99	23
chr11	25534339	chr11	25534377	deletion	127	99	11
chr11	25633035	chr11	25633276	deletion	259	99	15
chr11	25750786	chr11	25750908	deletion	230	99	34
chr11	25868036	chr11	25868144	deletion	214	99	30
chr11	26066495	chr11	26066538	deletion	113	99	11
chr11	26128708	chr11	26128916	deletion	176	99	16
chr11	26196160	chr11	26196287	deletion	219	99	30
chr11	26230704	chr11	26230865	deletion	236	99	23
chr11	26250123	chr11	26250353	deletion	220	99	24
chr11	26262311	chr11	26262587	deletion	225	99	17
chr11	26418710	chr11	26418773	deletion	124	99	11
chr11	26433803	chr11	26434106	deletion	228	99	13
chr11	26662033	chr11	26662111	deletion	204	99	15
chr11	26698433	chr11	26698569	deletion	232	99	22
chr11	26916826	chr11	26917019	deletion	207	99	12
chr11	27431534	chr11	27431813	deletion	381	99	23
chr11	27580334	chr11	27580643	deletion	209	99	16
chr11	27764502	chr11	27764734	deletion	278	99	19
chr11	28223392	chr11	28223767	deletion	224	99	11
chr11	28307268	chr11	28308021	deletion	844	99	28
chr11	28336562	chr11	28336682	deletion	110	99	11
chr11	28367996	chr11	28368112	deletion	120	99	13
chr11	28548810	chr11	28548945	deletion	238	99	30
chr11	28557463	chr11	28557585	deletion	208	99	14
chr11	28557463	chr11	28557647	deletion	223	99	16
chr11	28734963	chr11	28735071	deletion	207	99	18
chr11	28998505	chr11	29003208	deletion	4801	99	22
chr11	29165559	chr11	29165749	deletion	209	99	15
chr11	29360977	chr11	29361217	deletion	231	99	19
chr11	29373507	chr11	29373727	deletion	197	99	16
chr11	30217803	chr11	30217919	deletion	207	99	10
chr11	30758732	chr11	30758927	deletion	234	99	12
chr11	30772375	chr11	30772455	deletion	108	99	10
chr11	30829646	chr11	30829763	deletion	210	99	10
chr11	30885220	chr11	30885441	deletion	196	99	21
chr11	30955357	chr11	30955452	deletion	197	99	25
chr11	31043901	chr11	31044129	deletion	215	99	13
chr11	31291459	chr11	31291571	deletion	220	99	26
chr11	31555474	chr11	31555638	deletion	238	99	10
chr11	31568599	chr11	31574766	deletion	6184	99	10
chr11	31805063	chr11	31805337	deletion	370	99	24
chr11	31881242	chr11	31881945	deletion	780	99	10
chr11	32144833	chr11	32144982	deletion	208	99	16
chr11	32585628	chr11	32585686	deletion	139	99	10
chr11	32699993	chr11	32700508	deletion	491	99	14
chr11	32988263	chr11	32988556	deletion	225	99	12
chr11	32988410	chr11	32988556	deletion	228	99	15
chr11	33281289	chr11	33287376	deletion	4529	99	11
chr11	33426659	chr11	33426917	deletion	207	99	11
chr11	33596422	chr11	33597270	deletion	819	99	14
chr11	33596551	chr11	33597270	deletion	808	99	10
chr11	33716591	chr11	33716818	deletion	198	99	21
chr11	33716684	chr11	33716818	deletion	195	99	15
chr11	33930644	chr11	33930761	deletion	214	99	30
chr11	34062584	chr11	34062724	deletion	221	99	36
chr11	34379992	chr11	34380257	deletion	200	99	18
chr11	34380151	chr11	34380257	deletion	194	99	17
chr11	34470718	chr11	34470950	deletion	232	99	15
chr11	34571524	chr11	34571638	deletion	215	99	16
chr11	35148527	chr11	35148649	deletion	242	99	31
chr11	35171181	chr11	35171412	deletion	195	99	14
chr11	35186337	chr11	35186498	deletion	205	99	24
chr11	35385074	chr11	35385194	deletion	188	99	22
chr11	35444744	chr11	35444926	deletion	224	99	15
chr11	35586099	chr11	35586198	deletion	187	99	20
chr11	35638997	chr11	35639190	deletion	249	99	21
chr11	35693053	chr11	35693361	deletion	291	99	23
chr11	35754105	chr11	35755189	deletion	2639	99	13
chr11	35768049	chr11	35770569	deletion	7697	99	10
chr11	35798431	chr11	35798631	deletion	217	99	14
chr11	35866713	chr11	35866821	deletion	204	99	13
chr11	35913816	chr11	35913930	deletion	207	99	20
chr11	35950801	chr11	35950908	deletion	193	99	12
chr11	36316188	chr11	36316610	deletion	464	99	24
chr11	36482835	chr11	36489172	deletion	6473	99	23
chr11	36537717	chr11	36537842	deletion	180	99	16
chr11	36709858	chr11	36710111	deletion	233	99	23
chr11	37008271	chr11	37008451	deletion	218	99	10
chr11	37025826	chr11	37025941	deletion	203	99	12
chr11	37128531	chr11	37128644	deletion	192	99	18
chr11	37586648	chr11	37586739	deletion	227	99	20
chr11	38286716	chr11	38286812	deletion	204	99	37
chr11	38476638	chr11	38476852	deletion	237	99	24
chr11	38635020	chr11	38636307	deletion	1397	99	32
chr11	38863863	chr11	38863954	deletion	197	99	10
chr11	38880639	chr11	38880882	deletion	199	99	27
chr11	38946639	chr11	38946749	deletion	204	99	13
chr11	39037405	chr11	39038271	deletion	957	99	22
chr11	39310532	chr11	39310640	deletion	222	99	21
chr11	39345137	chr11	39345340	deletion	195	99	10
chr11	39383090	chr11	39389535	deletion	6445	99	20
chr11	40400610	chr11	40400887	deletion	236	99	12
chr11	40471279	chr11	40471449	deletion	215	99	22
chr11	40639141	chr11	40639347	deletion	211	99	15
chr11	40715988	chr11	40774770	deletion	58819	99	16
chr11	40911963	chr11	40912194	deletion	206	99	23
chr11	40912097	chr11	40912194	deletion	212	99	10
chr11	40936088	chr11	40936367	deletion	235	99	24
chr11	41105046	chr11	41105245	deletion	271	99	11
chr11	41835724	chr11	41835990	deletion	241	99	22
chr11	41910531	chr11	41910665	deletion	200	99	11
chr11	42296583	chr11	42296636	deletion	129	99	21
chr11	42314066	chr11	42314560	deletion	589	99	33
chr11	42680452	chr11	42680574	deletion	200	99	24
chr11	43162386	chr11	43162679	deletion	214	99	12
chr11	43413866	chr11	43413993	deletion	195	99	18
chr11	43453553	chr11	43453562	deletion	120	99	14
chr11	43519971	chr11	43520099	deletion	218	99	28
chr11	43688904	chr11	43689112	deletion	215	99	18
chr11	43726387	chr11	43726564	deletion	192	99	16
chr11	43728725	chr11	43728854	deletion	204	99	14
chr11	43802473	chr11	43802694	deletion	224	99	22
chr11	44297548	chr11	44297668	deletion	227	99	29
chr11	44430346	chr11	44430475	deletion	211	99	21
chr11	44471853	chr11	44472047	deletion	192	99	15
chr11	44605362	chr11	44606316	deletion	904	99	16
chr11	44605497	chr11	44606316	deletion	908	99	12
chr11	44719082	chr11	44719209	deletion	224	99	29
chr11	44803870	chr11	44803946	deletion	131	99	10
chr11	44852805	chr11	44852874	deletion	115	99	14
chr11	44859518	chr11	44859622	deletion	223	99	28
chr11	44989962	chr11	44990230	deletion	195	99	16
chr11	45012742	chr11	45012866	deletion	219	99	30
chr11	45028216	chr11	45034557	deletion	6341	99	13
chr11	45060385	chr11	45060502	deletion	200	99	39
chr11	45061168	chr11	45061367	deletion	225	99	17
chr11	45250010	chr11	45250147	deletion	193	99	21
chr11	45444985	chr11	45445113	deletion	134	99	11
chr11	46108657	chr11	46108780	deletion	235	99	48
chr11	46113492	chr11	46113614	deletion	202	99	18
chr11	46283215	chr11	46283794	deletion	628	99	19
chr11	46370046	chr11	46370156	deletion	200	99	11
chr11	46385329	chr11	46385441	deletion	196	99	12
chr11	46421738	chr11	46421863	deletion	224	99	24
chr11	46486114	chr11	46487997	deletion	2004	99	19
chr11	46747160	chr11	46747321	deletion	247	99	10
chr11	46896302	chr11	46896407	deletion	202	99	20
chr11	47281165	chr11	47281451	deletion	242	99	16
chr11	47360363	chr11	47360564	deletion	206	99	20
chr11	47429004	chr11	47429260	deletion	238	99	16
chr11	47666109	chr11	47666230	deletion	202	99	20
chr11	47854073	chr11	47860382	deletion	6401	99	25
chr11	47953814	chr11	47953996	deletion	213	99	24
chr11	48356726	chr11	48356800	deletion	155	99	20
chr11	48418787	chr11	48418890	deletion	158	99	12
chr11	48540998	chr11	48541110	deletion	201	99	10
chr11	48675810	chr11	48676133	deletion	322	99	31
chr11	48744266	chr11	48750425	deletion	6216	99	19
chr11	49229401	chr11	49235737	deletion	6315	99	29
chr11	49276911	chr11	49283457	deletion	6487	99	16
chr11	49347416	chr11	49347556	deletion	241	99	17
chr11	49557880	chr11	49558091	deletion	211	99	24
chr11	49576694	chr11	49576840	deletion	211	99	15
chr11	49644183	chr11	49644509	deletion	414	99	12
chr11	49714797	chr11	49714964	deletion	188	99	13
chr11	49885178	chr11	49885328	deletion	264	99	16
chr11	50044024	chr11	50044203	deletion	222	99	13
chr11	50099116	chr11	50099226	deletion	203	99	22
chr11	50124864	chr11	50124962	deletion	223	99	15
chr11	50200440	chr11	50200747	deletion	238	99	12
chr11	50200593	chr11	50200747	deletion	218	99	19
chr11	50256823	chr11	50256977	deletion	214	99	24
chr11	50293300	chr11	50293505	deletion	234	99	14
chr11	50569792	chr11	50570072	deletion	236	99	15
chr11	50574268	chr11	50574475	deletion	230	99	29
chr11	50582905	chr11	50583197	deletion	215	99	10
chr11	50692228	chr11	50697703	deletion	5376	99	20
chr11	50697982	chr11	50699279	deletion	1266	99	17
chr11	50847608	chr11	50847973	deletion	268	99	13
chr11	50934235	chr11	50934395	deletion	216	99	26
chr11	51166987	chr11	51167204	deletion	216	99	10
chr11	51232714	chr11	51232937	deletion	211	99	11
chr11	51700477	chr11	51700672	deletion	233	99	35
chr11	51710899	chr11	51711120	deletion	220	99	13
chr11	51740743	chr11	51741017	deletion	205	99	12
chr11	51807316	chr11	51807444	deletion	227	99	29
chr11	52198773	chr11	52198882	deletion	207	99	12
chr11	52203252	chr11	52203471	deletion	243	99	43
chr11	52329997	chr11	52330110	deletion	163	99	36
chr11	52422560	chr11	52422731	deletion	224	99	11
chr11	52582116	chr11	52582289	deletion	207	99	11
chr11	52764718	chr11	52764777	deletion	132	99	23
chr11	52784092	chr11	52784190	deletion	196	99	11
chr11	52784652	chr11	52784974	deletion	256	99	12
chr11	52784820	chr11	52784974	deletion	255	99	13
chr11	52806461	chr11	52806668	deletion	286	99	24
chr11	52852572	chr11	52852781	deletion	230	99	14
chr11	53240330	chr11	53240702	deletion	380	99	12
chr11	53470032	chr11	53470211	deletion	217	99	11
chr11	53629778	chr11	53629986	deletion	204	99	12
chr11	54119654	chr11	54119837	deletion	219	99	16
chr11	54143647	chr11	54143902	deletion	214	99	21
chr11	54855644	chr11	54855762	deletion	223	99	16
chr11	55754112	chr11	55754267	deletion	240	99	40
chr11	55906477	chr11	55906657	deletion	213	99	19
chr11	55964860	chr11	55964981	deletion	212	99	29
chr11	56202616	chr11	56202825	deletion	196	99	16
chr11	56216226	chr11	56217336	deletion	1128	99	11
chr11	56562913	chr11	56563593	deletion	731	99	11
chr11	56665938	chr11	56666078	deletion	271	99	15
chr11	57310042	chr11	57310162	deletion	208	99	19
chr11	57342521	chr11	57342653	deletion	220	99	10
chr11	57527668	chr11	57527793	deletion	224	99	32
chr11	57534268	chr11	57534380	deletion	184	99	14
chr11	57576737	chr11	57576957	deletion	213	99	17
chr11	57737404	chr11	57737501	deletion	195	99	19
chr11	58101864	chr11	58102057	deletion	184	99	13
chr11	58153390	chr11	58154883	deletion	1469	99	13
chr11	58153523	chr11	58154883	deletion	1456	99	11
chr11	58393284	chr11	58393396	deletion	219	99	31
chr11	58614312	chr11	58614491	deletion	277	99	38
chr11	58673738	chr11	58674005	deletion	225	99	10
chr11	58673865	chr11	58674005	deletion	216	99	13
chr11	58855912	chr11	58856026	deletion	209	99	15
chr11	58993618	chr11	58993735	deletion	206	99	31
chr11	59195430	chr11	59195587	deletion	192	99	15
chr11	59247021	chr11	59247210	deletion	208	99	20
chr11	59253368	chr11	59253957	deletion	687	99	22
chr11	59352678	chr11	59352914	deletion	297	99	17
chr11	59447103	chr11	59447414	deletion	342	99	16
chr11	59469479	chr11	59469683	deletion	222	99	10
chr11	59532225	chr11	59532327	deletion	230	99	26
chr11	59622965	chr11	59623093	deletion	110	99	10
chr11	59623088	chr11	59623093	deletion	116	99	11
chr11	59687448	chr11	59687542	deletion	218	99	47
chr11	59810927	chr11	59814369	deletion	3478	99	15
chr11	59869782	chr11	59869896	deletion	212	99	15
chr11	59910595	chr11	59910841	deletion	216	99	11
chr11	60025056	chr11	60025223	deletion	221	99	10
chr11	60515684	chr11	60515789	deletion	209	99	19
chr11	60552496	chr11	60552610	deletion	198	99	15
chr11	60564129	chr11	60564315	deletion	216	99	18
chr11	60583951	chr11	60584110	deletion	219	99	30
chr11	60668827	chr11	60668931	deletion	202	99	36
chr11	60698558	chr11	60698717	deletion	206	99	20
chr11	60704208	chr11	60704390	deletion	203	99	11
chr11	61133650	chr11	61133823	deletion	259	99	28
chr11	61152513	chr11	61152758	deletion	215	99	14
chr11	61806857	chr11	61807155	deletion	220	99	18
chr11	61807025	chr11	61807155	deletion	217	99	13
chr11	62379316	chr11	62379388	deletion	206	99	12
chr11	62379316	chr11	62379464	deletion	221	99	13
chr11	62482118	chr11	62482327	deletion	200	99	16
chr11	62808032	chr11	62808309	deletion	235	99	13
chr11	63049177	chr11	63049377	deletion	236	99	16
chr11	63242425	chr11	63243145	deletion	827	99	10
chr11	63465077	chr11	63465383	deletion	266	99	14
chr11	63465252	chr11	63465383	deletion	256	99	16
chr11	63571211	chr11	63571428	deletion	223	99	31
chr11	63677112	chr11	63677229	deletion	219	99	30
chr11	63836153	chr11	63836263	deletion	200	99	25
chr11	63882521	chr11	63882632	deletion	213	99	25
chr11	63887877	chr11	63888229	deletion	374	99	17
chr11	63895314	chr11	63901449	deletion	6272	99	24
chr11	64047982	chr11	64048211	deletion	215	99	11
chr11	64202270	chr11	64202488	deletion	313	99	16
chr11	64293960	chr11	64294543	deletion	714	99	29
chr11	64609329	chr11	64609519	deletion	218	99	31
chr11	64877897	chr11	64878123	deletion	219	99	14
chr11	64975701	chr11	64975823	deletion	221	99	24
chr11	65142041	chr11	65142300	deletion	249	99	18
chr11	65142139	chr11	65142300	deletion	268	99	10
chr11	65246090	chr11	65246171	deletion	257	99	36
chr11	65689686	chr11	65689843	deletion	241	99	16
chr11	65804040	chr11	65804172	deletion	224	99	19
chr11	65966764	chr11	65966872	deletion	206	99	37
chr11	66013105	chr11	66013412	deletion	307	99	24
chr11	66074588	chr11	66074914	deletion	225	99	11
chr11	66074837	chr11	66074914	deletion	216	99	18
chr11	66203840	chr11	66203942	deletion	199	99	20
chr11	66879082	chr11	66881744	deletion	2771	99	18
chr11	66910205	chr11	66910413	deletion	229	99	14
chr11	67092636	chr11	67094399	deletion	1866	99	37
chr11	67168708	chr11	67168908	deletion	215	99	21
chr11	67178778	chr11	67179001	deletion	321	99	27
chr11	67553864	chr11	67554123	deletion	240	99	17
chr11	67644649	chr11	67644801	deletion	225	99	22
chr11	67684270	chr11	67684454	deletion	201	99	13
chr11	67731034	chr11	67731142	deletion	195	99	19
chr11	67783002	chr11	67783121	deletion	198	99	13
chr11	67917107	chr11	67917234	deletion	130	99	12
chr11	68205976	chr11	68206107	deletion	224	99	25
chr11	68207692	chr11	68207799	deletion	210	99	13
chr11	68244912	chr11	68245016	deletion	119	99	20
chr11	68360782	chr11	68361073	deletion	310	99	14
chr11	68442993	chr11	68443091	deletion	194	99	19
chr11	68574119	chr11	68574387	deletion	217	99	22
chr11	68589008	chr11	68589454	deletion	421	99	11
chr11	68595612	chr11	68596067	deletion	484	99	15
chr11	68749749	chr11	68749855	deletion	209	99	32
chr11	68913974	chr11	68914308	deletion	451	99	18
chr11	69049805	chr11	69049918	deletion	208	99	14
chr11	69175905	chr11	69176047	deletion	233	99	18
chr11	69289753	chr11	69289894	deletion	218	99	29
chr11	69538182	chr11	69538301	deletion	221	99	36
chr11	69660185	chr11	69660331	deletion	222	99	23
chr11	70189377	chr11	70189515	deletion	198	99	12
chr11	70222100	chr11	70222278	deletion	209	99	14
chr11	70366454	chr11	70366717	deletion	227	99	22
chr11	70619889	chr11	70620006	deletion	116	99	18
chr11	70702901	chr11	70703019	deletion	229	99	52
chr11	71001020	chr11	71001203	deletion	205	99	12
chr11	71149157	chr11	71149347	deletion	233	99	13
chr11	71213302	chr11	71213408	deletion	217	99	40
chr11	71435799	chr11	71436074	deletion	287	99	26
chr11	71578336	chr11	71578431	deletion	188	99	12
chr11	71621768	chr11	71622005	deletion	227	99	28
chr11	71631915	chr11	71632113	deletion	203	99	31
chr11	71674687	chr11	71674795	deletion	200	99	26
chr11	72070217	chr11	72070372	deletion	217	99	18
chr11	72124774	chr11	72125093	deletion	262	99	10
chr11	72124939	chr11	72125093	deletion	243	99	15
chr11	72164509	chr11	72164579	deletion	120	99	15
chr11	72372965	chr11	72373079	deletion	206	99	11
chr11	72372965	chr11	72373140	deletion	224	99	18
chr11	72422761	chr11	72422916	deletion	200	99	21
chr11	72433407	chr11	72433574	deletion	251	99	10
chr11	72472045	chr11	72472208	deletion	221	99	15
chr11	72495951	chr11	72496057	deletion	190	99	24
chr11	72581696	chr11	72581877	deletion	215	99	22
chr11	72956612	chr11	72956670	deletion	145	99	14
chr11	72956905	chr11	72956977	deletion	139	99	12
chr11	72994496	chr11	72994700	deletion	142	99	23
chr11	73005700	chr11	73005902	deletion	193	99	27
chr11	73193273	chr11	73193320	deletion	165	99	21
chr11	73344809	chr11	73344930	deletion	196	99	21
chr11	73386052	chr11	73386166	deletion	195	99	10
chr11	73409809	chr11	73410088	deletion	445	99	11
chr11	73612004	chr11	73612127	deletion	208	99	12
chr11	73853370	chr11	73853510	deletion	222	99	13
chr11	73964064	chr11	73964180	deletion	224	99	18
chr12	235366	chr12	235396	deletion	137	99	14
chr12	236425	chr12	236522	deletion	178	99	15
chr12	296188	chr12	296553	deletion	405	99	12
chr12	473326	chr12	473602	deletion	233	99	16
chr12	543030	chr12	543151	deletion	220	99	30
chr12	553351	chr12	553563	deletion	229	99	12
chr12	553351	chr12	553473	deletion	201	99	30
chr12	605356	chr12	605539	deletion	207	99	16
chr12	764955	chr12	765070	deletion	219	99	38
chr12	840936	chr12	841089	deletion	220	99	10
chr12	872553	chr12	872761	deletion	207	99	34
chr12	887633	chr12	887729	deletion	193	99	15
chr12	906553	chr12	906728	deletion	207	99	22
chr12	972057	chr12	972160	deletion	191	99	34
chr12	1131252	chr12	1131363	deletion	282	99	27
chr12	1217454	chr12	1219517	deletion	2150	99	10
chr12	1291541	chr12	1291716	deletion	214	99	23
chr12	1309211	chr12	1309425	deletion	214	99	11
chr12	1322884	chr12	1322995	deletion	212	99	22
chr12	1385904	chr12	1386174	deletion	208	99	12
chr12	1492321	chr12	1492454	deletion	120	99	10
chr12	1522602	chr12	1522828	deletion	213	99	16
chr12	1534320	chr12	1534472	deletion	241	99	23
chr12	1658696	chr12	1659133	deletion	439	99	25
chr12	1668385	chr12	1671543	deletion	3205	99	43
chr12	1741992	chr12	1747377	deletion	5451	99	26
chr12	1778538	chr12	1778721	deletion	190	99	12
chr12	1798631	chr12	1798737	deletion	192	99	16
chr12	1835086	chr12	1841431	deletion	6405	99	17
chr12	1858648	chr12	1859145	deletion	495	99	23
chr12	1925074	chr12	1931687	deletion	6709	99	21
chr12	2081393	chr12	2081671	deletion	312	99	11
chr12	2310848	chr12	2310989	deletion	215	99	21
chr12	2371203	chr12	4188153	deletion	1816943	99	13
chr12	2398664	chr12	2398840	deletion	209	99	19
chr12	2462420	chr12	2462613	deletion	225	99	15
chr12	2553065	chr12	2553258	deletion	231	99	30
chr12	2577280	chr12	2577364	deletion	212	99	28
chr12	2700267	chr12	2700521	deletion	209	99	10
chr12	2947828	chr12	2948090	deletion	230	99	18
chr12	3003171	chr12	3003284	deletion	219	99	31
chr12	3263784	chr12	3264063	deletion	340	99	14
chr12	3490117	chr12	3490230	deletion	205	99	15
chr12	3499664	chr12	3499780	deletion	220	99	46
chr12	3550205	chr12	3550370	deletion	208	99	10
chr12	3844261	chr12	3846427	deletion	2123	99	22
chr12	3938209	chr12	3938322	deletion	208	99	25
chr12	3940578	chr12	3940895	deletion	272	99	15
chr12	4449919	chr12	4450188	deletion	218	99	10
chr12	4584303	chr12	4584413	deletion	188	99	32
chr12	4599138	chr12	4599237	deletion	209	99	32
chr12	4779211	chr12	4779320	deletion	205	99	25
chr12	4787532	chr12	4787671	deletion	251	99	25
chr12	4983385	chr12	4983572	deletion	214	99	16
chr12	5061989	chr12	5062210	deletion	217	99	20
chr12	5675869	chr12	5676078	deletion	194	99	14
chr12	5932680	chr12	5932903	deletion	286	99	26
chr12	6202614	chr12	6202735	deletion	222	99	41
chr12	6209096	chr12	6209191	deletion	212	99	34
chr12	6520815	chr12	6521096	deletion	213	99	21
chr12	6599133	chr12	6599263	deletion	198	99	17
chr12	6880716	chr12	6880965	deletion	222	99	10
chr12	7119201	chr12	7119496	deletion	259	99	10
chr12	7266919	chr12	7267137	deletion	200	99	15
chr12	7664293	chr12	7664416	deletion	229	99	21
chr12	7727887	chr12	7727991	deletion	184	99	10
chr12	7755384	chr12	7755559	deletion	229	99	11
chr12	7776004	chr12	7776290	deletion	253	99	11
chr12	8079181	chr12	8079287	deletion	220	99	17
chr12	8681129	chr12	8681299	deletion	212	99	10
chr12	8681129	chr12	8681230	deletion	209	99	11
chr12	8931775	chr12	8932304	deletion	476	99	13
chr12	9026491	chr12	9026714	deletion	201	99	28
chr12	9026613	chr12	9026714	deletion	205	99	11
chr12	9320479	chr12	9320545	deletion	143	99	24
chr12	9336976	chr12	9338487	deletion	1489	99	24
chr12	9406384	chr12	9406568	deletion	209	99	14
chr12	9622317	chr12	9622476	deletion	210	99	11
chr12	9885821	chr12	9886011	deletion	255	99	24
chr12	10016649	chr12	10016705	deletion	193	99	12
chr12	10021892	chr12	10022568	deletion	684	99	16
chr12	10021892	chr12	10022425	deletion	681	99	18
chr12	10060167	chr12	10060274	deletion	203	99	25
chr12	10359058	chr12	10359186	deletion	230	99	28
chr12	10622189	chr12	10622444	deletion	209	99	14
chr12	10786102	chr12	10786218	deletion	228	99	25
chr12	10905312	chr12	10905467	deletion	249	99	25
chr12	10945205	chr12	10945344	deletion	253	99	43
chr12	10961325	chr12	10961492	deletion	312	99	11
chr12	10961325	chr12	10961596	deletion	317	99	18
chr12	11178392	chr12	11178486	deletion	220	99	10
chr12	11285883	chr12	11286119	deletion	262	99	35
chr12	11376854	chr12	11377038	deletion	217	99	21
chr12	11526606	chr12	11526716	deletion	216	99	30
chr12	11677638	chr12	11677894	deletion	230	99	25
chr12	12016415	chr12	12016569	deletion	198	99	19
chr12	12165681	chr12	12165797	deletion	212	99	18
chr12	12335747	chr12	12336036	deletion	228	99	12
chr12	12535297	chr12	12535650	deletion	396	99	27
chr12	12550801	chr12	12550976	deletion	139	99	11
chr12	12998882	chr12	12999012	deletion	225	99	28
chr12	13262172	chr12	13262300	deletion	163	99	10
chr12	13508431	chr12	13508688	deletion	208	99	16
chr12	13724772	chr12	13724891	deletion	134	99	47
chr12	13833676	chr12	13833887	deletion	207	99	11
chr12	13931982	chr12	13932144	deletion	206	99	19
chr12	14046061	chr12	14046320	deletion	236	99	11
chr12	14177973	chr12	14178072	deletion	234	99	13
chr12	14277431	chr12	14277538	deletion	212	99	12
chr12	14363994	chr12	14364169	deletion	212	99	21
chr12	14391727	chr12	14391852	deletion	206	99	18
chr12	14606989	chr12	14607092	deletion	206	99	30
chr12	14621380	chr12	14621561	deletion	225	99	14
chr12	14795500	chr12	14795673	deletion	214	99	13
chr12	14943100	chr12	14943226	deletion	212	99	25
chr12	14970639	chr12	14970809	deletion	210	99	18
chr12	14988728	chr12	14992312	deletion	3703	99	13
chr12	15243741	chr12	15243875	deletion	252	99	22
chr12	15457396	chr12	15457612	deletion	225	99	20
chr12	15617785	chr12	15617965	deletion	210	99	17
chr12	15746526	chr12	15746658	deletion	170	99	23
chr12	15814010	chr12	15814190	deletion	219	99	14
chr12	15947796	chr12	15947955	deletion	202	99	33
chr12	16159354	chr12	16159477	deletion	204	99	12
chr12	16221735	chr12	16221991	deletion	223	99	13
chr12	16224507	chr12	16224691	deletion	216	99	14
chr12	16400923	chr12	16401053	deletion	232	99	34
chr12	16532299	chr12	16532408	deletion	213	99	13
chr12	16856043	chr12	16860113	deletion	4015	99	10
chr12	16856260	chr12	16860113	deletion	3998	99	11
chr12	16884933	chr12	16885069	deletion	235	99	26
chr12	16918141	chr12	16918255	deletion	201	99	26
chr12	16986055	chr12	16986249	deletion	161	99	11
chr12	16997936	chr12	16998054	deletion	216	99	44
chr12	17104803	chr12	17105025	deletion	224	99	18
chr12	17256124	chr12	17256692	deletion	542	99	27
chr12	17263057	chr12	17263313	deletion	190	99	10
chr12	17379196	chr12	17379364	deletion	209	99	17
chr12	17400047	chr12	17400165	deletion	206	99	15
chr12	17436220	chr12	17436347	deletion	211	99	14
chr12	17590506	chr12	17590746	deletion	214	99	26
chr12	17611287	chr12	17611521	deletion	205	99	16
chr12	17662073	chr12	17668408	deletion	6315	99	14
chr12	17991675	chr12	17991756	deletion	186	99	29
chr12	18128012	chr12	18128345	deletion	269	99	12
chr12	18128012	chr12	18128222	deletion	267	99	24
chr12	18233086	chr12	18233322	deletion	229	99	20
chr12	18507081	chr12	18507222	deletion	239	99	33
chr12	18537988	chr12	18538103	deletion	221	99	35
chr12	18619287	chr12	18619358	deletion	128	99	15
chr12	18654876	chr12	18655047	deletion	192	99	13
chr12	18663007	chr12	18663289	deletion	302	99	21
chr12	18979663	chr12	18979864	deletion	211	99	12
chr12	19112831	chr12	19113029	deletion	222	99	10
chr12	19211111	chr12	19211294	deletion	222	99	18
chr12	19232278	chr12	19232702	deletion	450	99	35
chr12	19416546	chr12	19416662	deletion	165	99	10
chr12	19503205	chr12	19503333	deletion	222	99	16
chr12	19715303	chr12	19715435	deletion	215	99	15
chr12	19897514	chr12	19897806	deletion	378	99	14
chr12	19939319	chr12	19939494	deletion	202	99	15
chr12	20171538	chr12	20173148	deletion	1684	99	22
chr12	20305427	chr12	20305627	deletion	226	99	26
chr12	20399271	chr12	20399510	deletion	226	99	18
chr12	20421475	chr12	20421721	deletion	195	99	10
chr12	20421475	chr12	20421604	deletion	173	99	11
chr12	20438469	chr12	20438710	deletion	333	99	24
chr12	20466017	chr12	20466189	deletion	225	99	20
chr12	20472827	chr12	20472953	deletion	218	99	22
chr12	20492925	chr12	20493156	deletion	246	99	23
chr12	20493064	chr12	20493156	deletion	246	99	27
chr12	20669798	chr12	20670069	deletion	234	99	30
chr12	20689275	chr12	20689515	deletion	216	99	13
chr12	20701813	chr12	20701919	deletion	209	99	35
chr12	20797707	chr12	20797882	deletion	211	99	29
chr12	20889118	chr12	20895485	deletion	6342	99	16
chr12	20913947	chr12	20914091	deletion	234	99	17
chr12	21094583	chr12	21095151	deletion	577	99	21
chr12	21132118	chr12	21138539	deletion	6354	99	14
chr12	21132238	chr12	21138539	deletion	6346	99	18
chr12	21219830	chr12	21219955	deletion	210	99	12
chr12	21224766	chr12	21224873	deletion	147	99	14
chr12	21357513	chr12	21357708	deletion	217	99	14
chr12	21443324	chr12	21443555	deletion	228	99	13
chr12	21561439	chr12	21561534	deletion	220	99	11
chr12	21795987	chr12	21796205	deletion	204	99	13
chr12	21977174	chr12	21977322	deletion	229	99	12
chr12	22090460	chr12	22096705	deletion	6347	99	20
chr12	22304700	chr12	22304872	deletion	268	99	47
chr12	22479660	chr12	22479823	deletion	232	99	14
chr12	22521840	chr12	22521863	deletion	120	99	12
chr12	22548319	chr12	22548548	deletion	212	99	15
chr12	22563243	chr12	22563336	deletion	124	99	16
chr12	22589922	chr12	22590060	deletion	129	99	11
chr12	22735958	chr12	22736508	deletion	630	99	10
chr12	23242336	chr12	23242577	deletion	231	99	10
chr12	23403400	chr12	23403573	deletion	255	99	15
chr12	23486849	chr12	23488413	deletion	1589	99	17
chr12	23489766	chr12	23489883	deletion	217	99	12
chr12	23566768	chr12	23566838	deletion	213	99	10
chr12	23593170	chr12	23594583	deletion	1462	99	21
chr12	23630076	chr12	23630283	deletion	222	99	17
chr12	23839706	chr12	23839938	deletion	191	99	14
chr12	24018865	chr12	24018983	deletion	217	99	17
chr12	24120153	chr12	24120340	deletion	218	99	33
chr12	24168952	chr12	24169055	deletion	205	99	29
chr12	24262234	chr12	24262344	deletion	132	99	29
chr12	24392397	chr12	24392515	deletion	214	99	20
chr12	24404929	chr12	24405046	deletion	227	99	36
chr12	24418567	chr12	24418744	deletion	210	99	17
chr12	24443613	chr12	24443839	deletion	212	99	27
chr12	24454672	chr12	24454850	deletion	246	99	34
chr12	24658782	chr12	24660744	deletion	2042	99	14
chr12	24797963	chr12	24798193	deletion	213	99	12
chr12	24827291	chr12	24827473	deletion	202	99	24
chr12	24900299	chr12	24901063	deletion	772	99	19
chr12	24919411	chr12	24919589	deletion	511	99	20
chr12	24995365	chr12	24995495	deletion	214	99	16
chr12	25110610	chr12	25110730	deletion	199	99	18
chr12	25472778	chr12	25473306	deletion	628	99	34
chr12	25491834	chr12	25492148	deletion	261	99	16
chr12	25535325	chr12	25535555	deletion	227	99	17
chr12	25555982	chr12	25556065	deletion	224	99	15
chr12	25981331	chr12	25981553	deletion	203	99	11
chr12	26285315	chr12	26285435	deletion	215	99	13
chr12	26336150	chr12	26336350	deletion	194	99	19
chr12	26371124	chr12	26371306	deletion	193	99	11
chr12	26407077	chr12	26407128	deletion	136	99	14
chr12	26713567	chr12	26713775	deletion	219	99	13
chr12	26732897	chr12	26733014	deletion	218	99	13
chr12	26855737	chr12	26855844	deletion	200	99	10
chr12	26866577	chr12	26867831	deletion	1328	99	25
chr12	26944127	chr12	26944250	deletion	195	99	23
chr12	27286332	chr12	27292690	deletion	6338	99	11
chr12	27351419	chr12	27353311	deletion	1970	99	14
chr12	27472712	chr12	27478588	deletion	5900	99	26
chr12	28455486	chr12	28455681	deletion	199	99	26
chr12	28657944	chr12	28658137	deletion	211	99	17
chr12	28776131	chr12	28776261	deletion	225	99	23
chr12	28816389	chr12	28817822	deletion	1453	99	19
chr12	29172589	chr12	29172689	deletion	142	99	18
chr12	29463936	chr12	29464114	deletion	205	99	23
chr12	29943467	chr12	29943615	deletion	241	99	12
chr12	29965623	chr12	29965745	deletion	210	99	20
chr12	30710584	chr12	30710693	deletion	214	99	22
chr12	31110947	chr12	31111188	deletion	204	99	16
chr12	31181307	chr12	31181440	deletion	213	99	21
chr12	31273254	chr12	31275133	deletion	1971	99	12
chr12	31636650	chr12	31636762	deletion	204	99	32
chr12	31641473	chr12	31641735	deletion	195	99	10
chr12	31741650	chr12	31741856	deletion	201	99	13
chr12	31870996	chr12	31871208	deletion	199	99	11
chr12	31924434	chr12	31930750	deletion	6315	99	24
chr12	31968100	chr12	31968587	deletion	474	99	11
chr12	32074341	chr12	32074624	deletion	211	99	11
chr12	32197016	chr12	32197134	deletion	227	99	37
chr12	32307352	chr12	32307621	deletion	282	99	17
chr12	32443089	chr12	32443548	deletion	560	99	20
chr12	32510581	chr12	32510710	deletion	243	99	21
chr12	33136900	chr12	33137144	deletion	224	99	16
chr12	33178506	chr12	33178636	deletion	222	99	22
chr12	33266622	chr12	33266821	deletion	204	99	22
chr12	33350268	chr12	33350418	deletion	213	99	13
chr12	33361501	chr12	33361617	deletion	248	99	10
chr12	33471273	chr12	33471773	deletion	604	99	15
chr12	33927779	chr12	33927958	deletion	197	99	12
chr12	34135612	chr12	34135821	deletion	212	99	11
chr12	34327998	chr12	34328116	deletion	219	99	24
chr12	34336914	chr12	34336973	deletion	126	99	10
chr12	34813166	chr12	34819571	deletion	6343	99	16
chr12	34813369	chr12	34819571	deletion	6321	99	10
chr12	35184422	chr12	35184571	deletion	186	99	11
chr12	35228709	chr12	35228798	deletion	199	99	18
chr12	35463967	chr12	35464023	deletion	134	99	20
chr12	35482271	chr12	35482385	deletion	215	99	14
chr12	35490281	chr12	35490386	deletion	204	99	15
chr12	35617330	chr12	35617470	deletion	242	99	42
chr12	35737176	chr12	35737309	deletion	187	99	14
chr12	36344617	chr12	36344731	deletion	209	99	17
chr12	36544372	chr12	36544551	deletion	175	99	11
chr12	36688862	chr12	36688974	deletion	215	99	17
chr12	36832168	chr12	36832302	deletion	132	99	14
chr12	36883598	chr12	36883720	deletion	223	99	14
chr12	37007258	chr12	37007405	deletion	201	99	16
chr12	37131205	chr12	37131449	deletion	213	99	16
chr12	37131290	chr12	37131449	deletion	215	99	15
chr12	37569715	chr12	37569981	deletion	247	99	12
chr12	37646056	chr12	37646194	deletion	160	99	16
chr12	37936947	chr12	37937012	deletion	179	99	10
chr12	38040263	chr12	38040439	deletion	183	99	10
chr12	38199034	chr12	38202800	deletion	3919	99	13
chr12	38209681	chr12	38209787	deletion	197	99	16
[truncated: 14,062 more rows]

## Sheet: BreakDancer.inversion
Chr 1	Chr 1 position	Chr 2	Chr2 position	Type	length of affected region	BreakDancer Score	# of supporting reads
chr16	6985027	chr16	6985042	inversion	-252	99	17
chr9	47459542	chr9	47459650	inversion	-247	99	12
chr14	60087335	chr14	60087433	inversion	-232	99	10
chr8	10296245	chr8	10296261	inversion	-214	99	12
chr13	39418692	chr13	39418863	inversion	-199	99	13
chr9	1411540	chr9	1411651	inversion	-195	99	16
chr19	8114858	chr19	8115054	inversion	-163	99	25
chr2	40522668	chr2	40522825	inversion	-161	99	24
chr9	29424815	chr9	29424949	inversion	-159	99	20
chr18	55477250	chr18	55477438	inversion	-147	99	12
chr23	35631964	chr23	35632300	inversion	-146	99	13
chr3	67504542	chr3	67504683	inversion	-146	99	19
chr32	32592231	chr32	32592358	inversion	-145	99	13
chr31	30757129	chr31	30757245	inversion	-143	99	26
chr38	5612014	chr38	5612133	inversion	-140	99	13
chr18	18206474	chr18	18206655	inversion	-136	99	30
chr3	65112701	chr3	65112952	inversion	-129	99	41
chr29	25921369	chr29	25921550	inversion	-118	99	18
chr7	12375465	chr7	12375619	inversion	-118	99	22
chr7	71204818	chr7	71205109	inversion	-116	99	54
chr17	15664513	chr17	15664828	inversion	-115	99	38
chr28	30451966	chr28	30452153	inversion	-112	99	15
chr6	34837008	chr6	34837283	inversion	-111	99	34
chr2	42846466	chr2	42846627	inversion	-108	99	17
chr17	38912153	chr17	38912440	inversion	-105	99	17
chr6	71264890	chr6	71265075	inversion	-102	99	14
chr9	29424949	chr9	29425067	inversion	-99	99	10
chr28	30452153	chr28	30452404	inversion	-98	99	22
chr29	25921160	chr29	25921369	inversion	-91	99	20
chr18	55477438	chr18	55477609	inversion	-90	99	15
chr34	29649625	chr34	29649882	inversion	-87	99	10
chr3	10486616	chr3	10486856	inversion	-82	99	15
chr4	15841395	chr4	15841757	inversion	-82	99	12
chr4	13514278	chr4	13514574	inversion	-82	99	21
chr6	34837283	chr6	34837483	inversion	-80	99	20
chr22	11648468	chr22	11648783	inversion	-78	99	34
chr8	28973681	chr8	28973892	inversion	-76	99	15
chr23	5303665	chr23	5303866	inversion	-71	99	12
chr3	47815532	chr3	47815740	inversion	-64	99	12
chr19	9431080	chr19	9431361	inversion	-60	99	22
chr2	79049616	chr2	79049861	inversion	-60	99	10
chr25	37131678	chr25	37131893	inversion	-59	99	11
chr1	25002619	chr1	25002819	inversion	-58	99	25
chr21	26223984	chr21	26224192	inversion	-57	99	18
chr30	18547250	chr30	18547509	inversion	-53	99	10
chr1	120353336	chr1	120353566	inversion	-51	99	23
chr3	88880881	chr3	88881119	inversion	52	99	15
chr8	24889899	chr8	24890440	inversion	59	99	13
chr15	47399002	chr15	47399309	inversion	60	99	17
chr7	33334935	chr7	33335323	inversion	70	99	15
chr7	6503207	chr7	6503454	inversion	80	99	13
chr21	20709084	chr21	20709489	inversion	82	99	45
chr1	107301088	chr1	107301503	inversion	101	99	10
chr34	21321326	chr34	21321714	inversion	106	99	33
chr25	5979854	chr25	5980311	inversion	111	99	16
chr7	37612611	chr7	37613114	inversion	115	99	16
chr24	29083729	chr24	29084151	inversion	121	99	14
chr10	9565446	chr10	9566128	inversion	123	99	32
chr28	2591412	chr28	2591954	inversion	157	99	19
chr28	4241883	chr28	4242321	inversion	163	99	27
chr1	5314058	chr1	5314590	inversion	185	99	13
chr34	21321714	chr34	21322098	inversion	193	99	27
chr4	13514069	chr4	13514574	inversion	194	99	11
chr23	48316214	chr23	48316676	inversion	205	99	16
chr11	58652498	chr11	58653061	inversion	210	99	21
chr20	30484476	chr20	30485069	inversion	219	99	16
chr32	16126208	chr32	16126734	inversion	235	99	11
chr4	72865608	chr4	72866132	inversion	237	99	46
chr26	18719211	chr26	18719779	inversion	240	99	12
chr34	10837843	chr34	10838397	inversion	243	99	17
chr6	31665418	chr6	31665912	inversion	258	99	13
chr12	20266260	chr12	20266808	inversion	263	99	16
chr24	39975045	chr24	39975606	inversion	269	99	17
chr11	17463560	chr11	17464119	inversion	286	99	11
chr16	17240178	chr16	17240734	inversion	288	99	69
chr1	5314058	chr1	5314684	inversion	318	99	11
chr34	26113735	chr34	26114345	inversion	318	99	16
chr22	3869471	chr22	3870185	inversion	364	99	40
chr13	62896409	chr13	62897055	inversion	365	99	26
chr38	22504356	chr38	22504900	inversion	367	99	18
chr38	21689410	chr38	21690079	inversion	369	99	11
chr37	5970614	chr37	5971279	inversion	389	99	10
chr2	72934976	chr2	72935721	inversion	391	99	13
chr1	25002819	chr1	25003464	inversion	411	99	20
chr28	4241883	chr28	4242553	inversion	420	99	37
chr7	37612611	chr7	37613322	inversion	421	99	29
chr28	2591178	chr28	2591954	inversion	425	99	20
chr36	27435609	chr36	27436397	inversion	472	99	10
chr6	36197518	chr6	36198301	inversion	472	99	22
chr23	47528951	chr23	47529706	inversion	479	99	14
chr1	96060907	chr1	96061680	inversion	481	99	18
chr14	42168411	chr14	42169120	inversion	496	99	33
chr8	25206266	chr8	25207025	inversion	500	99	26
chr20	20268298	chr20	20269028	inversion	503	99	11
chr32	27485932	chr32	27486643	inversion	504	99	15
chr3	70050292	chr3	70051103	inversion	508	99	10
chr10	2648562	chr10	2649402	inversion	528	99	62
chr26	18719211	chr26	18720013	inversion	552	99	11
chr11	31469107	chr11	31469967	inversion	554	99	12
chr15	61662824	chr15	61663674	inversion	554	99	24
chr26	28202843	chr26	28203704	inversion	558	99	31
chr4	72865608	chr4	72866289	inversion	558	99	37
chr18	43963619	chr18	43964504	inversion	561	99	11
chr12	20266260	chr12	20267090	inversion	581	99	16
chr22	3869120	chr22	3870185	inversion	605	99	11
chr28	27820911	chr28	27821772	inversion	627	99	12
chr1	43695745	chr1	43696651	inversion	632	99	15
chr18	39513127	chr18	39514088	inversion	643	99	34
chr4	49451526	chr4	49452438	inversion	653	99	10
chr14	50107650	chr14	50108617	inversion	691	99	12
chr19	22193834	chr19	22194813	inversion	724	99	13
chr15	26404021	chr15	26405135	inversion	725	99	14
chr18	42576560	chr18	42577536	inversion	745	99	12
chr4	19958285	chr4	19959347	inversion	746	99	12
chr25	9745946	chr25	9746871	inversion	782	99	20
chr2	12598786	chr2	12599796	inversion	786	99	16
chr23	47528951	chr23	47529988	inversion	809	99	22
chr24	12308872	chr24	12310008	inversion	809	99	17
chr4	78815731	chr4	78816799	inversion	818	99	12
chr2	39317373	chr2	39318524	inversion	852	99	17
chr17	45908656	chr17	45909775	inversion	876	99	10
chr12	70377789	chr12	70378964	inversion	889	99	12
chr15	26403911	chr15	26405135	inversion	926	99	15
chr14	50107650	chr14	50108812	inversion	930	99	12
chr20	20269028	chr20	20270159	inversion	1031	99	14
chr19	22193834	chr19	22195085	inversion	1058	99	16
chr20	35780852	chr20	35782231	inversion	1075	99	14
chr13	9381417	chr13	9382780	inversion	1079	99	11
chr24	40946530	chr24	40947943	inversion	1123	99	20
chr24	12308872	chr24	12310273	inversion	1123	99	21
chr13	50000912	chr13	50002393	inversion	1137	99	11
chr34	15264270	chr34	15265637	inversion	1139	99	14
chr19	9261526	chr19	9262966	inversion	1186	99	11
chr38	9966160	chr38	9967693	inversion	1236	99	10
chr24	40946246	chr24	40947943	inversion	1237	99	20
chr8	25206266	chr8	25207716	inversion	1272	99	16
chr1	91325984	chr1	91327567	inversion	1310	99	18
chr24	21624122	chr24	21625707	inversion	1313	99	10
chr8	13436399	chr8	13438047	inversion	1347	99	13
chr20	384198	chr20	385892	inversion	1387	99	11
chr8	39237000	chr8	39238618	inversion	1387	99	18
chr25	35672727	chr25	35674418	inversion	1401	99	20
chr23	20540960	chr23	20542623	inversion	1618	99	11
chr19	9352144	chr19	9356637	inversion	1699	99	12
chr4	32286806	chr4	32288854	inversion	1745	99	24
chr26	5544216	chr26	5546360	inversion	1926	99	16
chr23	4828938	chr23	4831218	inversion	2031	99	14
chr13	9381171	chr13	9383676	inversion	2047	99	10
chr1	116522221	chr1	116524695	inversion	2084	99	11
chr19	20039108	chr19	20041591	inversion	2148	99	26
chr6	27493948	chr6	27496334	inversion	2159	99	10
chr7	33570613	chr7	33572958	inversion	2183	99	18
chr12	6801639	chr12	6804131	inversion	2299	99	10
chr8	69312326	chr8	69315051	inversion	2399	99	22
chr36	21830206	chr36	21832903	inversion	2542	99	12
chr8	51783452	chr8	51786620	inversion	2862	99	15
chr26	31933435	chr26	31936708	inversion	2985	99	28
chr11	2142107	chr11	2146089	inversion	3689	99	16
chr1	7497614	chr1	7501700	inversion	3807	99	14
chr17	61163795	chr17	61168326	inversion	4200	99	22
chr26	5540245	chr26	5544720	inversion	4216	99	20
chr3	67542909	chr3	67547552	inversion	4436	99	14
chr13	30652718	chr13	30657412	inversion	4684	99	17
chr9	24112548	chr9	24117725	inversion	4881	99	21
chr5	8804116	chr5	8809335	inversion	4920	99	31
chr24	46509923	chr24	46515329	inversion	5112	99	22
chr20	40435693	chr20	40441073	inversion	5137	99	35
chr4	86060795	chr4	86066433	inversion	5374	99	25
chr17	58905756	chr17	58912009	inversion	5946	99	17
chr2	57848729	chr2	57855043	inversion	6000	99	27
chr8	25306823	chr8	25313363	inversion	6099	99	15
chr18	32729515	chr18	32736910	inversion	7085	99	30
chr18	32729515	chr18	32737147	inversion	7342	99	10
chr8	34122644	chr8	34130961	inversion	8051	99	11
chr14	94697	chr14	103525	inversion	8514	99	15
chr21	36607418	chr21	36616369	inversion	8657	99	25
chr14	94697	chr14	103868	inversion	8876	99	13
chrX	98793798	chrX	98803357	inversion	9243	99	12
chr5	77683535	chr5	77693140	inversion	9357	99	11
chr24	26921733	chr24	26931761	inversion	9766	99	12
chr6	38328336	chr6	38339579	inversion	10883	99	11
chr6	38327994	chr6	38339579	inversion	11356	99	17
chr15	18012283	chr15	18024079	inversion	11538	99	21
chr19	20071389	chr19	20083177	inversion	11566	99	37
chr15	18012002	chr15	18024079	inversion	11839	99	13
chr28	10636587	chr28	10648844	inversion	11991	99	12
chr28	10636321	chr28	10648844	inversion	12254	99	52
chr35	23678080	chr35	23691055	inversion	12663	99	16
chr1	113939015	chr1	113952091	inversion	12732	99	14
chr2	45368078	chr2	45381601	inversion	13222	99	10
chr4	80228380	chr4	80242451	inversion	13785	99	11
chr21	10321027	chr21	10335478	inversion	14177	99	12
chr1	70017676	chr1	70032370	inversion	14386	99	11
chrX	46875855	chrX	46891055	inversion	14905	99	52
chr32	2831035	chr32	2848336	inversion	16765	99	25
chr32	2830502	chr32	2848336	inversion	17363	99	15
chr8	5945666	chr8	5963423	inversion	17487	99	36
chr8	5945442	chr8	5963195	inversion	17490	99	39
chr3	52739331	chr3	52758048	inversion	18378	99	16
chr16	21963614	chr16	21983251	inversion	19369	99	11
chr28	9430035	chr28	9449986	inversion	19741	99	13
chr19	20060517	chr19	20081002	inversion	20127	99	24
chr30	851789	chr30	873039	inversion	20957	99	16
chr28	32289332	chr28	32311080	inversion	21442	99	10
chr29	2815268	chr29	2836961	inversion	21474	99	10
chr14	49343547	chr14	49365421	inversion	21531	99	12
chr9	19856807	chr9	19879477	inversion	22366	99	21
chr23	16871006	chr23	16895682	inversion	24330	99	12
chr7	27195518	chr7	27222327	inversion	26478	99	14
chr1	97723607	chr1	97751340	inversion	27463	99	21
chr15	42973713	chr15	43002558	inversion	28528	99	12
chr16	54058575	chr16	54088391	inversion	29597	99	24
chr1	25633486	chr1	25665281	inversion	31474	99	13
chr1	25633252	chr1	25665124	inversion	31533	99	16
chr13	52049455	chr13	52087061	inversion	37261	99	12
chr26	3278738	chr26	3317732	inversion	38721	99	11
chr16	1224686	chr16	1264739	inversion	39830	99	16
chr34	12310855	chr34	12352205	inversion	40882	99	14
chr34	12310645	chr34	12351848	inversion	40891	99	21
chr34	12310645	chr34	12352205	inversion	41258	99	29
chr11	40769844	chr11	40812272	inversion	42018	99	62
chr1	112898523	chr1	112941581	inversion	42745	99	16
chr1	103142211	chr1	103185360	inversion	42836	99	17
chr31	25502679	chr31	25546885	inversion	43938	99	11
chr9	18201044	chr9	18246073	inversion	44868	99	47
chr21	16711786	chr21	16757270	inversion	45384	99	22
chr23	1820547	chr23	1868396	inversion	47593	99	30
chr13	83076	chr13	132728	inversion	49386	99	14
chr27	25669867	chr27	25726448	inversion	56221	99	23
chr27	25669867	chr27	25726794	inversion	56553	99	18
chr19	21086090	chr19	21144270	inversion	57899	99	12
chr19	21086090	chr19	21144696	inversion	58344	99	11
chr1	103124257	chr1	103184553	inversion	59946	99	32
chr6	294663	chr6	355142	inversion	60228	99	28
chr5	76191371	chr5	76253223	inversion	61647	99	10
chr23	20939151	chr23	21003370	inversion	63908	99	13
chr26	3264974	chr26	3337310	inversion	72090	99	14
chr1	97705153	chr1	97777670	inversion	72294	99	37
chr15	17308250	chr15	17381718	inversion	73181	99	15
chr16	38544804	chr16	38619871	inversion	74839	99	11
chr8	2277472	chr8	2363119	inversion	85457	99	12
chr16	59354840	chr16	59444115	inversion	89041	99	18
chr1	104972470	chr1	105062361	inversion	89652	99	28
chr17	61272660	chr17	61364028	inversion	91183	99	17
chr19	20134017	chr19	20236290	inversion	101972	99	11
chr19	20134017	chr19	20236755	inversion	102386	99	16
chr27	25725485	chr27	25830557	inversion	104815	99	63
chr27	25725183	chr27	25830557	inversion	105161	99	96
chr17	61271962	chr17	61378342	inversion	105981	99	20
chr1	52513125	chr1	52624807	inversion	111408	99	15
chr6	38598234	chr6	38710264	inversion	111721	99	16
chr19	20127856	chr19	20243655	inversion	115553	99	11
chr19	20138706	chr19	20258355	inversion	119147	99	17
chr21	28421762	chr21	28544558	inversion	122465	99	11
chr21	28421762	chr21	28544872	inversion	122820	99	36
chr19	20118140	chr19	20246667	inversion	128148	99	17
chr19	20117620	chr19	20247376	inversion	129450	99	32
chr4	18734274	chr4	18874752	inversion	140209	99	10
chr4	18733887	chr4	18874752	inversion	140583	99	12
chr16	13671116	chr16	13813145	inversion	141741	99	30
chr16	13670809	chr16	13813145	inversion	142094	99	24
chr21	28405735	chr21	28549534	inversion	143537	99	15
chr21	28405735	chr21	28550465	inversion	144429	99	14
chr5	26739524	chr5	26884677	inversion	144816	99	12
chr21	28397171	chr21	28553249	inversion	155785	99	26
chr17	57378812	chr17	57535707	inversion	156606	99	18
chrX	73402508	chrX	73571876	inversion	169257	99	11
chrX	73402508	chrX	73572156	inversion	169379	99	27
chr24	35039083	chr24	35212036	inversion	172668	99	10
chr2	57754499	chr2	57929434	inversion	174540	99	28
chrX	47067496	chrX	47245477	inversion	177729	99	25
chr10	45519437	chr10	45700401	inversion	180750	99	13
chr18	1465182	chr18	1652372	inversion	186898	99	51
chr18	55624181	chr18	55817992	inversion	193767	99	10
chr18	55624181	chr18	55818311	inversion	193844	99	22
chr17	51318758	chr17	51514993	inversion	195953	99	18
chr20	21761556	chr20	21960153	inversion	198266	99	23
chr34	12296632	chr34	12498514	inversion	201577	99	16
chrX	915550	chrX	1124672	inversion	208799	99	43
chrX	915290	chrX	1124672	inversion	208917	99	10
chr1	78444538	chr1	78653819	inversion	208989	99	42
chr16	50654449	chr16	50866722	inversion	212048	99	28
chr16	50654449	chr16	50866900	inversion	212135	99	19
chr9	7289415	chr9	7511119	inversion	221435	99	15
chr9	7289415	chr9	7511270	inversion	221664	99	10
chr17	37628489	chr17	37852012	inversion	223268	99	19
chr17	37628272	chr17	37851864	inversion	223354	99	12
chrX	122264	chrX	349969	inversion	227589	99	19
chr3	412	chr3	228231	inversion	227622	99	17
chrX	473466	chrX	724241	inversion	250445	99	46
chr8	19625294	chr8	19879518	inversion	253887	99	10
chr20	47218431	chr20	47477386	inversion	258739	99	11
chr26	532427	chr26	797956	inversion	265205	99	10
chr20	49773	chr20	337036	inversion	287025	99	15
chr20	49773	chr20	337167	inversion	287200	99	16
chr26	1030458	chr26	1322167	inversion	291394	99	17
chr2	70663981	chr2	70967408	inversion	303077	99	22
chr2	70661432	chr2	70969184	inversion	307507	99	18
chr1	105484468	chr1	105800817	inversion	315998	99	32
chr1	105484366	chr1	105800817	inversion	316119	99	33
chr15	56209694	chr15	56552598	inversion	342557	99	15
chrX	76355566	chrX	76702328	inversion	346596	99	25
chr32	21367200	chr32	21718991	inversion	351472	99	10
chr32	1636353	chr32	2004971	inversion	368317	99	14
chr11	11475762	chr11	11869079	inversion	393028	99	23
chrX	117970185	chrX	118366624	inversion	396146	99	12
chr2	31961285	chr2	32367314	inversion	405726	99	25
chr2	31961030	chr2	32367314	inversion	405997	99	17
chr13	40266609	chr13	40692422	inversion	425560	99	26
chr28	4355723	chr28	4783177	inversion	427292	99	20
chr27	25722173	chr27	26174250	inversion	451744	99	16
chr27	25721761	chr27	26174250	inversion	452168	99	40
chr2	70459950	chr2	70914729	inversion	454476	99	13
chr2	70577582	chr2	71035427	inversion	457478	99	13
chr24	34875027	chr24	35332784	inversion	457479	99	12
chr2	70577305	chr2	70577582	inversion	457689	99	15
chr2	70577305	chr2	71035629	inversion	458067	99	13
chr14	25729745	chr14	26242035	inversion	512032	99	11
chr1	24995023	chr1	25535068	inversion	539693	99	14
chr1	24994852	chr1	25534879	inversion	539700	99	20
chrX	83077321	chrX	83629073	inversion	551403	99	14
chr1	10869876	chr1	11430194	inversion	560024	99	12
chr2	70294058	chr2	70865633	inversion	571259	99	10
chrX	120042931	chrX	120657370	inversion	614167	99	15
chr9	17335331	chr9	17963045	inversion	627436	99	64
chr22	36772667	chr22	37432435	inversion	659465	99	10
chr22	36772292	chr22	37432435	inversion	659860	99	25
chr13	10263811	chr13	10971668	inversion	707568	99	13
chr1	94101216	chr1	94826287	inversion	724744	99	14
chr2	70439576	chr2	71187062	inversion	747214	99	21
chr2	70439229	chr2	71187062	inversion	747539	99	11
chr32	1135993	chr32	1887566	inversion	751243	99	24
chr2	70293778	chr2	71084359	inversion	790331	99	10
chr26	3728844	chr26	4529218	inversion	800087	99	13
chr22	59126347	chr22	60112029	inversion	985379	99	22
chr22	59122290	chr22	60116364	inversion	993799	99	11
chr12	16812628	chr12	17820383	inversion	1007496	99	10
chr7	46713620	chr7	47737497	inversion	1023591	99	13
chr1	85828413	chr1	86868435	inversion	1039755	99	28
chr1	85828413	chr1	86868766	inversion	1040082	99	19
chr30	12197481	chr30	13238228	inversion	1040441	99	13
chr23	2086890	chr23	3130982	inversion	1043780	99	40
chr19	20981381	chr19	22037361	inversion	1055708	99	10
chr26	27632929	chr26	28792492	inversion	1159225	99	13
chr5	75350129	chr5	76546433	inversion	1195984	99	12
chr24	45305515	chr24	46726429	inversion	1420536	99	15
chrX	90546965	chrX	92043686	inversion	1496401	99	12
chr20	13533474	chr20	15191127	inversion	1657371	99	10
chrX	112391489	chrX	114081587	inversion	1689651	99	10
chr20	43684400	chr20	45379770	inversion	1695076	99	20
chr21	15803913	chr21	17627639	inversion	1823426	99	12
chr13	59457298	chr13	61330566	inversion	1872983	99	21
chr28	4703819	chr28	6821440	inversion	2117371	99	15
chr26	28823782	chr26	31207371	inversion	2383305	99	68
chr23	21347247	chr23	23861497	inversion	2513942	99	11
chr11	69621370	chr11	72192471	inversion	2570853	99	14
chr12	67488056	chr12	67492303	inversion	2604329	99	17
chr24	27301658	chr24	30076853	inversion	2774904	99	13
chr24	27301658	chr24	30077106	inversion	2775201	99	16
chr11	919826	chr11	4030702	inversion	3110595	99	12
chr5	27317632	chr5	30544693	inversion	3226766	99	22
chr34	16141771	chr34	19390175	inversion	3248122	99	11
chr16	10472725	chr16	13924120	inversion	3451252	99	26
chr25	43017321	chr25	46599923	inversion	3582253	99	15
chr16	10482435	chr16	13933651	inversion	4074774	99	15
chr32	8795172	chr32	12943435	inversion	4147906	99	15
chr19	1671182	chr19	5947966	inversion	4276560	99	13
chrX	68619480	chrX	73957562	inversion	5337776	99	10
chrX	50876822	chrX	56299341	inversion	5422218	99	17
chr16	54060857	chr16	59511407	inversion	5450329	99	56
chr16	54060040	chr16	59511646	inversion	5451319	99	24
chr8	43940291	chr8	43940458	inversion	6737511	99	10
chr11	1609560	chr11	8923469	inversion	7313616	99	14
chr11	1609418	chr11	8924078	inversion	7314268	99	14
chr5	78253296	chr5	87309577	inversion	9056024	99	20
chr5	78252817	chr5	87309577	inversion	9056570	99	19
chr7	44997329	chr7	54232375	inversion	9234779	99	10
chr26	29223985	chr26	38951137	inversion	9726847	99	16
chr16	1122210	chr16	13914955	inversion	12792598	99	18
chr16	1120010	chr16	13917059	inversion	12796770	99	16
chr16	1128121	chr16	13942813	inversion	12814379	99	21
chr5	248789	chr5	42986775	inversion	42737688	99	30
chr5	247089	chr5	42987038	inversion	42739648	99	25
chr2	29667638	chr2	73332248	inversion	43664296	99	10
chr2	29667458	chr2	73332248	inversion	43664468	99	11

## Sheet: BreakDancer.inter-translocation
Chr 1	Chr 1 position	Chr 2	Chr2 position	Type	length of affected region	BreakDancer Score	# of supporting reads
chr1	55705828	chr1	55705916	inter-chromosomal translocation	-296	99	10
chr1	115309644	chr11	36345246	inter-chromosomal translocation	-298	99	10
chr1	111548902	chr15	37774634	inter-chromosomal translocation	-297	99	10
chr1	25203740	chr21	28603832	inter-chromosomal translocation	-299	99	10
chr1	109124030	chr28	32368732	inter-chromosomal translocation	-289	99	10
chr1	114303206	chr3	5060439	inter-chromosomal translocation	-296	99	10
chr1	38957573	chr34	4686703	inter-chromosomal translocation	-295	99	10
chr1	114092063	chr4	22876578	inter-chromosomal translocation	-298	99	10
chr1	54328895	chr4	58639744	inter-chromosomal translocation	-299	99	10
chr1	55285773	chr6	33744829	inter-chromosomal translocation	-295	99	10
chr1	117835607	chr8	3301152	inter-chromosomal translocation	-291	99	10
chr1	25743674	chr20	40958205	inter-chromosomal translocation	-293	99	11
chr1	122371509	chr14	12075097	inter-chromosomal translocation	-296	99	12
chr1	42912486	chr24	24896926	inter-chromosomal translocation	-292	99	12
chr1	111835165	chr27	37737458	inter-chromosomal translocation	-297	99	12
chr1	55286026	chr6	33744829	inter-chromosomal translocation	-297	99	12
chr1	110055906	chr3	7203317	inter-chromosomal translocation	-295	99	13
chr1	102304488	chr1	102304495	inter-chromosomal translocation	-295	99	14
chr1	120536669	chr24	44332654	inter-chromosomal translocation	-287	99	14
chr1	49248762	chr8	52064245	inter-chromosomal translocation	-295	99	14
chr1	69657097	chr24	52848	inter-chromosomal translocation	-294	99	15
chr1	162825	chr28	2731	inter-chromosomal translocation	-294	99	15
chr1	60348550	chr30	26142	inter-chromosomal translocation	-289	99	15
chr1	92007794	chr6	781762	inter-chromosomal translocation	-296	99	15
chr1	92008269	chr6	781762	inter-chromosomal translocation	-297	99	15
chr1	108061341	chr2	68898734	inter-chromosomal translocation	-297	99	16
chr1	80351011	chr22	31826235	inter-chromosomal translocation	-299	99	16
chr1	49248762	chr8	52064477	inter-chromosomal translocation	-294	99	16
chr1	97354677	chrX	72182697	inter-chromosomal translocation	-297	99	16
chr1	86061031	chr29	5183210	inter-chromosomal translocation	-297	99	17
chr1	86061031	chr29	5183324	inter-chromosomal translocation	-295	99	17
chr1	42086033	chr3	1974319	inter-chromosomal translocation	-295	99	17
chr1	78136805	chr18	23074475	inter-chromosomal translocation	-293	99	18
chr1	117309143	chr21	2679428	inter-chromosomal translocation	-294	99	18
chr1	99943161	chr8	73101185	inter-chromosomal translocation	-295	99	18
chr1	121911650	chr24	33063946	inter-chromosomal translocation	-293	99	20
chr1	39499474	chr4	36432598	inter-chromosomal translocation	-296	99	20
chr1	86061031	chr29	5183666	inter-chromosomal translocation	-294	99	21
chr1	37180430	chr8	28861963	inter-chromosomal translocation	-294	99	23
chr1	99746392	chr35	25899894	inter-chromosomal translocation	-295	99	24
chr1	45525093	chr7	3166074	inter-chromosomal translocation	-294	99	36
chr1	69636350	chr7	70795678	inter-chromosomal translocation	-295	99	157
chr10	31157015	chr10	31157107	inter-chromosomal translocation	-298	99	10
chr10	33148636	chr11	18651419	inter-chromosomal translocation	-293	99	10
chr10	16206092	chr14	100787	inter-chromosomal translocation	-298	99	10
chr10	68778038	chr20	2140068	inter-chromosomal translocation	-293	99	10
chr10	37408039	chr22	54547722	inter-chromosomal translocation	-291	99	10
chr10	19880130	chr27	26257669	inter-chromosomal translocation	-295	99	10
chr10	68687832	chr36	11389424	inter-chromosomal translocation	-293	99	10
chr10	38128614	chr37	3152150	inter-chromosomal translocation	-291	99	10
chr10	68517822	chr11	67487270	inter-chromosomal translocation	-291	99	11
chr10	16340273	chr15	191793	inter-chromosomal translocation	-299	99	11
chr10	16347566	chr15	199580	inter-chromosomal translocation	-292	99	11
chr10	61064779	chr17	7106505	inter-chromosomal translocation	-288	99	11
chr10	60743509	chr2	71445377	inter-chromosomal translocation	-298	99	11
chr10	10882135	chr23	35251598	inter-chromosomal translocation	-295	99	11
chr10	16041255	chr3	31566576	inter-chromosomal translocation	-298	99	11
chr10	15996251	chr15	18709872	inter-chromosomal translocation	-295	99	12
chr10	66590754	chr19	20317127	inter-chromosomal translocation	-294	99	12
chr10	57028496	chr4	14051738	inter-chromosomal translocation	-284	99	12
chr10	62921819	chr14	13459326	inter-chromosomal translocation	-297	99	13
chr10	29735059	chr30	38194217	inter-chromosomal translocation	-299	99	13
chr10	66590754	chr11	50907012	inter-chromosomal translocation	-289	99	14
chr10	57521673	chr15	21430364	inter-chromosomal translocation	-293	99	14
chr10	27307147	chr9	294052	inter-chromosomal translocation	-296	99	14
chr10	39441364	chr15	28752064	inter-chromosomal translocation	-297	99	15
chr10	16062750	chr15	29834700	inter-chromosomal translocation	-299	99	15
chr10	36512849	chr13	29654388	inter-chromosomal translocation	-296	99	16
chr10	16302338	chr15	8512152	inter-chromosomal translocation	-294	99	16
chr10	3700683	chr17	58571283	inter-chromosomal translocation	-293	99	16
chr10	16556227	chr6	40569205	inter-chromosomal translocation	-295	99	16
chr10	34099372	chr2	24043177	inter-chromosomal translocation	-293	99	17
chr10	16270463	chr30	629171	inter-chromosomal translocation	-291	99	17
chr10	56402171	chr4	63004348	inter-chromosomal translocation	-293	99	18
chr10	16203851	chr14	97888	inter-chromosomal translocation	-287	99	20
chr10	47144802	chr15	14111145	inter-chromosomal translocation	-293	99	20
chr10	16367176	chr2	57828331	inter-chromosomal translocation	-295	99	23
chr10	16347566	chr15	199661	inter-chromosomal translocation	-295	99	25
chr10	16421167	chr16	47293687	inter-chromosomal translocation	-294	99	25
chr10	34098985	chr2	24043177	inter-chromosomal translocation	-293	99	25
chr10	13075233	chr12	3956397	inter-chromosomal translocation	-294	99	26
chr10	47144802	chr15	14110778	inter-chromosomal translocation	-293	99	26
chr10	56402461	chr4	63004348	inter-chromosomal translocation	-293	99	27
chr10	20935665	chrX	77011279	inter-chromosomal translocation	-294	99	29
chr10	16335515	chr15	189371	inter-chromosomal translocation	-295	99	30
chr10	20936808	chrX	77011888	inter-chromosomal translocation	-296	99	43
chr11	41566589	chr15	10707164	inter-chromosomal translocation	-298	99	10
chr11	67486063	chr21	2452047	inter-chromosomal translocation	-286	99	10
chr11	49833584	chr22	3526322	inter-chromosomal translocation	-295	99	10
chr11	26252949	chr25	20144463	inter-chromosomal translocation	-294	99	10
chr11	70011514	chr13	31167810	inter-chromosomal translocation	-289	99	11
chr11	26893369	chr35	10455809	inter-chromosomal translocation	-295	99	11
chr11	7847440	chr8	17965144	inter-chromosomal translocation	-294	99	11
chr11	40541945	chrX	39522435	inter-chromosomal translocation	-279	99	11
chr11	12471776	chrX	66443878	inter-chromosomal translocation	-293	99	11
chr11	26820841	chr17	51518303	inter-chromosomal translocation	-295	99	12
chr11	7739014	chr18	1897474	inter-chromosomal translocation	-193	99	12
chr11	31225764	chr20	37241227	inter-chromosomal translocation	-295	99	12
chr11	22382852	chr5	82276075	inter-chromosomal translocation	-294	99	12
chr11	52170458	chr19	48986002	inter-chromosomal translocation	-293	99	13
chr11	31162205	chr27	8118461	inter-chromosomal translocation	-294	99	13
chr11	12103093	chr28	40831219	inter-chromosomal translocation	-295	99	13
chr11	57962235	chr13	4804554	inter-chromosomal translocation	-295	99	14
chr11	47653733	chr23	35610716	inter-chromosomal translocation	-287	99	15
chr11	59816006	chr27	30435201	inter-chromosomal translocation	-296	99	15
chr11	67477420	chr17	53020875	inter-chromosomal translocation	-297	99	16
chr11	50907071	chr19	20317127	inter-chromosomal translocation	-291	99	16
chr11	28519815	chr9	928351	inter-chromosomal translocation	-290	99	16
chr11	60232863	chr14	53817333	inter-chromosomal translocation	-288	99	17
chr11	26819757	chr17	51518303	inter-chromosomal translocation	-299	99	17
chr11	15885748	chr4	49157207	inter-chromosomal translocation	-294	99	17
chr11	26819396	chr8	2160107	inter-chromosomal translocation	-293	99	17
chr11	66270048	chr9	47283213	inter-chromosomal translocation	-288	99	17
chr11	41566502	chr15	10707164	inter-chromosomal translocation	-294	99	18
chr11	67806289	chrX	2984160	inter-chromosomal translocation	-167	99	18
chr11	26829716	chr5	88914210	inter-chromosomal translocation	-291	99	22
chr11	67490798	chr8	73866243	inter-chromosomal translocation	-294	99	30
chr11	7739619	chr18	1890648	inter-chromosomal translocation	-293	99	31
chr11	67489597	chr28	29929065	inter-chromosomal translocation	-294	99	33
chr12	43213416	chr21	29945933	inter-chromosomal translocation	-293	99	10
chr12	59454272	chr25	4030583	inter-chromosomal translocation	-295	99	10
chr12	7762128	chr28	14329268	inter-chromosomal translocation	-287	99	10
chr12	52936	chr14	66344	inter-chromosomal translocation	-288	99	11
chr12	33028	chr14	22239045	inter-chromosomal translocation	-292	99	11
chr12	5686689	chr17	9592779	inter-chromosomal translocation	-298	99	11
chr12	66121978	chr26	28231292	inter-chromosomal translocation	-295	99	11
chr12	391852	chr3	34500321	inter-chromosomal translocation	-293	99	11
chr12	60071298	chrX	17338625	inter-chromosomal translocation	-298	99	11
chr12	62122565	chr16	6475557	inter-chromosomal translocation	-294	99	12
chr12	70762067	chr18	258471	inter-chromosomal translocation	-293	99	12
chr12	59454057	chr25	4030583	inter-chromosomal translocation	-294	99	12
chr12	70114323	chr34	31714107	inter-chromosomal translocation	-297	99	12
chr12	23516348	chr6	41593901	inter-chromosomal translocation	-294	99	12
chr12	759143	chr7	15967674	inter-chromosomal translocation	-297	99	12
chr12	59093083	chrX	29324419	inter-chromosomal translocation	-292	99	12
chr12	21296061	chr13	37374368	inter-chromosomal translocation	-294	99	13
chr12	11323105	chr14	6251990	inter-chromosomal translocation	-295	99	13
chr12	33619962	chr20	31573261	inter-chromosomal translocation	-285	99	13
chr12	4083047	chr3	14040542	inter-chromosomal translocation	-290	99	13
chr12	16856260	chr9	46430508	inter-chromosomal translocation	-293	99	13
chr12	529199	chr15	30960256	inter-chromosomal translocation	-296	99	14
chr12	43119	chr19	20303283	inter-chromosomal translocation	-289	99	14
chr12	42875368	chr2	13714740	inter-chromosomal translocation	-297	99	14
chr12	49491409	chrX	111830105	inter-chromosomal translocation	-292	99	14
chr12	11460422	chr2	42770577	inter-chromosomal translocation	-296	99	15
chr12	66430409	chr30	28603558	inter-chromosomal translocation	-287	99	15
chr12	29336	chr37	122309	inter-chromosomal translocation	-295	99	15
chr12	57082503	chr38	8928562	inter-chromosomal translocation	-291	99	15
chr12	33619749	chr20	31573570	inter-chromosomal translocation	-292	99	16
chr12	3957066	chr17	21414624	inter-chromosomal translocation	-290	99	17
chr12	15416054	chr16	26030821	inter-chromosomal translocation	-294	99	18
chr12	33251095	chr5	31672123	inter-chromosomal translocation	-292	99	18
chr12	59454202	chr25	4030583	inter-chromosomal translocation	-293	99	22
chr12	58136089	chr19	20319205	inter-chromosomal translocation	-294	99	25
chr12	3956734	chr17	21414624	inter-chromosomal translocation	-296	99	30
chr12	54818041	chrX	2913334	inter-chromosomal translocation	-295	99	32
chr13	8903317	chr15	42329656	inter-chromosomal translocation	-290	99	10
chr13	38095118	chr8	46795763	inter-chromosomal translocation	-285	99	10
chr13	62949668	chrX	60401156	inter-chromosomal translocation	-297	99	10
chr13	38096813	chr21	39898941	inter-chromosomal translocation	-294	99	11
chr13	44172136	chr22	31199599	inter-chromosomal translocation	-294	99	11
chr13	42993530	chr3	33879027	inter-chromosomal translocation	-291	99	11
chr13	23173566	chr20	27820325	inter-chromosomal translocation	-298	99	12
chr13	49275302	chr27	924613	inter-chromosomal translocation	-292	99	12
chr13	50293660	chr5	43642246	inter-chromosomal translocation	-298	99	12
chr13	2372593	chr26	13692918	inter-chromosomal translocation	-291	99	13
chr13	43847143	chr26	23338350	inter-chromosomal translocation	-294	99	13
chr13	49041213	chr3	63196197	inter-chromosomal translocation	-291	99	13
chr13	36956455	chr38	15415894	inter-chromosomal translocation	-293	99	13
chr13	45476499	chr5	24406796	inter-chromosomal translocation	-292	99	13
chr13	36935161	chr25	1092	inter-chromosomal translocation	-293	99	14
chr13	37123370	chr24	28772317	inter-chromosomal translocation	-293	99	16
chr13	32825376	chr27	25782710	inter-chromosomal translocation	-292	99	17
chr13	52051402	chr6	9680918	inter-chromosomal translocation	-294	99	17
chr13	11974676	chr6	5634895	inter-chromosomal translocation	-295	99	20
chr13	7122302	chr2	57974914	inter-chromosomal translocation	-296	99	23
chr13	9788238	chr7	80579254	inter-chromosomal translocation	-294	99	23
chr13	9834667	chr3	49313117	inter-chromosomal translocation	-293	99	32
chr14	56894	chr15	17217383	inter-chromosomal translocation	-291	99	10
chr14	29641999	chr24	33247463	inter-chromosomal translocation	-299	99	10
chr14	56019477	chr38	12062981	inter-chromosomal translocation	-294	99	10
chr14	41651352	chr17	27172985	inter-chromosomal translocation	-286	99	11
chr14	82492	chr19	20273547	inter-chromosomal translocation	-299	99	11
chr14	96931	chr28	32920218	inter-chromosomal translocation	-290	99	11
chr14	53148978	chr2	49983928	inter-chromosomal translocation	-295	99	12
chr14	16110385	chr32	16908922	inter-chromosomal translocation	-287	99	12
chr14	22238981	chr32	38793985	inter-chromosomal translocation	-293	99	12
chr14	4693433	chr7	42466377	inter-chromosomal translocation	-295	99	12
chr14	12023221	chr25	19095340	inter-chromosomal translocation	-290	99	13
chr14	1554212	chr34	12375961	inter-chromosomal translocation	-293	99	13
chr14	34789426	chr36	18402941	inter-chromosomal translocation	-295	99	13
chr14	14313603	chr4	31252162	inter-chromosomal translocation	-290	99	15
chr14	36679775	chr15	48056721	inter-chromosomal translocation	-295	99	16
chr14	34611794	chr36	12909598	inter-chromosomal translocation	-294	99	16
chr14	53148978	chr2	49984180	inter-chromosomal translocation	-295	99	17
chr14	37564425	chr6	37307697	inter-chromosomal translocation	-298	99	17
chr14	48926860	chr8	63478228	inter-chromosomal translocation	-291	99	17
chr14	86021	chr19	20151533	inter-chromosomal translocation	-293	99	18
chr14	66843	chr26	17071271	inter-chromosomal translocation	-292	99	18
chr14	43776	chr18	17293997	inter-chromosomal translocation	-292	99	20
chr14	101701	chr28	32919979	inter-chromosomal translocation	-293	99	20
chr14	49087905	chr28	20635553	inter-chromosomal translocation	-292	99	29
chr14	22238861	chr19	20084421	inter-chromosomal translocation	-294	99	30
chr15	17202201	chr19	20176475	inter-chromosomal translocation	-293	99	10
chr15	18648268	chr26	33072199	inter-chromosomal translocation	-298	99	10
chr15	36176134	chr8	70256608	inter-chromosomal translocation	-294	99	10
chr15	45032476	chr22	31995334	inter-chromosomal translocation	-292	99	11
chr15	30013486	chr3	46087235	inter-chromosomal translocation	-290	99	11
chr15	55657443	chr9	10683905	inter-chromosomal translocation	-286	99	11
chr15	17201186	chr19	20303283	inter-chromosomal translocation	-291	99	12
chr15	17218112	chr19	20313682	inter-chromosomal translocation	-296	99	12
chr15	17069393	chr2	57697264	inter-chromosomal translocation	-292	99	12
chr15	43616610	chr26	18020570	inter-chromosomal translocation	-294	99	12
chr15	53268533	chr28	30051576	inter-chromosomal translocation	-298	99	12
chr15	188058	chr5	567737	inter-chromosomal translocation	-294	99	12
chr15	17210061	chr19	20306396	inter-chromosomal translocation	-289	99	13
chr15	11881823	chr35	23972756	inter-chromosomal translocation	-286	99	13
chr15	7677548	chr16	51947746	inter-chromosomal translocation	-297	99	14
chr15	11881823	chr35	23973035	inter-chromosomal translocation	-290	99	14
chr15	52788616	chr19	8462105	inter-chromosomal translocation	-298	99	16
chr15	29049116	chr21	30110102	inter-chromosomal translocation	-293	99	16
chr15	8567324	chr34	12294917	inter-chromosomal translocation	-291	99	16
chr15	50400068	chr4	54903012	inter-chromosomal translocation	-290	99	18
chr15	50435505	chr6	22165365	inter-chromosomal translocation	-295	99	18
chr15	17218523	chr19	20313682	inter-chromosomal translocation	-289	99	20
chr15	12589937	chr20	2669084	inter-chromosomal translocation	-294	99	27
chr15	18795370	chr7	29279229	inter-chromosomal translocation	-292	99	34
chr15	8567324	chr34	12499560	inter-chromosomal translocation	-295	99	37
chr16	42220683	chr19	41240638	inter-chromosomal translocation	-293	99	10
chr16	44826273	chr20	46716862	inter-chromosomal translocation	-287	99	10
chr16	15213533	chr25	47008152	inter-chromosomal translocation	-291	99	10
chr16	11993145	chr26	10738288	inter-chromosomal translocation	-299	99	10
chr16	33490283	chr28	15032327	inter-chromosomal translocation	-299	99	10
chr16	59356317	chr19	11545446	inter-chromosomal translocation	-296	99	11
chr16	2708877	chr28	32483514	inter-chromosomal translocation	-295	99	11
chr16	6477332	chrX	28669063	inter-chromosomal translocation	-296	99	11
chr16	54277537	chr20	58131245	inter-chromosomal translocation	-289	99	12
chr16	54294826	chr37	30902701	inter-chromosomal translocation	-299	99	12
chr16	13828065	chr25	27564806	inter-chromosomal translocation	-290	99	13
chr16	25304364	chr34	24726929	inter-chromosomal translocation	-297	99	13
chr16	26134122	chr20	31633504	inter-chromosomal translocation	-292	99	14
chr16	23749948	chr5	41808223	inter-chromosomal translocation	-295	99	14
chr16	59264444	chr20	2498074	inter-chromosomal translocation	-295	99	16
chr16	6479336	chr34	12324507	inter-chromosomal translocation	-295	99	18
chr16	54294826	chr37	30902827	inter-chromosomal translocation	-286	99	18
chr16	7427850	chr8	4774774	inter-chromosomal translocation	-294	99	18
chr16	42523253	chr20	8464686	inter-chromosomal translocation	-294	99	21
chr16	59366723	chr3	80190715	inter-chromosomal translocation	-294	99	21
chr16	21278243	chrX	75872642	inter-chromosomal translocation	-296	99	34
chr17	64147631	chr2	57854805	inter-chromosomal translocation	-295	99	10
chr17	63000257	chr22	48345014	inter-chromosomal translocation	-293	99	10
chr17	28453819	chr30	25522916	inter-chromosomal translocation	-297	99	10
chr17	59033236	chr6	781762	inter-chromosomal translocation	-291	99	10
chr17	40826323	chrX	12409643	inter-chromosomal translocation	-288	99	10
chr17	61333885	chr20	47255949	inter-chromosomal translocation	-295	99	12
chr17	59345518	chr30	13546629	inter-chromosomal translocation	-298	99	12
chr17	64147631	chr2	57847902	inter-chromosomal translocation	-294	99	13
chr17	39169504	chr6	560700	inter-chromosomal translocation	-286	99	13
chr17	59033991	chr6	781762	inter-chromosomal translocation	-294	99	13
chr17	25701265	chr25	20226489	inter-chromosomal translocation	-295	99	15
chr17	44679450	chr35	5165684	inter-chromosomal translocation	-290	99	15
chr17	38503466	chr20	49589570	inter-chromosomal translocation	-298	99	17
chr17	62871899	chr24	35234350	inter-chromosomal translocation	-293	99	19
chr17	61333885	chr20	47256267	inter-chromosomal translocation	-292	99	22
chr17	63995362	chr6	40716890	inter-chromosomal translocation	-294	99	22
chr17	4929435	chr22	58974485	inter-chromosomal translocation	-295	99	26
chr17	59155617	chr2	61527145	inter-chromosomal translocation	-295	99	32
chr17	63995362	chr6	40717201	inter-chromosomal translocation	-294	99	34
chr17	19229131	chr3	3634844	inter-chromosomal translocation	-295	99	37
chr17	64041754	chr2	57929077	inter-chromosomal translocation	-295	99	41
chr18	55773167	chr22	24873960	inter-chromosomal translocation	-297	99	10
chr18	19872823	chr6	42315321	inter-chromosomal translocation	-291	99	10
chr18	25263981	chr2	57593399	inter-chromosomal translocation	-288	99	11
chr18	25315735	chr5	97086	inter-chromosomal translocation	-293	99	11
chr18	7993572	chr18	7993682	inter-chromosomal translocation	-290	99	12
chr18	43627706	chr29	7780300	inter-chromosomal translocation	-294	99	12
chr18	25276511	chr5	77782415	inter-chromosomal translocation	-299	99	12
chr18	35488586	chr7	32252082	inter-chromosomal translocation	-297	99	12
chr18	52080859	chr28	26632553	inter-chromosomal translocation	-296	99	13
chr18	41330630	chr6	50529847	inter-chromosomal translocation	-294	99	13
chr18	20872433	chr28	410758	inter-chromosomal translocation	-289	99	14
chr18	37746781	chr7	23194810	inter-chromosomal translocation	-292	99	14
chr18	52697119	chr8	32465472	inter-chromosomal translocation	-291	99	14
chr18	18366467	chr9	17351684	inter-chromosomal translocation	-292	99	14
chr18	25262366	chr24	101	inter-chromosomal translocation	108	99	15
chr18	25298478	chr3	31199432	inter-chromosomal translocation	-292	99	15
chr18	25300981	chr3	31202175	inter-chromosomal translocation	-297	99	15
chr18	38348781	chr34	33115138	inter-chromosomal translocation	-296	99	15
chr18	53810455	chr3	57649863	inter-chromosomal translocation	-295	99	16
chr18	43086379	chr9	55100607	inter-chromosomal translocation	-295	99	16
chr18	51789588	chr7	36921135	inter-chromosomal translocation	-295	99	17
chr18	18476690	chr9	8677333	inter-chromosomal translocation	-291	99	19
chr18	22734117	chr22	53914812	inter-chromosomal translocation	-297	99	20
chr18	43627706	chr29	7780167	inter-chromosomal translocation	-296	99	20
chr18	22735080	chr22	56533905	inter-chromosomal translocation	-293	99	21
chr18	25315735	chr32	29762	inter-chromosomal translocation	-294	99	34
chr18	37605578	chr22	5548452	inter-chromosomal translocation	-295	99	37
chr18	37605989	chr22	5547767	inter-chromosomal translocation	-293	99	44
chr18	18582238	chr23	20759730	inter-chromosomal translocation	-293	99	77
chr19	20055325	chr32	38770518	inter-chromosomal translocation	-289	99	10
chr19	29916494	chr37	7021740	inter-chromosomal translocation	-293	99	10
chr19	17801080	chr20	12346005	inter-chromosomal translocation	-297	99	11
chr19	15231971	chr23	27210517	inter-chromosomal translocation	-290	99	11
chr19	20286653	chr32	38767936	inter-chromosomal translocation	-290	99	11
chr19	50355658	chr37	21054586	inter-chromosomal translocation	-293	99	11
chr19	20063442	chr4	21592	inter-chromosomal translocation	-292	99	11
chr19	20079107	chr19	20079201	inter-chromosomal translocation	-291	99	12
chr19	30308373	chr19	30308488	inter-chromosomal translocation	-298	99	12
chr19	19709819	chr8	44152963	inter-chromosomal translocation	-292	99	12
chr19	13026250	chr25	16588375	inter-chromosomal translocation	-290	99	14
chr19	20043526	chr37	123829	inter-chromosomal translocation	-288	99	14
chr19	20051599	chr22	19213505	inter-chromosomal translocation	-292	99	16
chr19	19284562	chr32	38462674	inter-chromosomal translocation	-298	99	16
chr19	20317440	chr26	18864631	inter-chromosomal translocation	-292	99	18
chr19	20045538	chr22	44863102	inter-chromosomal translocation	-294	99	20
chr19	17463138	chr8	44152355	inter-chromosomal translocation	-295	99	20
chr19	19709819	chr8	44153150	inter-chromosomal translocation	-294	99	23
chr19	20043964	chr32	26663174	inter-chromosomal translocation	-290	99	25
chr19	20084791	chr32	38793459	inter-chromosomal translocation	-293	99	25
chr19	20314237	chr26	6535540	inter-chromosomal translocation	-299	99	27
chr19	15231698	chrX	19465873	inter-chromosomal translocation	-293	99	28
chr2	45409741	chr20	6021041	inter-chromosomal translocation	-299	99	10
chr2	14449662	chr23	15432511	inter-chromosomal translocation	-297	99	10
chr2	59578940	chr24	42387566	inter-chromosomal translocation	-293	99	10
chr2	67805533	chr5	68141694	inter-chromosomal translocation	-291	99	10
chr2	30719399	chr5	74086302	inter-chromosomal translocation	-295	99	10
chr2	75874659	chr8	18356872	inter-chromosomal translocation	-299	99	10
chr2	68394630	chr8	62371036	inter-chromosomal translocation	-299	99	10
chr2	75784739	chr32	21815014	inter-chromosomal translocation	-291	99	11
chr2	35996647	chr2	35996776	inter-chromosomal translocation	-297	99	12
chr2	14529785	chr23	15112392	inter-chromosomal translocation	-298	99	12
chr2	14365445	chr23	15509942	inter-chromosomal translocation	-295	99	12
chr2	36098405	chr3	80986934	inter-chromosomal translocation	-298	99	12
chr2	70430021	chr20	56307261	inter-chromosomal translocation	-291	99	13
chr2	23593166	chr22	49525083	inter-chromosomal translocation	-291	99	13
chr2	14449662	chr23	15433094	inter-chromosomal translocation	-293	99	13
chr2	71921162	chr23	20622437	inter-chromosomal translocation	-288	99	13
chr2	49049759	chr28	13924265	inter-chromosomal translocation	-297	99	13
chr2	23593166	chr22	49525372	inter-chromosomal translocation	-293	99	15
chr2	13295339	chr25	19678047	inter-chromosomal translocation	-296	99	15
chr2	61910715	chr27	11675208	inter-chromosomal translocation	-292	99	15
chr2	17080778	chr33	2269388	inter-chromosomal translocation	-286	99	15
chr2	75602969	chr8	33770013	inter-chromosomal translocation	-298	99	15
chr2	84120740	chr8	64525681	inter-chromosomal translocation	-299	99	16
chr2	1320802	chr37	16124537	inter-chromosomal translocation	-294	99	17
chr2	57599251	chr4	35163195	inter-chromosomal translocation	-293	99	17
chr2	14459650	chr23	15428063	inter-chromosomal translocation	-292	99	19
chr2	43705905	chr26	6282902	inter-chromosomal translocation	-294	99	24
chr2	6126317	chr7	26308576	inter-chromosomal translocation	-291	99	24
chr2	84078	chr34	26802474	inter-chromosomal translocation	-294	99	25
chr2	14449662	chr23	15432379	inter-chromosomal translocation	-296	99	28
chr2	20733103	chrX	2794270	inter-chromosomal translocation	-294	99	32
chr20	12525210	chr7	870751	inter-chromosomal translocation	-297	99	10
chr20	57686426	chr25	389838	inter-chromosomal translocation	-290	99	12
chr20	4268962	chr5	29794388	inter-chromosomal translocation	-294	99	12
chr20	39890117	chr22	35587757	inter-chromosomal translocation	-297	99	13
chr20	51156949	chr8	8500293	inter-chromosomal translocation	-295	99	13
chr20	4047557	chr9	38262332	inter-chromosomal translocation	-298	99	13
chr20	39819568	chr20	39819582	inter-chromosomal translocation	-295	99	14
chr20	6020659	chr29	7709285	inter-chromosomal translocation	-295	99	15
chr20	39846818	chr7	31382155	inter-chromosomal translocation	-297	99	16
chr20	17394587	chr9	53811735	inter-chromosomal translocation	-295	99	17
chr20	547973	chr27	8723937	inter-chromosomal translocation	-288	99	19
chr20	17599449	chr3	34378853	inter-chromosomal translocation	-289	99	19
chr20	52689688	chr9	13039506	inter-chromosomal translocation	-295	99	20
chr20	33964919	chrX	730259	inter-chromosomal translocation	-287	99	23
chr20	49113557	chr30	37816813	inter-chromosomal translocation	-294	99	27
chr20	51156949	chr8	8500640	inter-chromosomal translocation	-297	99	31
chr20	47936106	chrX	60774051	inter-chromosomal translocation	-294	99	34
chr21	7430596	chr37	11284020	inter-chromosomal translocation	-297	99	10
chr21	33533202	chr22	5715079	inter-chromosomal translocation	-290	99	16
chr21	37478918	chr26	13323137	inter-chromosomal translocation	-294	99	16
chr21	23987983	chr8	20646149	inter-chromosomal translocation	-296	99	22
chr21	971591	chr3	69729225	inter-chromosomal translocation	-294	99	25
chr22	20872228	chr27	4484840	inter-chromosomal translocation	-289	99	10
chr22	4317758	chr32	23269207	inter-chromosomal translocation	-299	99	10
chr22	45248382	chr32	29648704	inter-chromosomal translocation	-299	99	10
chr22	54144875	chr28	32484039	inter-chromosomal translocation	-287	99	12
chr22	53913834	chr8	73101936	inter-chromosomal translocation	-294	99	13
chr22	4202374	chr24	870458	inter-chromosomal translocation	-294	99	14
chr22	38912406	chr8	10705948	inter-chromosomal translocation	-294	99	14
chr22	43380841	chr24	23155375	inter-chromosomal translocation	-296	99	15
chr22	5256962	chr8	14783635	inter-chromosomal translocation	-293	99	15
chr22	48929	chr3	52343	inter-chromosomal translocation	-296	99	16
chr22	23777973	chrX	88111145	inter-chromosomal translocation	-298	99	16
chr22	36828758	chr3	8609736	inter-chromosomal translocation	-293	99	20
chr22	47778983	chr23	47503455	inter-chromosomal translocation	-295	99	22
chr23	34326367	chr29	40526184	inter-chromosomal translocation	-298	99	10
chr23	11894688	chr8	64885669	inter-chromosomal translocation	-293	99	10
chr23	37785697	chr29	11276425	inter-chromosomal translocation	-298	99	11
chr23	3627000	chr29	39354920	inter-chromosomal translocation	-297	99	11
chr23	3908443	chr6	19251368	inter-chromosomal translocation	-292	99	11
chr23	6073146	chr32	38758133	inter-chromosomal translocation	-291	99	14
chr23	23305158	chr23	23308710	inter-chromosomal translocation	-289	99	15
chr23	34452768	chr9	50373019	inter-chromosomal translocation	-293	99	15
chr23	3625850	chr29	39333116	inter-chromosomal translocation	-295	99	26
chr23	11893492	chr8	64884196	inter-chromosomal translocation	-291	99	27
chr24	10084048	chr3	70026469	inter-chromosomal translocation	-296	99	10
chr24	36299546	chr6	36046821	inter-chromosomal translocation	-299	99	10
chr24	47678300	chr6	40443996	inter-chromosomal translocation	-293	99	10
chr24	4148638	chrX	56440527	inter-chromosomal translocation	-293	99	10
chr24	26400291	chr29	37456954	inter-chromosomal translocation	-293	99	11
chr24	21993116	chr26	3298787	inter-chromosomal translocation	-295	99	13
chr24	29424084	chr34	22559199	inter-chromosomal translocation	-298	99	13
chr24	5079009	chr27	2237213	inter-chromosomal translocation	-297	99	14
chr24	26400291	chr29	37456780	inter-chromosomal translocation	-293	99	14
chr24	4148946	chrX	56440527	inter-chromosomal translocation	-290	99	14
chr24	10084217	chr3	70026469	inter-chromosomal translocation	-298	99	16
chr24	20159834	chr25	6687745	inter-chromosomal translocation	-293	99	18
chr24	5078928	chr27	2237213	inter-chromosomal translocation	-296	99	19
chr24	32514689	chr7	68393489	inter-chromosomal translocation	-297	99	19
chr24	2217290	chrX	50093191	inter-chromosomal translocation	-294	99	20
chr24	912	chr32	32828	inter-chromosomal translocation	-291	99	21
chr24	912	chr32	30747	inter-chromosomal translocation	-293	99	23
chr24	912	chr32	33171	inter-chromosomal translocation	-297	99	39
chr24	912	chr32	29762	inter-chromosomal translocation	-294	99	58
chr25	13805037	chr37	7238892	inter-chromosomal translocation	-291	99	10
chr25	18535870	chr37	28463200	inter-chromosomal translocation	-297	99	10
chr25	6367297	chr5	9000556	inter-chromosomal translocation	-296	99	10
chr25	1814	chr7	70795678	inter-chromosomal translocation	-295	93	10
chr25	37584897	chr37	30085909	inter-chromosomal translocation	-295	99	11
chr25	37663410	chr37	30018880	inter-chromosomal translocation	-291	99	11
chr25	15832532	chr5	40994282	inter-chromosomal translocation	-290	99	11
chr25	21675341	chr6	18153299	inter-chromosomal translocation	-295	99	11
chr25	1814	chr37	124786	inter-chromosomal translocation	-296	95	12
chr25	15832532	chr5	40994634	inter-chromosomal translocation	-290	99	12
chr25	17577200	chr27	5623971	inter-chromosomal translocation	-296	99	14
chr25	32295370	chr4	32206454	inter-chromosomal translocation	-295	99	14
chr25	30737924	chr3	9304894	inter-chromosomal translocation	-294	99	15
chr25	37662445	chr37	30017995	inter-chromosomal translocation	-292	99	15
chr25	7821287	chr8	29491739	inter-chromosomal translocation	-294	99	15
chr25	18536130	chr37	28463200	inter-chromosomal translocation	-290	99	22
chr25	3176002	chr7	28846374	inter-chromosomal translocation	-291	99	26
chr25	39451306	chr9	31936591	inter-chromosomal translocation	-295	99	31
chr26	31463093	chr3	91674461	inter-chromosomal translocation	-294	99	10
chr26	31463093	chr3	91674304	inter-chromosomal translocation	-293	99	12
chr26	12350831	chrX	1132398	inter-chromosomal translocation	-297	99	12
chr26	17762437	chr33	17363292	inter-chromosomal translocation	-295	99	13
chr26	30443286	chr27	23018958	inter-chromosomal translocation	-298	99	16
chr26	24858804	chrX	76836880	inter-chromosomal translocation	-294	99	18
chr27	40317016	chr29	1861358	inter-chromosomal translocation	-294	99	10
chr27	22916441	chr6	36827726	inter-chromosomal translocation	-293	99	10
chr27	18200596	chr7	66501238	inter-chromosomal translocation	-297	99	10
chr27	8086258	chr38	498861	inter-chromosomal translocation	-299	99	11
chr27	5102010	chr9	20734855	inter-chromosomal translocation	-293	99	13
chr27	24668235	chr7	38503067	inter-chromosomal translocation	-297	99	21
chr28	1262457	chr31	4638796	inter-chromosomal translocation	-298	99	10
chr28	8817645	chrX	51378739	inter-chromosomal translocation	-293	99	10
chr28	13666902	chr30	39116450	inter-chromosomal translocation	-292	99	11
chr28	8818043	chrX	51378739	inter-chromosomal translocation	-295	99	11
chr28	22368987	chr3	60646374	inter-chromosomal translocation	-298	99	12
chr28	35399933	chr34	10837804	inter-chromosomal translocation	-293	99	12
chr28	34584142	chr3	70127498	inter-chromosomal translocation	-292	99	13
chr28	20635870	chr29	30972274	inter-chromosomal translocation	-289	99	18
chr28	23182832	chr3	67835818	inter-chromosomal translocation	-293	99	21
chr28	23182832	chr3	67836120	inter-chromosomal translocation	-293	99	23
chr28	19720613	chr5	46588415	inter-chromosomal translocation	-297	99	27
chr29	4509174	chr8	49577587	inter-chromosomal translocation	-291	99	11
chr29	10953502	chrX	35098882	inter-chromosomal translocation	-296	99	11
chr29	27933007	chr8	22794204	inter-chromosomal translocation	-296	99	13
chr29	4509316	chr8	49577587	inter-chromosomal translocation	-297	99	13
chr29	11041720	chrX	35099280	inter-chromosomal translocation	-294	99	13
chr29	26555526	chrX	88305754	inter-chromosomal translocation	-294	99	14
chr3	56377297	chr35	26255521	inter-chromosomal translocation	-293	99	10
chr3	81193573	chr36	5363342	inter-chromosomal translocation	-293	99	10
chr3	31274712	chr37	2338886	inter-chromosomal translocation	-292	99	10
chr3	84201346	chr6	30031556	inter-chromosomal translocation	-293	99	10
chr3	62967606	chr7	32430074	inter-chromosomal translocation	-291	99	10
chr3	78846048	chr8	31285176	inter-chromosomal translocation	-293	99	10
chr3	65816641	chr8	74049379	inter-chromosomal translocation	-279	99	10
chr3	26315853	chrX	14271819	inter-chromosomal translocation	-289	99	10
chr3	39312298	chr35	22445362	inter-chromosomal translocation	-296	99	11
chr3	2833442	chr5	53286076	inter-chromosomal translocation	-296	99	11
chr3	44087923	chr5	14302565	inter-chromosomal translocation	-299	99	12
chr3	31314851	chr3	31314868	inter-chromosomal translocation	-293	99	13
chr3	66117075	chr4	23558465	inter-chromosomal translocation	-290	99	13
chr3	40436550	chr7	78561845	inter-chromosomal translocation	-293	99	14
chr3	85882493	chr8	18568444	inter-chromosomal translocation	-292	99	14
chr3	23385619	chr7	33195231	inter-chromosomal translocation	-296	99	15
chr3	10281082	chr35	17044579	inter-chromosomal translocation	-291	99	16
chr3	81193842	chr36	5363342	inter-chromosomal translocation	-288	99	20
chr3	2833809	chr5	53286076	inter-chromosomal translocation	-295	99	20
chr3	31424860	chrX	49259765	inter-chromosomal translocation	-293	99	22
chr30	33774627	chr9	22689791	inter-chromosomal translocation	-299	99	11
chr30	22157290	chr9	22982820	inter-chromosomal translocation	-290	99	12
chr30	13546107	chr8	19238411	inter-chromosomal translocation	-295	99	13
chr30	37812973	chr30	37813083	inter-chromosomal translocation	-292	99	15
chr30	24028442	chr9	16539391	inter-chromosomal translocation	-289	99	15
chr30	38194443	chr5	46354820	inter-chromosomal translocation	-295	99	16
chr30	31939603	chr7	44251434	inter-chromosomal translocation	-291	99	18
chr31	22165579	chr6	46163888	inter-chromosomal translocation	-290	99	10
chr31	37603812	chr5	16782494	inter-chromosomal translocation	-299	99	14
chr31	12555080	chrX	122196621	inter-chromosomal translocation	-297	99	17
chr32	17624895	chr36	19994443	inter-chromosomal translocation	-293	99	10
chr32	28553936	chrX	55332864	inter-chromosomal translocation	-288	99	11
chr32	2516054	chr6	19244730	inter-chromosomal translocation	-293	99	18
chr32	38406156	chr8	44211032	inter-chromosomal translocation	-291	99	19
chr32	30654	chr8	15871	inter-chromosomal translocation	-295	99	30
chr33	15837864	chr8	13552169	inter-chromosomal translocation	-298	99	12
chr33	30024287	chr8	46600036	inter-chromosomal translocation	-299	99	12
chr33	9641840	chr8	60140929	inter-chromosomal translocation	-297	99	16
chr33	16958097	chr4	75146335	inter-chromosomal translocation	-294	99	23
chr34	1274131	chr4	77476266	inter-chromosomal translocation	-287	99	14
chr35	633287	chr8	73597081	inter-chromosomal translocation	-291	99	10
chr35	16492046	chr6	10205339	inter-chromosomal translocation	-295	99	13
chr35	1745148	chr6	33656604	inter-chromosomal translocation	-293	99	13
chr35	24908475	chr9	27052365	inter-chromosomal translocation	-298	99	14
chr36	10266682	chr8	3133303	inter-chromosomal translocation	-298	99	19
chr37	18445468	chr5	56660721	inter-chromosomal translocation	-295	99	10
chr37	30852054	chr7	18235003	inter-chromosomal translocation	-295	99	10
chr37	16208552	chr6	75511810	inter-chromosomal translocation	-293	99	15
chr37	125250	chr6	16692573	inter-chromosomal translocation	-297	99	33
chr38	16075628	chrX	66069384	inter-chromosomal translocation	-293	99	11
chr38	9414062	chr5	27042788	inter-chromosomal translocation	-293	99	15
chr38	16075943	chrX	66069384	inter-chromosomal translocation	-297	99	15
chr4	35233745	chr5	88914210	inter-chromosomal translocation	-298	99	10
chr4	44543621	chr6	5650050	inter-chromosomal translocation	-295	99	10
chr4	54378567	chr6	11482105	inter-chromosomal translocation	-297	99	10
chr4	37035263	chr5	58716885	inter-chromosomal translocation	-279	99	12
chr4	24540850	chr4	24579672	inter-chromosomal translocation	-293	99	13
chr4	35883350	chrX	59722883	inter-chromosomal translocation	-297	99	18
chr4	58267176	chr5	29906232	inter-chromosomal translocation	-296	99	29
chr5	77866305	chrX	29183309	inter-chromosomal translocation	-297	99	14
chr5	78150946	chr5	78151021	inter-chromosomal translocation	-298	99	22
chr5	78150946	chr6	24851207	inter-chromosomal translocation	-294	99	147
chr6	1610070	chr6	1610226	inter-chromosomal translocation	-291	99	10
chr6	56103890	chr9	33308475	inter-chromosomal translocation	-283	99	10
chr6	19966867	chr6	19966975	inter-chromosomal translocation	-292	99	11
chr6	22569368	chr7	37450012	inter-chromosomal translocation	-296	99	11
chr6	28896663	chr9	41325692	inter-chromosomal translocation	-288	99	11
chr6	37848086	chr8	73429746	inter-chromosomal translocation	-291	99	12
chr6	62999956	chr9	54755697	inter-chromosomal translocation	-295	99	19
chr6	555202	chr7	23084829	inter-chromosomal translocation	-294	99	23
chr7	14556329	chr9	54510078	inter-chromosomal translocation	-294	99	13
chr7	61585566	chr9	49784063	inter-chromosomal translocation	-288	99	16
chr7	28901766	chr8	67926340	inter-chromosomal translocation	-291	99	18
chr8	43983644	chrX	72434913	inter-chromosomal translocation	-291	99	10
chr8	36712503	chrX	82471234	inter-chromosomal translocation	-297	99	11
chr8	14830437	chr9	12704129	inter-chromosomal translocation	-295	99	12
chr8	73534390	chrX	78101953	inter-chromosomal translocation	-291	99	13

## Sheet: BreakDancer.intra-translocation
Chr 1	Chr 1 position	Chr 2	Chr2 position	Type	length of affected region	BreakDancer Score	# of supporting reads
chr1	84854558	chr1	84854788	intra-chromosomal translocation	-283	99	13
chr10	25903001	chr10	25903155	intra-chromosomal translocation	-277	99	10
chr10	64538690	chr10	64538986	intra-chromosomal translocation	-276	99	14
chr35	4368800	chr35	4369075	intra-chromosomal translocation	-273	99	10
chr13	36611593	chr13	36611874	intra-chromosomal translocation	-272	99	28
chr16	52261541	chr16	52261765	intra-chromosomal translocation	-272	99	10
chr23	8431761	chr23	8432019	intra-chromosomal translocation	-271	99	17
chr3	85532766	chr3	85533159	intra-chromosomal translocation	-270	99	28
chr6	29499663	chr6	29499881	intra-chromosomal translocation	-269	99	11
chr10	41789829	chr10	41790068	intra-chromosomal translocation	-268	99	22
chr20	50263893	chr20	50264077	intra-chromosomal translocation	-268	99	13
chr32	13230599	chr32	13230766	intra-chromosomal translocation	-268	99	14
chr2	32341180	chr2	32341364	intra-chromosomal translocation	-267	99	20
chr9	46331660	chr9	46331956	intra-chromosomal translocation	-267	99	10
chr13	20191999	chr13	20192352	intra-chromosomal translocation	-266	99	10
chr10	67328401	chr10	67328698	intra-chromosomal translocation	-265	99	11
chr10	67645371	chr10	67645721	intra-chromosomal translocation	-265	99	13
chr19	29368993	chr19	29369237	intra-chromosomal translocation	-265	99	10
chr6	71735960	chr6	71736328	intra-chromosomal translocation	-261	99	19
chr1	49375830	chr1	49376088	intra-chromosomal translocation	-260	99	20
chr12	65129947	chr12	65130292	intra-chromosomal translocation	-260	99	10
chr27	16017980	chr27	16018107	intra-chromosomal translocation	-260	99	10
chr36	25177519	chr36	25177953	intra-chromosomal translocation	-259	99	16
chr9	21208731	chr9	21209318	intra-chromosomal translocation	-259	99	35
chr5	7330259	chr5	7330541	intra-chromosomal translocation	-258	99	12
chr1	42590199	chr1	42590548	intra-chromosomal translocation	-257	99	14
chr16	58444674	chr16	58444905	intra-chromosomal translocation	-257	99	31
chr25	49213119	chr25	49213483	intra-chromosomal translocation	-257	99	12
chr31	36502680	chr31	36502917	intra-chromosomal translocation	-257	99	38
chr9	43999749	chr9	43999986	intra-chromosomal translocation	-257	99	24
chr8	37353483	chr8	37353900	intra-chromosomal translocation	-256	99	19
chr7	35758195	chr7	35758352	intra-chromosomal translocation	-255	99	17
chr7	27771660	chr7	27772064	intra-chromosomal translocation	-254	99	12
chr8	68832011	chr8	68832395	intra-chromosomal translocation	-254	99	16
chr16	53266880	chr16	53267076	intra-chromosomal translocation	-253	99	16
chr29	5153996	chr29	5154238	intra-chromosomal translocation	-253	99	19
chr9	55930052	chr9	55930385	intra-chromosomal translocation	-253	99	10
chr4	85840355	chr4	85840685	intra-chromosomal translocation	-251	99	16
chr10	34330316	chr10	34330586	intra-chromosomal translocation	-250	99	13
chr21	41010276	chr21	41010586	intra-chromosomal translocation	-250	99	16
chr24	42126639	chr24	42127047	intra-chromosomal translocation	-249	99	12
chr13	33540090	chr13	33540294	intra-chromosomal translocation	-248	99	45
chr2	81156353	chr2	81156603	intra-chromosomal translocation	-247	99	13
chr26	38413699	chr26	38413963	intra-chromosomal translocation	-246	99	11
chr3	91545004	chr3	91545212	intra-chromosomal translocation	-246	99	20
chr27	3162898	chr27	3163111	intra-chromosomal translocation	-245	99	12
chr5	30678963	chr5	30679203	intra-chromosomal translocation	-245	99	10
chr28	40737800	chr28	40737958	intra-chromosomal translocation	-243	99	12
chr5	67682578	chr5	67682796	intra-chromosomal translocation	-243	99	11
chr17	13103705	chr17	13103839	intra-chromosomal translocation	-242	99	12
chr2	56982603	chr2	56982767	intra-chromosomal translocation	-242	99	17
chr30	38031383	chr30	38032040	intra-chromosomal translocation	-241	99	25
chr15	59705371	chr15	59705622	intra-chromosomal translocation	-240	99	21
chr6	507762	chr6	507994	intra-chromosomal translocation	-240	99	34
chrX	1115229	chrX	1115689	intra-chromosomal translocation	-240	99	12
chr10	37974255	chr10	37974431	intra-chromosomal translocation	-239	99	16
chr30	34790698	chr30	34790760	intra-chromosomal translocation	-239	99	17
chr38	19604001	chr38	19604039	intra-chromosomal translocation	-239	99	19
chrX	731011	chrX	731502	intra-chromosomal translocation	-239	99	60
chr2	56982603	chr2	56982997	intra-chromosomal translocation	-238	99	12
chr20	53090302	chr20	53090492	intra-chromosomal translocation	-238	99	11
chr33	28736641	chr33	28737483	intra-chromosomal translocation	-237	99	15
chr23	31190717	chr23	31191013	intra-chromosomal translocation	-236	99	21
chr31	36976551	chr31	36976734	intra-chromosomal translocation	-236	99	10
chr36	28785311	chr36	28785490	intra-chromosomal translocation	-236	99	15
chr5	57327314	chr5	57327536	intra-chromosomal translocation	-236	99	31
chr1	120275589	chr1	120276035	intra-chromosomal translocation	-235	99	20
chr22	26210873	chr22	26211001	intra-chromosomal translocation	-235	99	12
chr25	48378227	chr25	48378530	intra-chromosomal translocation	-235	99	21
chr8	30610949	chr8	30611159	intra-chromosomal translocation	-234	99	22
chrX	4324286	chrX	4324783	intra-chromosomal translocation	-234	99	17
chr16	11282594	chr16	11282888	intra-chromosomal translocation	-233	99	11
chr4	34038462	chr4	34038757	intra-chromosomal translocation	-233	99	18
chr5	78299073	chr5	78299439	intra-chromosomal translocation	-233	99	22
chr22	26210873	chr22	26211197	intra-chromosomal translocation	-232	99	10
chr23	44700907	chr23	44701103	intra-chromosomal translocation	-232	99	12
chr31	30002878	chr31	30003053	intra-chromosomal translocation	-232	99	18
chr1	68949598	chr1	68949643	intra-chromosomal translocation	-228	99	12
chr16	20802687	chr16	20802747	intra-chromosomal translocation	-228	99	13
chr2	16120647	chr2	16120889	intra-chromosomal translocation	-228	99	16
chr7	4542861	chr7	4543447	intra-chromosomal translocation	-228	99	32
chr29	27929321	chr29	27929496	intra-chromosomal translocation	-227	99	10
chr6	56571361	chr6	56571659	intra-chromosomal translocation	-227	99	26
chr1	24622309	chr1	24622591	intra-chromosomal translocation	-225	99	16
chr17	42480983	chr17	42481262	intra-chromosomal translocation	-225	99	16
chr24	5148992	chr24	5149166	intra-chromosomal translocation	-224	99	13
chr29	31676073	chr29	31676893	intra-chromosomal translocation	-224	99	19
chrX	754230	chrX	754821	intra-chromosomal translocation	-224	99	28
chr8	72246333	chr8	72246556	intra-chromosomal translocation	-223	99	24
chr9	6704412	chr9	6704745	intra-chromosomal translocation	-223	99	23
chr13	17458101	chr13	17458563	intra-chromosomal translocation	-222	99	15
chr26	715270	chr26	715445	intra-chromosomal translocation	-222	99	14
chr3	80799976	chr3	80800422	intra-chromosomal translocation	-222	99	24
chr5	64341336	chr5	64341726	intra-chromosomal translocation	-222	99	12
chr9	21625371	chr9	21625570	intra-chromosomal translocation	-222	99	14
chr10	40031672	chr10	40031874	intra-chromosomal translocation	-221	99	12
chr34	38830286	chr34	38830725	intra-chromosomal translocation	-221	99	13
chr4	34615043	chr4	34615226	intra-chromosomal translocation	-221	99	11
chr27	23727238	chr27	23727427	intra-chromosomal translocation	-220	99	17
chr11	27661175	chr11	73876615	intra-chromosomal translocation	-219	99	15
chr3	26909362	chr3	26909446	intra-chromosomal translocation	-219	99	35
chr23	3246549	chr23	3246603	intra-chromosomal translocation	-218	99	12
chr18	8599108	chr18	8599285	intra-chromosomal translocation	-215	99	10
chr8	41415730	chr8	41415955	intra-chromosomal translocation	-215	99	10
chr1	82725864	chr1	82726117	intra-chromosomal translocation	-214	99	12
chr12	33022038	chr12	33022345	intra-chromosomal translocation	-214	99	24
chr3	17672371	chr3	17672471	intra-chromosomal translocation	-214	99	12
chr3	84662669	chr3	84662828	intra-chromosomal translocation	-214	99	23
chr6	20500778	chr6	20501013	intra-chromosomal translocation	-214	99	13
chr11	57018625	chr11	57018854	intra-chromosomal translocation	-213	99	15
chr18	40623516	chr18	40623700	intra-chromosomal translocation	-213	99	14
chr28	30151857	chr28	30152220	intra-chromosomal translocation	-213	99	24
chr36	28725216	chr36	28725595	intra-chromosomal translocation	-213	99	13
chr1	71015917	chr1	71016061	intra-chromosomal translocation	-212	99	11
chr11	73512203	chr11	73512475	intra-chromosomal translocation	-212	99	15
chr15	48520453	chr15	48520646	intra-chromosomal translocation	-212	99	12
chr19	52981225	chr19	52981846	intra-chromosomal translocation	-212	99	19
chr25	9483528	chr25	9483780	intra-chromosomal translocation	-212	99	19
chr32	6835505	chr32	6835769	intra-chromosomal translocation	-212	99	13
chr3	33907818	chr3	33907937	intra-chromosomal translocation	-211	99	11
chr6	14529721	chr6	14530011	intra-chromosomal translocation	-211	99	13
chr7	5284860	chr7	5284955	intra-chromosomal translocation	-210	99	12
chr33	1636524	chr33	1636780	intra-chromosomal translocation	-209	99	13
chrX	4603850	chrX	4604039	intra-chromosomal translocation	-209	99	10
chrX	1655357	chrX	1655461	intra-chromosomal translocation	-209	99	13
chr14	55193610	chr14	55193811	intra-chromosomal translocation	-207	99	12
chr24	36182532	chr24	36182721	intra-chromosomal translocation	-207	99	19
chr32	11021091	chr32	11021259	intra-chromosomal translocation	-207	99	10
chr12	17505776	chr12	17505927	intra-chromosomal translocation	-206	99	14
chr2	55796381	chr2	55796522	intra-chromosomal translocation	-206	99	11
chr1	24500300	chr1	24500681	intra-chromosomal translocation	-205	99	18
chr14	52238065	chr14	52238281	intra-chromosomal translocation	-205	99	16
chr19	18102160	chr19	18102333	intra-chromosomal translocation	-205	99	17
chr1	49322319	chr1	49322716	intra-chromosomal translocation	-204	99	47
chr11	61262354	chr11	61262562	intra-chromosomal translocation	-204	99	24
chr34	32879986	chr34	32880069	intra-chromosomal translocation	-204	99	16
chrX	102561384	chrX	102561744	intra-chromosomal translocation	-204	99	10
chr16	3728221	chr16	3728388	intra-chromosomal translocation	-203	99	23
chr18	45536584	chr18	45537091	intra-chromosomal translocation	-203	99	13
chr30	35650329	chr30	35650478	intra-chromosomal translocation	-203	99	42
chr31	21926978	chr31	21927157	intra-chromosomal translocation	-203	99	10
chr36	9827287	chr36	9827473	intra-chromosomal translocation	-203	99	16
chr17	360222	chr17	360329	intra-chromosomal translocation	-201	99	17
chr17	14872733	chr17	14873079	intra-chromosomal translocation	-201	99	40
chr21	46083554	chr21	46083760	intra-chromosomal translocation	-201	99	14
chr29	36467633	chr29	36467832	intra-chromosomal translocation	-201	99	10
chrX	1863981	chrX	1865038	intra-chromosomal translocation	-201	99	25
chr33	22991160	chr33	22991505	intra-chromosomal translocation	-200	99	12
chr18	10302702	chr18	10302921	intra-chromosomal translocation	-199	99	12
chr35	724891	chr35	725109	intra-chromosomal translocation	-199	99	23
chr15	63462543	chr15	63462839	intra-chromosomal translocation	-197	99	19
chr15	63396581	chr15	63396719	intra-chromosomal translocation	-197	99	23
chr13	30644810	chr13	30645289	intra-chromosomal translocation	-196	99	20
chr15	6367606	chr15	6367782	intra-chromosomal translocation	-196	99	10
chr4	26611879	chr4	26612076	intra-chromosomal translocation	-196	99	13
chr18	26174062	chr18	26174313	intra-chromosomal translocation	-195	99	15
chr34	11903322	chr34	11904085	intra-chromosomal translocation	-195	99	23
chr7	5372823	chr7	5373031	intra-chromosomal translocation	-195	99	17
chrX	3124392	chrX	3124582	intra-chromosomal translocation	-195	99	12
chr17	26180814	chr17	26181025	intra-chromosomal translocation	-192	99	11
chr32	9498957	chr32	9499145	intra-chromosomal translocation	-192	99	10
chr2	77374409	chr2	77374597	intra-chromosomal translocation	-191	99	10
chr6	32417504	chr6	32418145	intra-chromosomal translocation	-190	99	14
chr4	33912578	chr4	33912694	intra-chromosomal translocation	-187	99	12
chr18	45428090	chr18	45428193	intra-chromosomal translocation	-185	99	29
chr27	4391237	chr27	4391419	intra-chromosomal translocation	-185	99	18
chr3	70993251	chr3	70993440	intra-chromosomal translocation	-185	99	10
chr34	2135406	chr34	2135599	intra-chromosomal translocation	-183	99	10
chr1	20940276	chr1	20940580	intra-chromosomal translocation	-182	99	40
chr12	65082139	chr12	65082649	intra-chromosomal translocation	-169	99	23
chr3	91574394	chr3	91574976	intra-chromosomal translocation	-169	99	17
chr6	8812367	chr6	8812897	intra-chromosomal translocation	-160	99	14
chr33	29089184	chr33	29089627	intra-chromosomal translocation	-158	99	19
chr1	56430757	chr1	56431546	intra-chromosomal translocation	-151	99	29
chr23	51157073	chr23	51157769	intra-chromosomal translocation	-135	99	15
chr13	30652162	chr13	30652598	intra-chromosomal translocation	-131	99	36
chr9	9086	chr9	9674	intra-chromosomal translocation	-126	99	26
chr15	42662927	chr15	42663485	intra-chromosomal translocation	-124	99	11
chr25	50309065	chr25	50309814	intra-chromosomal translocation	-122	99	12
chr33	12118281	chr33	12118849	intra-chromosomal translocation	-117	99	11
chr20	39101866	chr20	39102449	intra-chromosomal translocation	-116	99	14
chr8	72829872	chr8	72831054	intra-chromosomal translocation	-103	99	24
chr18	42577652	chr18	42578109	intra-chromosomal translocation	-94	99	11
chr16	35624	chr16	36276	intra-chromosomal translocation	-88	99	11
chr37	26533982	chr37	26534536	intra-chromosomal translocation	-72	99	18
chr18	45533728	chr18	45534284	intra-chromosomal translocation	-63	99	17
chr1	20940276	chr1	20941220	intra-chromosomal translocation	74	99	48
chr18	17490320	chr18	17491091	intra-chromosomal translocation	90	99	14
chr19	28440062	chr19	28440745	intra-chromosomal translocation	103	99	13
chr9	51187208	chr9	51188010	intra-chromosomal translocation	108	99	11
chr14	4208570	chr14	4209321	intra-chromosomal translocation	138	99	26
chr28	36918299	chr28	36919023	intra-chromosomal translocation	139	99	12
chr28	36917903	chr28	36918682	intra-chromosomal translocation	139	99	13
chr4	776581	chr4	777411	intra-chromosomal translocation	152	99	18
chr19	32077550	chr19	32078415	intra-chromosomal translocation	178	99	11
chr9	58895810	chr9	58896552	intra-chromosomal translocation	192	99	14
chr3	66787994	chr3	66788778	intra-chromosomal translocation	208	99	13
chr12	39647195	chr12	39648010	intra-chromosomal translocation	209	99	15
chr15	49600480	chr15	49601290	intra-chromosomal translocation	257	99	11
chr33	8567652	chr33	8568547	intra-chromosomal translocation	295	99	10
chr26	18023120	chr26	18024002	intra-chromosomal translocation	301	99	16
chr10	11030010	chr10	11030960	intra-chromosomal translocation	329	99	15
chr26	35621235	chr26	35622384	intra-chromosomal translocation	354	99	18
chr37	20849272	chr37	20850206	intra-chromosomal translocation	375	99	14
chr18	5544222	chr18	5545870	intra-chromosomal translocation	377	99	15
chr33	22137368	chr33	22138477	intra-chromosomal translocation	395	99	11
chr6	8810297	chr6	8811341	intra-chromosomal translocation	428	99	16
chr18	54109907	chr18	54111000	intra-chromosomal translocation	448	99	26
chr3	32641500	chr3	32642632	intra-chromosomal translocation	536	99	25
chr19	52564236	chr19	52568564	intra-chromosomal translocation	543	99	22
chr30	32346426	chr30	32347801	intra-chromosomal translocation	550	99	18
chr22	50689019	chr22	50690115	intra-chromosomal translocation	582	99	12
chr6	57026311	chr6	57027659	intra-chromosomal translocation	601	99	22
chr18	45362285	chr18	45363863	intra-chromosomal translocation	614	99	285
chr19	15386230	chr19	15387419	intra-chromosomal translocation	617	99	10
chrX	6445463	chrX	6446737	intra-chromosomal translocation	619	99	22
chr34	11564801	chr34	11566135	intra-chromosomal translocation	709	99	14
chr8	72898305	chr8	72899689	intra-chromosomal translocation	714	99	13
chr26	17084744	chr26	17086137	intra-chromosomal translocation	752	99	23
chr33	29087709	chr33	29089084	intra-chromosomal translocation	763	99	17
chr33	29086569	chr33	29087934	intra-chromosomal translocation	771	99	12
chr15	33302046	chr15	33303514	intra-chromosomal translocation	780	99	12
chr33	29087709	chr33	29089153	intra-chromosomal translocation	781	99	15
chr33	29086137	chr33	29087682	intra-chromosomal translocation	783	99	21
chrX	41992635	chrX	41993933	intra-chromosomal translocation	792	99	11
chr20	23711315	chr20	23712794	intra-chromosomal translocation	809	99	16
chr22	29747477	chr22	29749137	intra-chromosomal translocation	824	99	11
chr14	23136997	chr14	23138482	intra-chromosomal translocation	858	99	27
chr25	1357043	chr25	1358659	intra-chromosomal translocation	862	99	11
chr33	16652476	chr33	16654189	intra-chromosomal translocation	931	99	29
chr19	30414378	chr19	30415961	intra-chromosomal translocation	948	99	16
chr29	17258662	chr29	17260361	intra-chromosomal translocation	965	99	11
chr16	50724250	chr16	50725928	intra-chromosomal translocation	1046	99	20
chr29	28325868	chr29	28327482	intra-chromosomal translocation	1068	99	11
chr10	45791606	chr10	45793357	intra-chromosomal translocation	1071	99	28
chr24	15325115	chr24	15326806	intra-chromosomal translocation	1079	99	13
chr10	55504739	chr10	55506522	intra-chromosomal translocation	1099	99	30
chr6	8811983	chr6	8813744	intra-chromosomal translocation	1119	99	10
chr12	52072430	chr12	52074266	intra-chromosomal translocation	1137	99	14
chr7	60409961	chr7	60411664	intra-chromosomal translocation	1141	99	10
chr20	51790979	chr20	51792725	intra-chromosomal translocation	1146	99	63
chr35	25857052	chr35	25858993	intra-chromosomal translocation	1149	99	16
chr3	76928980	chr3	76930659	intra-chromosomal translocation	1150	99	12
chr33	5532087	chr33	5533794	intra-chromosomal translocation	1170	99	11
chr25	25465506	chr25	25467527	intra-chromosomal translocation	1193	99	10
chr7	43920417	chr7	43922178	intra-chromosomal translocation	1256	99	12
chr2	44847324	chr2	44849212	intra-chromosomal translocation	1264	99	39
chr4	70433444	chr4	70435500	intra-chromosomal translocation	1284	99	11
chr23	22680109	chr23	22682142	intra-chromosomal translocation	1341	99	10
chr17	8357146	chr17	8359231	intra-chromosomal translocation	1363	99	22
chr11	38566666	chr11	38568783	intra-chromosomal translocation	1392	99	23
chr18	54102308	chr18	54104394	intra-chromosomal translocation	1400	99	61
chr21	42046026	chr21	42048078	intra-chromosomal translocation	1419	99	11
chr1	57037928	chr1	57040172	intra-chromosomal translocation	1558	99	12
chr2	27277417	chr2	27279861	intra-chromosomal translocation	1616	99	10
chr33	29085344	chr33	29087682	intra-chromosomal translocation	1691	99	15
chr30	31569068	chr30	31571535	intra-chromosomal translocation	1716	99	27
chr10	64014590	chr10	64017010	intra-chromosomal translocation	1775	99	10
chr27	20098436	chr27	20101331	intra-chromosomal translocation	2284	99	12
chr10	49409786	chr10	49412907	intra-chromosomal translocation	2430	99	11
chr34	11389068	chr34	11392302	intra-chromosomal translocation	2565	99	10
chr25	45431324	chr25	45435120	intra-chromosomal translocation	2712	99	12
chr8	72971441	chr8	72974777	intra-chromosomal translocation	2745	99	12
chr10	51132022	chr10	51135429	intra-chromosomal translocation	2791	99	10
chr11	59811070	chr11	59814628	intra-chromosomal translocation	2883	99	17
chr4	29352469	chr4	29356711	intra-chromosomal translocation	3649	99	12
chr33	18134950	chr33	18140702	intra-chromosomal translocation	4815	99	32
chr24	39543899	chr24	39549414	intra-chromosomal translocation	4901	99	11
chr31	29793781	chr31	29801287	intra-chromosomal translocation	5263	99	18
chr23	34309553	chr23	34317270	intra-chromosomal translocation	7092	99	24
chr20	51841150	chr20	51849704	intra-chromosomal translocation	7965	99	10
chr22	42701012	chr22	42710190	intra-chromosomal translocation	8564	99	11
chr5	50496538	chr5	50505922	intra-chromosomal translocation	8755	99	10
chr33	5203051	chr33	5213362	intra-chromosomal translocation	9699	99	11
chrX	2900818	chrX	2911967	intra-chromosomal translocation	10521	99	22
chrX	2900977	chrX	2912136	intra-chromosomal translocation	10541	99	10
chr25	415154	chr25	426643	intra-chromosomal translocation	10865	99	27
chr21	28767873	chr21	28779667	intra-chromosomal translocation	11195	99	11
chr7	6518672	chr7	6530614	intra-chromosomal translocation	11238	99	20
chr6	38253461	chr6	38265640	intra-chromosomal translocation	11506	99	18
chr6	38253931	chr6	38266096	intra-chromosomal translocation	11526	99	11
chrX	2911193	chrX	2923843	intra-chromosomal translocation	12043	99	12
chr38	23204486	chr38	23217723	intra-chromosomal translocation	12574	99	12
chr21	28541342	chr21	28555286	intra-chromosomal translocation	13337	99	17
chr25	50249123	chr25	50264844	intra-chromosomal translocation	15060	99	13
chr2	23203396	chr2	23221021	intra-chromosomal translocation	16972	99	63
chr2	23191726	chr2	23209929	intra-chromosomal translocation	17568	99	19
chr27	5962626	chr27	5981829	intra-chromosomal translocation	18505	99	26
chr17	37056493	chr17	37076570	intra-chromosomal translocation	19440	99	24
chr12	18788427	chr12	18809683	intra-chromosomal translocation	20599	99	12
chr27	34958668	chr27	34980183	intra-chromosomal translocation	20888	99	14
chr18	37326259	chr18	37348549	intra-chromosomal translocation	21657	99	15
chrX	2894964	chrX	2919769	intra-chromosomal translocation	24153	99	36
chr21	28124811	chr21	28150994	intra-chromosomal translocation	25540	99	21
chr33	5281736	chr33	5308122	intra-chromosomal translocation	25779	99	16
chr8	73379418	chr8	73389373	intra-chromosomal translocation	29247	99	15
chr21	29115778	chr21	29146185	intra-chromosomal translocation	29771	99	16
chr8	73477968	chr8	73509303	intra-chromosomal translocation	30674	99	22
chr2	68762063	chr2	68795950	intra-chromosomal translocation	33260	99	34
chr1	111712371	chr1	111746517	intra-chromosomal translocation	33499	99	16
chr8	2279637	chr8	2314450	intra-chromosomal translocation	34079	99	31
chr20	56210879	chr20	56246498	intra-chromosomal translocation	34988	99	13
chr25	50191442	chr25	50229049	intra-chromosomal translocation	36951	99	24
chr4	72482547	chr4	72520634	intra-chromosomal translocation	37501	99	10
chr25	50111908	chr25	50152518	intra-chromosomal translocation	39903	99	22
chr23	35205933	chr23	35248594	intra-chromosomal translocation	42072	99	12
chr8	73695445	chr8	73739241	intra-chromosomal translocation	43138	99	26
chr8	73697676	chr8	73741540	intra-chromosomal translocation	43158	99	34
chr4	34897675	chr4	34941643	intra-chromosomal translocation	43343	99	23
chr1	77332619	chr1	77378219	intra-chromosomal translocation	44955	99	13
chr1	77337467	chr1	77382983	intra-chromosomal translocation	44957	99	17
chr1	77327472	chr1	77373903	intra-chromosomal translocation	45838	99	11
chr6	16823662	chr6	16874061	intra-chromosomal translocation	49729	99	42
chr38	23401718	chr38	23452158	intra-chromosomal translocation	49841	99	15
chr14	2712640	chr14	2764135	intra-chromosomal translocation	50862	99	12
chr18	39637117	chr18	39690543	intra-chromosomal translocation	52829	99	13
chr3	32766320	chr3	32820640	intra-chromosomal translocation	53705	99	10
chr27	25923124	chr27	25980971	intra-chromosomal translocation	57168	99	27
chr15	13603982	chr15	13663369	intra-chromosomal translocation	58723	99	22
chr12	2218646	chr12	2284003	intra-chromosomal translocation	64720	99	11
chr2	7353910	chr2	7421948	intra-chromosomal translocation	67448	99	11
chr2	17838516	chr2	17908250	intra-chromosomal translocation	69130	99	20
chr34	12359520	chr34	12429356	intra-chromosomal translocation	69163	99	36
chr17	59003001	chr17	59073783	intra-chromosomal translocation	70201	99	10
chr19	20035208	chr19	20107326	intra-chromosomal translocation	71549	99	10
chr21	30577488	chr21	30649918	intra-chromosomal translocation	71747	99	20
chr38	23347829	chr38	23424442	intra-chromosomal translocation	76010	99	15
chr18	37317838	chr18	37395720	intra-chromosomal translocation	77267	99	16
chr18	40898717	chr18	40981097	intra-chromosomal translocation	81729	99	18
chr8	2292402	chr8	2375951	intra-chromosomal translocation	82906	99	17
chr27	34926566	chr27	35010031	intra-chromosomal translocation	82913	99	10
chr10	53636742	chr10	53725478	intra-chromosomal translocation	88100	99	18
chr24	32907911	chr24	33002358	intra-chromosomal translocation	93818	99	14
chr24	32908823	chr24	33003372	intra-chromosomal translocation	93910	99	16
chr2	3789872	chr2	3885497	intra-chromosomal translocation	94939	99	22
chr13	62533611	chr13	62630384	intra-chromosomal translocation	96254	99	10
chr21	27119546	chr21	27216705	intra-chromosomal translocation	96526	99	23
chr27	35345874	chr27	35448315	intra-chromosomal translocation	101803	99	20
chr19	20115857	chr19	20227451	intra-chromosomal translocation	110766	99	13
chr19	20172709	chr19	20294350	intra-chromosomal translocation	110949	99	12
chr8	2210730	chr8	2323107	intra-chromosomal translocation	111758	99	10
chr18	11363262	chr18	11478080	intra-chromosomal translocation	114211	99	31
chr8	73858970	chr8	73974709	intra-chromosomal translocation	115024	99	17
chr8	73992158	chr8	74108123	intra-chromosomal translocation	115256	99	28
chr8	73992882	chr8	74108828	intra-chromosomal translocation	115258	99	13
chr8	73997466	chr8	74113560	intra-chromosomal translocation	115401	99	27
chr8	73983344	chr8	74099796	intra-chromosomal translocation	115698	99	25
chr8	73987766	chr8	74105340	intra-chromosomal translocation	116651	99	13
chr19	20175846	chr19	20303716	intra-chromosomal translocation	119638	99	17
chr8	73979034	chr8	74100066	intra-chromosomal translocation	120419	99	48
chr8	2289077	chr8	2410771	intra-chromosomal translocation	121103	99	12
chr19	20170713	chr19	20292561	intra-chromosomal translocation	121156	99	13
chr19	20170481	chr19	20292302	intra-chromosomal translocation	121164	99	59
chr20	47452229	chr20	47574169	intra-chromosomal translocation	121372	99	13
chr27	25670399	chr27	25806375	intra-chromosomal translocation	135354	99	14
chr21	30341321	chr21	30480929	intra-chromosomal translocation	139015	99	12
chr8	73471950	chr8	73582575	intra-chromosomal translocation	144610	99	19
chr18	41178722	chr18	41341637	intra-chromosomal translocation	162312	99	13
chr18	41181407	chr18	41345986	intra-chromosomal translocation	163942	99	18
chr18	41193229	chr18	41362751	intra-chromosomal translocation	168847	99	12
chr18	41190241	chr18	41359741	intra-chromosomal translocation	168848	99	13
chr26	27319795	chr26	27489568	intra-chromosomal translocation	169136	99	19
chr8	74054406	chr8	74226680	intra-chromosomal translocation	171505	99	11
chr14	45016220	chr14	45188357	intra-chromosomal translocation	171552	99	17
chr8	73383881	chr8	73561662	intra-chromosomal translocation	177049	99	23
chr14	2319567	chr14	2502793	intra-chromosomal translocation	182591	99	16
chr8	74025493	chr8	74210598	intra-chromosomal translocation	184417	99	12
chr28	4205348	chr28	4396067	intra-chromosomal translocation	190108	99	12
chr8	73834915	chr8	74032784	intra-chromosomal translocation	197193	99	11
chr1	13397267	chr1	13597207	intra-chromosomal translocation	199352	99	11
chr26	26545960	chr26	26757143	intra-chromosomal translocation	210522	99	12
chr2	70786117	chr2	71005458	intra-chromosomal translocation	218691	99	17
chr8	73362245	chr8	73582575	intra-chromosomal translocation	219677	99	12
chr1	104316756	chr1	104544910	intra-chromosomal translocation	227521	99	30
chr1	104318076	chr1	104546191	intra-chromosomal translocation	227537	99	14
chr1	104314097	chr1	104542397	intra-chromosomal translocation	227617	99	24
chr8	73752559	chr8	73983289	intra-chromosomal translocation	230035	99	10
chr8	73429746	chr8	73662967	intra-chromosomal translocation	232514	99	12
chr30	39797212	chr30	40058108	intra-chromosomal translocation	260246	99	18
chr26	27298994	chr26	27568519	intra-chromosomal translocation	268879	99	10
chr8	73421096	chr8	73695807	intra-chromosomal translocation	274064	99	67
chr8	73438289	chr8	73715761	intra-chromosomal translocation	276765	99	61
chr8	73428445	chr8	73711948	intra-chromosomal translocation	282398	99	11
chr8	73698690	chr8	73990867	intra-chromosomal translocation	291585	99	12
chr27	25881581	chr27	26174250	intra-chromosomal translocation	291995	99	91
chrX	61523400	chrX	61822919	intra-chromosomal translocation	298879	99	21
chr8	73691657	chr8	73997126	intra-chromosomal translocation	304855	99	30
chr8	73392511	chr8	73754421	intra-chromosomal translocation	361180	99	32
chr8	73390304	chr8	73752879	intra-chromosomal translocation	361930	99	10
chr8	73185369	chr8	73548067	intra-chromosomal translocation	362013	99	10
chr8	73842824	chr8	74218828	intra-chromosomal translocation	375323	99	22
chr8	73789560	chr8	74172423	intra-chromosomal translocation	382269	99	14
chr8	73827562	chr8	74210598	intra-chromosomal translocation	382361	99	18
chr28	39978852	chr28	40385847	intra-chromosomal translocation	406396	99	13
chr8	72163394	chr8	72573772	intra-chromosomal translocation	409768	99	30
chr8	73443550	chr8	73859222	intra-chromosomal translocation	415062	99	16
chrX	117679158	chrX	118163065	intra-chromosomal translocation	483305	99	15
chr8	73614072	chr8	74141074	intra-chromosomal translocation	526405	99	12
chr26	25870925	chr26	26492367	intra-chromosomal translocation	620830	99	12
chr35	23984893	chr35	25015280	intra-chromosomal translocation	960551	99	10
chr20	39231272	chr20	40260830	intra-chromosomal translocation	1028963	99	20
chr32	36036506	chr32	37310113	intra-chromosomal translocation	1272923	99	48
chr25	48942899	chr25	50257014	intra-chromosomal translocation	1313311	99	13
chr15	10030585	chr15	11460441	intra-chromosomal translocation	1429191	99	13
chr3	32276387	chr3	33757060	intra-chromosomal translocation	1480075	99	10
chr31	16049239	chr31	17573848	intra-chromosomal translocation	1523994	99	13
chr18	46400997	chr18	48101797	intra-chromosomal translocation	1700217	99	17
chr3	33102558	chr3	34814792	intra-chromosomal translocation	1711639	99	11
chr16	57086475	chr16	58918598	intra-chromosomal translocation	1831476	99	10
chr31	36037037	chr31	38389254	intra-chromosomal translocation	2351645	99	11
chr22	53913442	chr22	56533932	intra-chromosomal translocation	2619736	99	21
chr35	5221589	chr35	7862674	intra-chromosomal translocation	2640449	99	15
chr13	27908452	chr13	30717478	intra-chromosomal translocation	2808416	99	12
chr20	44858683	chr20	49321728	intra-chromosomal translocation	4462529	99	14
chr36	1544645	chr36	10418873	intra-chromosomal translocation	8873582	99	10
chr4	7777848	chr4	21104240	intra-chromosomal translocation	13325644	99	18
chr33	7649411	chr33	24131439	intra-chromosomal translocation	16481355	99	18
chr15	112275	chr15	17111228	intra-chromosomal translocation	16998338	99	11
chr15	180310	chr15	17186019	intra-chromosomal translocation	17005046	99	12
chr34	13215159	chr34	38193461	intra-chromosomal translocation	24977644	99	16
chr11	27661175	chr11	73876022	intra-chromosomal translocation	46214200	99	22

## Sheet: Delly.tandem Duplication
Chr 1	Chr 1 position	Chr2 position	Type
chr1	112691829	112692056	tandem duplication
chr1	114184209	114185579	tandem duplication
chr1	115881806	115882694	tandem duplication
chr1	116598362	116598534	tandem duplication
chr1	121888974	121890436	tandem duplication
chr1	14031490	14031635	tandem duplication
chr1	19836936	19837035	tandem duplication
chr1	2129282	2129404	tandem duplication
chr1	25848742	25849346	tandem duplication
chr1	29585735	29585866	tandem duplication
chr1	32323375	32323501	tandem duplication
chr1	32590815	32591009	tandem duplication
chr1	33511547	33511702	tandem duplication
chr1	34094424	34094598	tandem duplication
chr1	35664165	35664288	tandem duplication
chr1	39528077	39528588	tandem duplication
chr1	39654578	39655613	tandem duplication
chr1	39781069	39781183	tandem duplication
chr1	41728990	41729174	tandem duplication
chr1	42590199	42590476	tandem duplication
chr1	42927069	42927192	tandem duplication
chr1	43275210	43275344	tandem duplication
chr1	44713162	44714798	tandem duplication
chr1	47732175	47732340	tandem duplication
chr1	49375851	49376124	tandem duplication
chr1	51345293	51345411	tandem duplication
chr1	51990491	51993129	tandem duplication
chr1	53614807	53614905	tandem duplication
chr1	55229009	55229246	tandem duplication
chr1	56801961	56804534	tandem duplication
chr1	57037920	57040096	tandem duplication
chr1	57224196	57226488	tandem duplication
chr1	60230947	60231243	tandem duplication
chr1	63946366	63946686	tandem duplication
chr1	70311065	70312524	tandem duplication
chr1	72369566	72370731	tandem duplication
chr1	82725959	82726169	tandem duplication
chr1	84854591	84854854	tandem duplication
chr1	87551195	87554257	tandem duplication
chr1	92697709	92697838	tandem duplication
chr1	92984814	92984886	tandem duplication
chr1	9381741	9381884	tandem duplication
chr1	94218854	94219032	tandem duplication
chr1	94694695	94694849	tandem duplication
chr1	4750665	4750858	tandem duplication
chr1	74058712	74058869	tandem duplication
chr10	11030010	11030902	tandem duplication
chr10	12093780	12095179	tandem duplication
chr10	12353641	12353763	tandem duplication
chr10	12523029	12523162	tandem duplication
chr10	14728371	14729543	tandem duplication
chr10	15426346	15427389	tandem duplication
chr10	15555282	15555665	tandem duplication
chr10	25903001	25903308	tandem duplication
chr10	27332882	27333621	tandem duplication
chr10	2884419	2885486	tandem duplication
chr10	31729076	31729152	tandem duplication
chr10	32786131	32786437	tandem duplication
chr10	34418791	34419184	tandem duplication
chr10	37974256	37974491	tandem duplication
chr10	40031672	40031899	tandem duplication
chr10	43240725	43240789	tandem duplication
chr10	43735274	43735408	tandem duplication
chr10	45342669	45345055	tandem duplication
chr10	50235207	50235340	tandem duplication
chr10	51373657	51373924	tandem duplication
chr10	55504739	55506437	tandem duplication
chr10	64538690	64539014	tandem duplication
chr10	66732640	66733584	tandem duplication
chr10	68410467	68410689	tandem duplication
chr11	15210731	15210909	tandem duplication
chr11	15622029	15622119	tandem duplication
chr11	16353558	16354552	tandem duplication
chr11	19438791	19440055	tandem duplication
chr11	23356836	23357964	tandem duplication
chr11	33531558	33531831	tandem duplication
chr11	38566666	38568648	tandem duplication
chr11	38782520	38782666	tandem duplication
chr11	39868339	39869752	tandem duplication
chr11	43383243	43383688	tandem duplication
chr11	44809318	44809516	tandem duplication
chr11	46077822	46078046	tandem duplication
chr11	52398455	52398699	tandem duplication
chr11	55793641	55794639	tandem duplication
chr11	57018660	57018859	tandem duplication
chr11	59195118	59195253	tandem duplication
chr11	59591606	59591743	tandem duplication
chr11	60212953	60213063	tandem duplication
chr11	61080321	61081478	tandem duplication
chr11	61262408	61262612	tandem duplication
chr11	63867417	63868644	tandem duplication
chr11	65645853	65646014	tandem duplication
chr11	71684354	71684447	tandem duplication
chr12	12601262	12602432	tandem duplication
chr12	15338788	15340037	tandem duplication
chr12	193250	194003	tandem duplication
chr12	23494766	23494886	tandem duplication
chr12	29374285	29376363	tandem duplication
chr12	31832814	31832931	tandem duplication
chr12	35981319	35981446	tandem duplication
chr12	36831207	36831298	tandem duplication
chr12	40896395	40896629	tandem duplication
chr12	43480088	43480216	tandem duplication
chr12	46259265	46259506	tandem duplication
chr12	47326517	47326644	tandem duplication
chr12	50944825	50944959	tandem duplication
chr12	51675896	51676040	tandem duplication
chr12	52072459	52074177	tandem duplication
chr12	52101057	52101224	tandem duplication
chr12	52791258	52793389	tandem duplication
chr12	57767298	57767469	tandem duplication
chr12	58904064	58904204	tandem duplication
chr12	61221138	61222394	tandem duplication
chr12	63398885	63398977	tandem duplication
chr12	65082139	65082560	tandem duplication
chr12	71102094	71102234	tandem duplication
chr13	13186235	13189356	tandem duplication
chr13	13475646	13475820	tandem duplication
chr13	13615362	13615558	tandem duplication
chr13	15802658	15802769	tandem duplication
chr13	18004031	18004383	tandem duplication
chr13	21643031	21643141	tandem duplication
chr13	31044876	31046781	tandem duplication
chr13	33423501	33424547	tandem duplication
chr13	5240326	5240477	tandem duplication
chr13	52757647	52760931	tandem duplication
chr13	56925793	56926418	tandem duplication
chr13	57598056	57604587	tandem duplication
chr13	62239373	62239489	tandem duplication
chr13	6971760	6971923	tandem duplication
chr13	9018543	9020442	tandem duplication
chr13	9918498	9918686	tandem duplication
chr14	10311171	10311292	tandem duplication
chr14	10311172	10311328	tandem duplication
chr14	1832790	1845645	tandem duplication
chr14	23136997	23138440	tandem duplication
chr14	29743564	29743849	tandem duplication
chr14	31363761	31363935	tandem duplication
chr14	31799610	31799926	tandem duplication
chr14	34902982	34903097	tandem duplication
chr14	35315873	35316052	tandem duplication
chr14	4208570	4209237	tandem duplication
chr14	45867894	45868002	tandem duplication
chr14	49697764	49699400	tandem duplication
chr14	52238123	52238314	tandem duplication
chr14	57191287	57192410	tandem duplication
chr14	9903267	9903377	tandem duplication
chr15	11715659	11717212	tandem duplication
chr15	21568231	21570026	tandem duplication
chr15	25333800	25334068	tandem duplication
chr15	2944881	2945021	tandem duplication
chr15	31732228	31732427	tandem duplication
chr15	31937018	31937339	tandem duplication
chr15	33302078	33303429	tandem duplication
chr15	34094283	34094478	tandem duplication
chr15	39152215	39152356	tandem duplication
chr15	40672409	40672532	tandem duplication
chr15	45089412	45089529	tandem duplication
chr15	48520487	48520705	tandem duplication
chr15	49600480	49601301	tandem duplication
chr15	53559690	53560151	tandem duplication
chr15	55865712	55865850	tandem duplication
chr15	6367639	6367816	tandem duplication
chr16	14394549	14394679	tandem duplication
chr16	25681446	25682950	tandem duplication
chr16	30919123	30919213	tandem duplication
chr16	35688829	35699749	tandem duplication
chr16	3728261	3728446	tandem duplication
chr16	44738196	44738604	tandem duplication
chr16	50724250	50725871	tandem duplication
chr16	52261541	52261848	tandem duplication
chr16	56376673	56377521	tandem duplication
chr16	56479837	56484398	tandem duplication
chr16	58895578	58896464	tandem duplication
chr16	7780321	7780476	tandem duplication
chr17	13103714	13103971	tandem duplication
chr17	13190427	13190590	tandem duplication
chr17	13392741	13393273	tandem duplication
chr17	14872734	14873114	tandem duplication
chr17	15780974	15781199	tandem duplication
chr17	22251389	22253493	tandem duplication
chr17	26180866	26181054	tandem duplication
chr17	28509616	28510478	tandem duplication
chr17	28556795	28557103	tandem duplication
chr17	34348284	34349383	tandem duplication
chr17	34829553	34830665	tandem duplication
chr17	38940397	38940550	tandem duplication
chr17	4001409	4006715	tandem duplication
chr17	42454251	42454387	tandem duplication
chr17	46995793	46996118	tandem duplication
chr17	48223442	48225073	tandem duplication
chr17	48506980	48507616	tandem duplication
chr17	61363867	61376391	tandem duplication
chr17	8357146	8359098	tandem duplication
chr17	9404487	9404648	tandem duplication
chr18	10302736	10302939	tandem duplication
chr18	10469098	10469265	tandem duplication
chr18	11083229	11083349	tandem duplication
chr18	12388213	12389792	tandem duplication
chr18	17231888	17232124	tandem duplication
chr18	1897587	1897721	tandem duplication
chr18	26460192	26460372	tandem duplication
chr18	32514311	32515909	tandem duplication
chr18	34222112	34223468	tandem duplication
chr18	36137370	36218899	tandem duplication
chr18	39397029	39410770	tandem duplication
chr18	40623540	40623744	tandem duplication
chr18	42577597	42578030	tandem duplication
chr18	45362631	45363416	tandem duplication
chr18	45859680	45859825	tandem duplication
chr18	51242692	51243021	tandem duplication
chr19	15429809	15429985	tandem duplication
chr19	18102193	18102384	tandem duplication
chr19	22205664	22207020	tandem duplication
chr19	2409078	2409182	tandem duplication
chr19	24961100	24961522	tandem duplication
chr19	25072129	25072343	tandem duplication
chr19	30414378	30415924	tandem duplication
chr19	35750004	35750268	tandem duplication
chr19	39699212	39701957	tandem duplication
chr19	3975890	3976089	tandem duplication
chr19	41026610	41042534	tandem duplication
chr19	42833502	42834484	tandem duplication
chr19	43011525	43017403	tandem duplication
chr19	44660564	44660697	tandem duplication
chr19	47013721	47014147	tandem duplication
chr19	47640115	47640551	tandem duplication
chr19	50346095	50346245	tandem duplication
chr19	50740062	50742515	tandem duplication
chr19	51898609	51899077	tandem duplication
chr19	53191107	53191280	tandem duplication
chr19	7222527	7224787	tandem duplication
chr19	8165052	8165228	tandem duplication
chr2	12475157	12475280	tandem duplication
chr2	13685033	14048975	tandem duplication
chr2	13881489	13881605	tandem duplication
chr2	14343464	14344199	tandem duplication
chr2	14664077	14664855	tandem duplication
chr2	16120693	16120925	tandem duplication
chr2	17182684	17184326	tandem duplication
chr2	20041974	20042525	tandem duplication
chr2	21688194	21688268	tandem duplication
chr2	22454954	22457879	tandem duplication
chr2	27277419	27279773	tandem duplication
chr2	30395688	30395808	tandem duplication
chr2	36330181	36330380	tandem duplication
chr2	39544944	39545096	tandem duplication
chr2	44847324	44849173	tandem duplication
chr2	45112925	45113409	tandem duplication
chr2	49689595	49689771	tandem duplication
chr2	513543	513776	tandem duplication
chr2	5994173	5995225	tandem duplication
chr2	60537491	60545558	tandem duplication
chr2	60648718	60648841	tandem duplication
chr2	63227148	63227316	tandem duplication
chr2	66493638	66493801	tandem duplication
chr2	67291667	67291758	tandem duplication
chr2	69858577	69861899	tandem duplication
chr2	7019179	7019339	tandem duplication
chr2	70237132	70237912	tandem duplication
chr2	71642529	71642735	tandem duplication
chr2	78500129	78500413	tandem duplication
chr2	84082805	84082952	tandem duplication
chr2	9420535	9420674	tandem duplication
chr20	15553704	15554533	tandem duplication
chr20	163463	163648	tandem duplication
chr20	16556051	16556173	tandem duplication
chr20	16597736	16600500	tandem duplication
chr20	20268084	20269932	tandem duplication
chr20	22621287	22628098	tandem duplication
chr20	23711315	23712712	tandem duplication
chr20	24198709	25568240	tandem duplication
chr20	33013429	33014258	tandem duplication
chr20	36139758	36141630	tandem duplication
chr21	10037658	10038750	tandem duplication
chr21	10499480	10499631	tandem duplication
chr21	11046703	11046873	tandem duplication
chr21	15788719	15789001	tandem duplication
chr21	18223638	18223836	tandem duplication
chr21	19053532	19053648	tandem duplication
chr21	20003798	20003959	tandem duplication
chr21	28456719	28456840	tandem duplication
chr21	32388660	32388762	tandem duplication
chr21	33831434	33832947	tandem duplication
chr21	34513495	34514606	tandem duplication
chr21	35748223	35748351	tandem duplication
chr21	36324187	36324328	tandem duplication
chr21	40863640	40865856	tandem duplication
chr21	41010276	41010615	tandem duplication
chr21	42046026	42047995	tandem duplication
chr21	45179718	45181233	tandem duplication
chr21	46083596	46083785	tandem duplication
chr21	48092138	48092317	tandem duplication
chr21	49897488	49899511	tandem duplication
chr21	50173125	50173228	tandem duplication
chr21	9068930	9070415	tandem duplication
chr22	14417974	14418823	tandem duplication
chr22	18023486	18023601	tandem duplication
chr22	24801980	24802131	tandem duplication
chr22	26210906	26211142	tandem duplication
chr22	41252304	41252409	tandem duplication
chr22	41389814	41389937	tandem duplication
chr22	49416455	49416608	tandem duplication
chr22	50689019	50690172	tandem duplication
chr22	51822864	51830111	tandem duplication
chr22	57777219	57777331	tandem duplication
chr22	60666181	60666342	tandem duplication
chr23	17610592	17610726	tandem duplication
chr23	18003381	18003597	tandem duplication
chr23	22095987	22096878	tandem duplication
chr23	22452447	22747984	tandem duplication
chr23	28467134	28467300	tandem duplication
chr23	28929750	28933988	tandem duplication
chr23	29308419	29309109	tandem duplication
chr23	35988913	35989055	tandem duplication
chr23	36996355	36996490	tandem duplication
chr23	43074760	43074900	tandem duplication
chr23	44700938	44701141	tandem duplication
chr23	48799013	48799143	tandem duplication
chr23	50999869	51000405	tandem duplication
chr23	5888548	5888674	tandem duplication
chr24	12636954	12638302	tandem duplication
chr24	12738992	12739114	tandem duplication
chr24	16595895	16596904	tandem duplication
chr24	18251509	18252466	tandem duplication
chr24	22465978	22466158	tandem duplication
chr24	27813591	27814942	tandem duplication
chr24	28794429	28794587	tandem duplication
chr24	36182572	36182769	tandem duplication
chr24	39145683	39145862	tandem duplication
chr24	4224284	4224409	tandem duplication
chr24	44887632	44887761	tandem duplication
chr24	44970309	44970492	tandem duplication
chr24	5148992	5149203	tandem duplication
chr24	8730246	8732516	tandem duplication
chr24	8923387	8923717	tandem duplication
chr24	9703492	9705020	tandem duplication
chr25	12635712	12638286	tandem duplication
chr25	1357140	1358585	tandem duplication
chr25	14206990	14210063	tandem duplication
chr25	14527239	14527315	tandem duplication
chr25	17968865	17970035	tandem duplication
chr25	21257249	21259645	tandem duplication
chr25	25465669	25467443	tandem duplication
chr25	27391390	27391551	tandem duplication
chr25	36348078	36348596	tandem duplication
chr25	38314813	38314955	tandem duplication
chr25	43336894	43336996	tandem duplication
chr25	44718058	44718987	tandem duplication
chr25	45431588	45434901	tandem duplication
chr25	48942900	50256809	tandem duplication
chr25	49068927	49069103	tandem duplication
chr25	49235414	49236470	tandem duplication
chr25	6755256	6755399	tandem duplication
chr25	8670538	8670715	tandem duplication
chr25	9483571	9483779	tandem duplication
chr25	9857887	9858075	tandem duplication
chr25	10100294	33506770	tandem duplication
chr26	10078795	10078901	tandem duplication
chr26	11436798	11438655	tandem duplication
chr26	11967173	11968613	tandem duplication
chr26	14221665	14221838	tandem duplication
chr26	15858097	15858908	tandem duplication
chr26	17241362	17241539	tandem duplication
chr26	18023120	18023976	tandem duplication
chr26	24505656	24505866	tandem duplication
chr26	35422078	35423344	tandem duplication
chr26	6176029	6176154	tandem duplication
chr26	8815421	8817442	tandem duplication
chr26	8947209	8949045	tandem duplication
chr27	14588331	14589457	tandem duplication
chr27	14954090	14954245	tandem duplication
chr27	16401634	16401845	tandem duplication
chr27	17415792	17415940	tandem duplication
chr27	23727247	23727461	tandem duplication
chr27	33000332	33000532	tandem duplication
chr27	33082001	33082203	tandem duplication
chr27	34929163	34929258	tandem duplication
chr27	36488358	36488681	tandem duplication
chr27	37257093	37394814	tandem duplication
chr27	39957049	39958533	tandem duplication
chr27	40376943	40377130	tandem duplication
chr27	42127681	42129583	tandem duplication
chr27	8184087	8184213	tandem duplication
chr28	12277981	12278929	tandem duplication
chr28	12693374	12693664	tandem duplication
chr28	15357778	15357901	tandem duplication
chr28	17203122	17203246	tandem duplication
chr28	19857244	19857557	tandem duplication
chr28	33184710	33187347	tandem duplication
chr29	18194778	18195038	tandem duplication
chr29	22446290	22446661	tandem duplication
chr29	25518541	25518662	tandem duplication
chr29	27172825	27173417	tandem duplication
chr29	28325868	28327518	tandem duplication
chr29	29851812	29851930	tandem duplication
chr29	31994424	31994607	tandem duplication
chr29	32070034	32070443	tandem duplication
chr29	34997488	34998976	tandem duplication
chr29	38613629	38615644	tandem duplication
chr29	5153996	5154265	tandem duplication
chr3	12288287	12293792	tandem duplication
chr3	12966755	12966882	tandem duplication
chr3	15645586	15645755	tandem duplication
chr3	17279938	17280972	tandem duplication
chr3	17672371	17672489	tandem duplication
chr3	20838611	20838788	tandem duplication
chr3	22923202	22923328	tandem duplication
chr3	23103787	23103945	tandem duplication
chr3	26024350	26025720	tandem duplication
chr3	26909376	26909483	tandem duplication
chr3	29255140	29256503	tandem duplication
chr3	33907833	33908032	tandem duplication
chr3	34985780	34987443	tandem duplication
chr3	35196769	35196939	tandem duplication
chr3	38042667	38042861	tandem duplication
chr3	45308720	45308829	tandem duplication
chr3	46059941	46060146	tandem duplication
chr3	46594104	46595116	tandem duplication
chr3	4664983	4665801	tandem duplication
chr3	64083035	64083208	tandem duplication
chr3	66787994	66788789	tandem duplication
chr3	7321813	7322003	tandem duplication
chr3	76928976	76930680	tandem duplication
chr3	82895567	82895865	tandem duplication
chr3	84662696	84662900	tandem duplication
chr3	85532766	85533077	tandem duplication
chr3	88585776	88586765	tandem duplication
chr30	11965308	11971438	tandem duplication
chr30	13352662	13353731	tandem duplication
chr30	17548791	17549952	tandem duplication
chr30	21041581	21041746	tandem duplication
chr30	30963912	30964061	tandem duplication
chr30	31569069	31571381	tandem duplication
chr30	31571366	31573299	tandem duplication
chr30	36296822	36297812	tandem duplication
chr30	8781669	8782043	tandem duplication
chr31	18011696	18011835	tandem duplication
chr31	24059303	24059394	tandem duplication
chr31	25626197	25626331	tandem duplication
chr31	34655120	34655932	tandem duplication
chr31	34695690	34695812	tandem duplication
chr31	36246339	36246514	tandem duplication
chr31	389534	389703	tandem duplication
chr31	39543152	39586046	tandem duplication
chr31	6534189	6538242	tandem duplication
chr31	7328063	7328864	tandem duplication
chr32	11035248	11035897	tandem duplication
chr32	11904366	15081080	tandem duplication
chr32	13230599	13230870	tandem duplication
chr32	14635044	14635143	tandem duplication
chr32	14840558	14841219	tandem duplication
chr32	19755460	19755529	tandem duplication
chr32	2186761	2187702	tandem duplication
chr32	22126956	22128481	tandem duplication
chr32	22219179	22219320	tandem duplication
chr32	23352725	23352844	tandem duplication
chr32	2388427	2388576	tandem duplication
chr32	24889070	24890988	tandem duplication
chr32	25068423	25070124	tandem duplication
chr32	30253745	30254017	tandem duplication
chr32	31125042	31126182	tandem duplication
chr32	34543563	34543676	tandem duplication
chr32	35398948	35399077	tandem duplication
chr32	36036507	37310017	tandem duplication
chr32	36036508	37310017	tandem duplication
chr32	3935890	3937301	tandem duplication
chr32	606188	606522	tandem duplication
chr32	6136343	6136936	tandem duplication
chr32	9499015	9499203	tandem duplication
chr33	11136236	11136889	tandem duplication
chr33	12118281	12118758	tandem duplication
chr33	16652476	16654000	tandem duplication
chr33	18135199	18140612	tandem duplication
chr33	22137395	22138384	tandem duplication
chr33	24294769	24294929	tandem duplication
chr33	2569777	2571209	tandem duplication
chr33	2576262	2606960	tandem duplication
chr33	29439130	29439271	tandem duplication
chr33	5416680	5417239	tandem duplication
chr33	5532087	5533840	tandem duplication
chr34	11564801	11566091	tandem duplication
chr34	19742656	19743394	tandem duplication
chr34	2135449	2135640	tandem duplication
chr34	26085361	26086945	tandem duplication
chr34	26220724	26220866	tandem duplication
chr34	27778257	27778338	tandem duplication
chr34	2916554	2917451	tandem duplication
chr34	29578635	29578791	tandem duplication
chr34	30578092	31173832	tandem duplication
chr34	31001391	31001523	tandem duplication
chr34	31552207	31553159	tandem duplication
chr34	39193624	39197606	tandem duplication
chr34	41398673	41398869	tandem duplication
chr34	7501613	7501834	tandem duplication
chr34	9515476	9516677	tandem duplication
chr35	1056762	1059113	tandem duplication
chr35	10723689	10723830	tandem duplication
chr35	12000413	12000658	tandem duplication
chr35	18698526	18699062	tandem duplication
chr35	24819861	24820004	tandem duplication
chr35	3411056	3411179	tandem duplication
chr35	3847086	3847258	tandem duplication
chr35	8407515	8408553	tandem duplication
chr36	15062127	15062339	tandem duplication
chr36	1973823	1974002	tandem duplication
chr36	22587019	22589831	tandem duplication
chr36	25887680	25887805	tandem duplication
chr36	27078195	27079258	tandem duplication
chr36	8951324	8951387	tandem duplication
chr36	10588807	10620270	tandem duplication
chr37	13495676	13495945	tandem duplication
chr37	1497613	1497761	tandem duplication
chr37	15841478	15842909	tandem duplication
chr37	21486291	21486731	tandem duplication
chr37	22747934	22749270	tandem duplication
chr37	28938965	28943463	tandem duplication
chr37	7108052	7108458	tandem duplication
chr37	7377934	7378066	tandem duplication
chr38	20103619	20103732	tandem duplication
chr38	3703252	3703464	tandem duplication
chr38	4680902	4681557	tandem duplication
chr38	5457499	5457911	tandem duplication
chr38	5577302	5578100	tandem duplication
chr38	5744096	5744257	tandem duplication
chr38	8645518	8646119	tandem duplication
chr4	13609869	13610032	tandem duplication
chr4	15043323	15043513	tandem duplication
chr4	18678198	18678280	tandem duplication
chr4	1874712	1875929	tandem duplication
chr4	22344067	22348883	tandem duplication
chr4	24087746	24087922	tandem duplication
chr4	26611929	26612108	tandem duplication
chr4	29352469	29356675	tandem duplication
chr4	31916241	31916338	tandem duplication
chr4	33316601	33316782	tandem duplication
chr4	39953548	39953682	tandem duplication
chr4	41575941	41576091	tandem duplication
chr4	43232738	43232844	tandem duplication
chr4	43343522	43343624	tandem duplication
chr4	45385525	45385696	tandem duplication
chr4	45982333	45984195	tandem duplication
chr4	49767993	49768161	tandem duplication
chr4	54442374	54442530	tandem duplication
chr4	54533220	54533540	tandem duplication
chr4	5457953	5458717	tandem duplication
chr4	56830317	56830468	tandem duplication
chr4	57590336	57590442	tandem duplication
chr4	59287541	59287691	tandem duplication
chr4	63616378	63616494	tandem duplication
chr4	65509358	65509501	tandem duplication
chr4	68033724	68033873	tandem duplication
chr4	776581	777326	tandem duplication
chr4	7859184	7859353	tandem duplication
chr4	86686932	86687504	tandem duplication
chr4	87134071	87134193	tandem duplication
chr4	87315128	87315300	tandem duplication
chr5	10045641	10045798	tandem duplication
chr5	16480014	16480135	tandem duplication
chr5	17602146	17604394	tandem duplication
chr5	42125925	42126062	tandem duplication
chr5	44002194	44003452	tandem duplication
chr5	49736116	49736339	tandem duplication
chr5	51044295	51044362	tandem duplication
chr5	53585422	53586401	tandem duplication
chr5	57163659	57166262	tandem duplication
chr5	58367346	58368185	tandem duplication
chr5	67682578	67682825	tandem duplication
chr5	72807520	72807622	tandem duplication
chr5	7330259	7330593	tandem duplication
chr5	7466239	7466376	tandem duplication
chr5	75385472	75395237	tandem duplication
chr5	77010614	77010779	tandem duplication
chr5	78299073	78299427	tandem duplication
chr5	8359791	8361858	tandem duplication
chr5	84059550	84059729	tandem duplication
chr5	86977457	86978093	tandem duplication
chr6	17367183	17367347	tandem duplication
chr6	19618399	19618510	tandem duplication
chr6	20500822	20501041	tandem duplication
chr6	29499661	29499958	tandem duplication
chr6	29873357	29873593	tandem duplication
chr6	32417662	32418066	tandem duplication
chr6	32780781	32780915	tandem duplication
chr6	34088990	34090882	tandem duplication
chr6	37808020	37809077	tandem duplication
chr6	507786	508032	tandem duplication
chr6	57026385	57027548	tandem duplication
chr6	59716195	59716827	tandem duplication
chr6	59811766	59811896	tandem duplication
chr6	63021741	63021984	tandem duplication
chr6	66797003	66797313	tandem duplication
chr7	15985442	15985596	tandem duplication
chr7	19313201	19313445	tandem duplication
chr7	26614977	26615297	tandem duplication
chr7	27771660	27771981	tandem duplication
chr7	27846977	27847863	tandem duplication
chr7	28887873	28888019	tandem duplication
chr7	32123992	32124131	tandem duplication
chr7	33473193	33473364	tandem duplication
chr7	33530198	33530359	tandem duplication
chr7	48543951	48544205	tandem duplication
chr7	5372831	5373030	tandem duplication
chr7	54872357	54872550	tandem duplication
chr7	60409960	60411669	tandem duplication
chr7	66037001	66038321	tandem duplication
chr7	72375707	72375805	tandem duplication
chr7	7307958	7308572	tandem duplication
chr7	73446014	73446118	tandem duplication
chr7	7912301	7912460	tandem duplication
chr7	79864398	80168600	tandem duplication
chr7	9812063	9812169	tandem duplication
chr8	12944435	12946158	tandem duplication
chr8	17352273	17354402	tandem duplication
chr8	19121828	19122084	tandem duplication
chr8	2279637	2314313	tandem duplication
chr8	24594549	24595493	tandem duplication
chr8	25727699	25732409	tandem duplication
chr8	26414696	26414870	tandem duplication
chr8	28654656	28655051	tandem duplication
chr8	30610949	30611195	tandem duplication
chr8	35349919	35350038	tandem duplication
chr8	38970065	38970210	tandem duplication
chr8	41415773	41415984	tandem duplication
chr8	47218244	47218316	tandem duplication
chr8	48334126	48334323	tandem duplication
chr8	48455474	48455701	tandem duplication
chr8	51388373	51388589	tandem duplication
chr8	55451489	55452200	tandem duplication
chr8	63171742	63171943	tandem duplication
chr8	63524814	63524928	tandem duplication
chr8	66707486	66707897	tandem duplication
chr8	71511101	71511705	tandem duplication
chr8	73379507	73687758	tandem duplication
chr8	73983410	74099682	tandem duplication
chr8	74041541	74041698	tandem duplication
chr9	15446479	15447641	tandem duplication
chr9	16154087	16155344	tandem duplication
chr9	28416736	28418382	tandem duplication
chr9	30198218	30198394	tandem duplication
chr9	33274326	33274506	tandem duplication
chr9	40042049	40042184	tandem duplication
chr9	41450341	41450482	tandem duplication
chr9	43999746	44000026	tandem duplication
chr9	44831082	44831228	tandem duplication
chr9	46331660	46331988	tandem duplication
chr9	50441331	50442059	tandem duplication
chr9	54723948	54726005	tandem duplication
chr9	55930053	55930308	tandem duplication
chr9	55932805	55932950	tandem duplication
chr9	57283888	57284045	tandem duplication
chr9	58895810	58896580	tandem duplication
chr9	59778930	60182902	tandem duplication
chr9	7072678	7073169	tandem duplication
chrX	101515043	101515202	tandem duplication
chrX	102561384	102561778	tandem duplication
chrX	102789318	102789639	tandem duplication
chrX	106381413	106382344	tandem duplication
chrX	114507879	114507973	tandem duplication
chrX	39357131	39358138	tandem duplication
chrX	40912667	40913412	tandem duplication
chrX	47942488	47942653	tandem duplication
chrX	63062671	63062930	tandem duplication
chrX	70622677	70622908	tandem duplication
chrX	88960459	88960625	tandem duplication
chrX	98793966	98794478	tandem duplication

## Sheet: Delly.inversion
Chr 1	Chr 1 position	Chr2 position	Type
chr10	19193509	19194736	inversion
chr10	19193818	19194724	inversion
chr10	25446366	25447498	inversion
chr10	2648331	2649319	inversion
chr10	2648353	2649042	inversion
chr10	48601728	48604056	inversion
chr10	48602154	48604048	inversion
chr10	6259715	6521062	inversion
chr10	6521026	6522757	inversion
chr10	65492023	65492654	inversion
chr10	9565383	9566048	inversion
chr10	9565653	9565853	inversion
chr1	107301097	107301291	inversion
chr11	11475540	11868857	inversion
chr1	111703075	111705875	inversion
chr11	15049638	15050083	inversion
chr11	15067468	15068727	inversion
chr11	15200157	15200740	inversion
chr11	15200375	15200737	inversion
chr1	11578427	11598456	inversion
chr1	11578430	11598456	inversion
chr1	116522131	116524605	inversion
chr1	116522156	116524298	inversion
chr11	17463510	17464007	inversion
chr1	120353042	120353349	inversion
chr11	30629084	30630659	inversion
chr11	31468917	31469737	inversion
chr11	31469484	31469887	inversion
chr11	44568215	44568301	inversion
chr11	46704041	46704155	inversion
chr11	52931027	73787636	inversion
chr11	54592438	54593445	inversion
chr11	58652410	58652971	inversion
chr11	67506499	67506692	inversion
chr1	16992577	16993002	inversion
chr12	12110350	12116270	inversion
chr12	20266078	20266841	inversion
chr12	20266162	20266834	inversion
chr12	21108953	21109878	inversion
chr12	26122504	26123053	inversion
chr1	24994866	25534824	inversion
chr1	25002541	25002748	inversion
chr1	25002552	25003229	inversion
chr12	52700233	52700442	inversion
chr1	25633241	25665057	inversion
chr1	25633282	25665096	inversion
chr12	58039474	58040346	inversion
chr12	70377715	70378946	inversion
chr1	28408935	28409605	inversion
chr12	919722	920643	inversion
chr12	9471705	10364229	inversion
chr13	15711391	18350363	inversion
chr13	39129420	39130511	inversion
chr13	40558942	40559780	inversion
chr13	44825888	44829387	inversion
chr13	44828745	44829244	inversion
chr13	45491665	45494693	inversion
chr13	50000872	50002311	inversion
chr13	50001775	50002405	inversion
chr13	50002140	50002316	inversion
chr13	52049171	52086769	inversion
chr13	59457670	60457163	inversion
chr13	61891134	61891676	inversion
chr13	62345364	62345754	inversion
chr13	63167274	63168993	inversion
chr13	9381217	9382528	inversion
chr13	9381222	9383562	inversion
chr14	25510674	25511013	inversion
chr1	43695675	43696590	inversion
chr14	42168267	42169024	inversion
chr14	50107319	50108556	inversion
chr14	50107565	50108506	inversion
chr14	50570795	50574184	inversion
chr14	50573778	50574202	inversion
chr14	58841064	58843054	inversion
chr15	18394483	18395761	inversion
chr15	22048282	22048623	inversion
chr1	52512923	52624687	inversion
chr1	52512923	52624690	inversion
chr15	39094354	39095457	inversion
chr15	39094524	39096037	inversion
chr15	48688427	48689073	inversion
chr15	5617227	5621057	inversion
chr15	61662751	61663590	inversion
chr1	58717541	58717963	inversion
chr1	58717701	58717962	inversion
chr16	10472274	13923813	inversion
chr16	10482349	13933582	inversion
chr16	17239914	17240662	inversion
chr16	19640448	19640663	inversion
chr16	19640458	19640609	inversion
chr16	2856519	5870338	inversion
chr16	38544575	38619695	inversion
chr16	50654287	50866666	inversion
chr16	50654295	50866660	inversion
chr16	52013759	52023512	inversion
chr16	52650636	52652817	inversion
chr1	65859915	65860015	inversion
chr1	69209746	69210751	inversion
chr1	69209751	69210711	inversion
chr1	71419612	71421798	inversion
chr17	15664465	15664591	inversion
chr17	37628247	37851831	inversion
chr17	37628254	37851826	inversion
chr17	39566219	39566660	inversion
chr17	45908439	45909539	inversion
chr17	45908568	45909542	inversion
chr17	51318750	51515065	inversion
chr17	54679367	54679457	inversion
chr17	54679373	54679453	inversion
chr17	61271737	61378019	inversion
chr17	61272570	61363941	inversion
chr17	64111512	64197429	inversion
chr1	76545318	76546226	inversion
chr17	9746994	9752736	inversion
chr18	13617392	13622384	inversion
chr18	13617405	13622461	inversion
chr18	1464918	1652138	inversion
chr18	1464927	1652131	inversion
chr18	19227610	19489581	inversion
chr18	19227649	19489591	inversion
chr18	34785792	34793170	inversion
chr18	39512909	39513835	inversion
chr18	41261819	41268477	inversion
chr18	42576054	42577963	inversion
chr18	42576478	42577596	inversion
chr18	43963426	43964241	inversion
chr18	44791391	44793138	inversion
chr18	44791469	44793134	inversion
chr18	48622735	48623875	inversion
chr18	55623886	55818042	inversion
chr19	10629803	10651091	inversion
chr19	10629810	10650211	inversion
chr19	12171901	12171996	inversion
chr19	20138483	20257906	inversion
chr19	22193648	22194854	inversion
chr19	22193707	22194856	inversion
chr19	30631018	30633258	inversion
chr19	34004916	34005139	inversion
chr19	34005015	34005520	inversion
chr19	41021515	41025832	inversion
chr1	96060675	96061481	inversion
chr1	9752975	9755264	inversion
chr19	8149239	8150580	inversion
chr19	8149250	8150509	inversion
chr19	9261382	9262732	inversion
chr19	9430915	9431112	inversion
chr20	20268221	20268942	inversion
chr20	21761477	21960077	inversion
chr20	21784112	22072443	inversion
chr20	30484495	30484943	inversion
chr20	36464367	36465925	inversion
chr20	36464378	36465814	inversion
chr20	764504	764902	inversion
chr21	11544953	11546214	inversion
chr21	16711550	16757202	inversion
chr21	16711551	16757201	inversion
chr2	12598549	12599596	inversion
chr21	26898828	26899646	inversion
chr21	30778615	30778903	inversion
chr21	48688989	48727414	inversion
chr22	11648438	11648655	inversion
chr22	11648448	11648663	inversion
chr22	16447632	16448829	inversion
chr22	17523328	17549483	inversion
chr22	33463068	38405963	inversion
chr22	33463357	38405911	inversion
chr22	35439262	35440181	inversion
chr22	3869110	3870093	inversion
chr22	40003732	40042663	inversion
chr22	40003736	40042661	inversion
chr22	46391070	46392875	inversion
chr22	47032330	47033292	inversion
chr2	28171838	73738826	inversion
chr22	9426348	9427209	inversion
chr23	20540553	20542537	inversion
chr23	20540561	20542386	inversion
chr23	22086386	22087914	inversion
chr23	30932256	30938359	inversion
chr23	3198506	3199502	inversion
chr23	3198506	3199652	inversion
chr23	40885480	40887809	inversion
chr2	34648530	34649627	inversion
chr23	4828648	4830972	inversion
chr23	4828829	4830978	inversion
chr23	48315935	48316460	inversion
chr23	5303540	5303603	inversion
chr2	39317281	39318250	inversion
chr24	12089281	12090297	inversion
chr24	12089299	12089970	inversion
chr24	23761162	23761925	inversion
chr2	42846420	42846610	inversion
chr2	42846428	42846626	inversion
chr24	29083591	29083903	inversion
chr24	39971306	39975182	inversion
chr24	41674224	41674333	inversion
chr2	48241542	48241888	inversion
chr25	21830822	21831849	inversion
chr25	26161633	26163450	inversion
chr25	35672520	35674195	inversion
chr25	3590909	3591611	inversion
chr25	37131669	37131827	inversion
chr25	48959248	48960130	inversion
chr25	9745685	9746788	inversion
chr25	9745694	9746636	inversion
chr26	18719051	18719728	inversion
chr26	18719128	18719786	inversion
chr26	18737769	18739173	inversion
chr26	18738107	18739153	inversion
chr26	28823534	31207098	inversion
chr26	31217442	31221226	inversion
chr26	31933215	31936494	inversion
chr26	34146024	34149331	inversion
chr26	35619323	35622304	inversion
chr26	5014071	5015010	inversion
chr27	14499005	14525344	inversion
chr27	14499010	14525335	inversion
chr2	72651164	72652158	inversion
chr27	32454444	40669909	inversion
chr28	10224941	11546297	inversion
chr28	22544249	22546564	inversion
chr2	82471443	82471763	inversion
chr28	25247797	25248772	inversion
chr28	2590339	2591207	inversion
chr28	2591202	2591876	inversion
chr2	83178477	83179578	inversion
chr2	83791984	83792424	inversion
chr28	4241662	4242325	inversion
chr28	4241796	4242318	inversion
chr29	15394919	15395239	inversion
chr29	20206528	20207070	inversion
chr29	20206630	20207070	inversion
chr29	9592580	9593282	inversion
chr29	9592670	9593266	inversion
chr30	25632780	25633760	inversion
chr3	108	227982	inversion
chr31	13981350	13981999	inversion
chr31	15318598	15319418	inversion
chr31	20500344	20500870	inversion
chr31	27030445	27033870	inversion
chr31	30756934	30757081	inversion
chr3	21246301	23103907	inversion
chr3	21247187	23103917	inversion
chr32	16125990	16126670	inversion
chr32	16125999	16126425	inversion
chr32	17558504	17558918	inversion
chr32	27485779	27486644	inversion
chr32	27485781	27486643	inversion
chr33	15168536	15175117	inversion
chr33	2264183	2265173	inversion
chr33	9052701	9053382	inversion
chr34	10837783	10838324	inversion
chr34	15263465	15264194	inversion
chr34	15263997	15265499	inversion
chr34	16171407	16172020	inversion
chr34	16171421	16172155	inversion
chr34	19380925	19399877	inversion
chr34	19381328	19394217	inversion
chr34	26113605	26114111	inversion
chr34	28250800	28250952	inversion
chr34	29649727	29649946	inversion
chr34	29649730	29649945	inversion
chr34	30577696	30578225	inversion
chr34	41848041	41848682	inversion
chr34	41848049	41848634	inversion
chr3	4696138	4696916	inversion
chr35	22301915	22302821	inversion
chr35	26464084	26464565	inversion
chr36	11573460	11573710	inversion
chr36	509869	511374	inversion
chr36	509993	511433	inversion
chr3	65112687	65112787	inversion
chr3	67504303	67504476	inversion
chr3	67542526	67547291	inversion
chr3	67542792	67547544	inversion
chr3	70050123	70050887	inversion
chr37	2131839	2132125	inversion
chr37	22952010	22955301	inversion
chr37	30652842	30654429	inversion
chr37	929792	931798	inversion
chr3	80498562	80592881	inversion
chr38	18813761	18814667	inversion
chr38	18813870	18814656	inversion
chr38	5144378	5149196	inversion
chr38	5144490	5149190	inversion
chr38	7983550	8019289	inversion
chr38	7983558	8019794	inversion
chr38	9966001	9967443	inversion
chr3	9300515	9303839	inversion
chr4	13514035	13514486	inversion
chr4	13514036	13514298	inversion
chr4	19958219	19959274	inversion
chr4	19958222	19959075	inversion
chr4	21393223	21396058	inversion
chr4	3930172	3931403	inversion
chr4	3931338	3931407	inversion
chr4	42831275	42832058	inversion
chr4	49449524	49452449	inversion
chr4	49451465	49452351	inversion
chr4	62181483	62182583	inversion
chr4	78815150	78816868	inversion
chr4	78815657	78816866	inversion
chr4	80228220	80242216	inversion
chr5	22075067	22078512	inversion
chr5	22075118	22078524	inversion
chr5	38895534	38895770	inversion
chr5	73951961	74239488	inversion
chr5	75350044	76546353	inversion
chr5	76198124	76246690	inversion
chr5	77682180	77692917	inversion
chr5	78430593	78436168	inversion
chr5	78430598	78436133	inversion
chr5	78541276	78542215	inversion
chr5	9932841	9935576	inversion
chr6	15292078	27606769	inversion
chr6	22855048	22858337	inversion
chr6	294422	354916	inversion
chr6	30904074	67721981	inversion
chr6	31665185	31665715	inversion
chr6	31665332	31665687	inversion
chr6	33609074	33610013	inversion
chr6	42346603	42347300	inversion
chr6	51428665	51429557	inversion
chr6	61473804	61474382	inversion
chr7	13077856	13078040	inversion
chr7	1459400	1671882	inversion
chr7	19621712	25522304	inversion
chr7	22796833	22797977	inversion
chr7	22796840	22797841	inversion
chr7	37612446	37613060	inversion
chr7	59838625	59839901	inversion
chr7	6502921	6503217	inversion
chr7	6503030	6503196	inversion
chr7	69064720	69067917	inversion
chr7	70217933	70219035	inversion
chr7	75716099	75719600	inversion
chr7	77719591	77719656	inversion
chr8	14938364	14939255	inversion
chr8	24889966	24890319	inversion
chr8	24890223	24890319	inversion
chr8	25206032	25206835	inversion
chr8	25306771	25313195	inversion
chr8	25306779	25313193	inversion
chr8	33540428	34685301	inversion
chr8	39236815	39238422	inversion
chr8	39375686	70790320	inversion
chr8	43940387	66399227	inversion
chr8	51783232	51786468	inversion
chr8	54748027	54748827	inversion
chr8	5945383	5963182	inversion
chr8	5945388	5963188	inversion
chr8	65210190	65210329	inversion
chr8	67032913	67033281	inversion
chr8	6806751	6807854	inversion
chr8	6806812	6807864	inversion
chr9	17335237	17962975	inversion
chr9	18200833	18245940	inversion
chr9	21224624	21224807	inversion
chr9	21224631	21224802	inversion
chr9	29424807	29424861	inversion
chr9	30724629	30794725	inversion
chr9	34109765	34110596	inversion
chr9	52635668	52651411	inversion
chr9	7289329	7511188	inversion
chrX	112260193	114081756	inversion
chrX	117969956	118366427	inversion
chrX	117969963	118366422	inversion
chrX	122137	349972	inversion
chrX	122145	349966	inversion
chrX	123162798	123163137	inversion
chrX	15983134	16151993	inversion
chrX	19640982	58841491	inversion
chrX	27192677	52861408	inversion
chrX	44861814	45035106	inversion
chrX	46723897	46782804	inversion
chrX	47067237	47245261	inversion
chrX	473269	723981	inversion
chrX	473277	723989	inversion
chrX	57504986	57513587	inversion
chrX	66666168	66667117	inversion
chrX	73402273	73571908	inversion
chrX	73402278	73571909	inversion
chrX	76355415	76702317	inversion
chrX	76355422	76702312	inversion
chrX	915311	1124417	inversion
chrX	915318	1124412	inversion
chrX	98793580	98803163	inversion
chrX	99988485	99988977	inversion

## Sheet: Delly.deletion
Chr 1	Chr 1 position	Chr2 position	Type
chr10	10018302	10018364	deletion
chr1	100126561	100126795	deletion
chr1	100967710	100967864	deletion
chr1	101204836	101216564	deletion
chr1	101650758	101669010	deletion
chr1	101708678	101708993	deletion
chr1	102301989	102302078	deletion
chr1	102302182	102304278	deletion
chr1	102302196	102304278	deletion
chr1	102304401	102304495	deletion
chr1	102565610	102572000	deletion
chr1	102575492	102575685	deletion
chr1	102761399	102761495	deletion
chr1	103011303	103011485	deletion
chr1	103280471	103475783	deletion
chr1	103704560	103704646	deletion
chr1	10371177	10371387	deletion
chr1	103837348	103837553	deletion
chr1	103974848	103975117	deletion
chr1	104055165	104055400	deletion
chr1	104157964	104158160	deletion
chr1	104595444	104595645	deletion
chr1	104595444	104595646	deletion
chr1	104623366	104623427	deletion
chr1	10543344	10543530	deletion
chr1	105442185	105442239	deletion
chr1	10591678	10593586	deletion
chr1	106137437	106137501	deletion
chr1	107255943	107255997	deletion
chr1	107735302	107735369	deletion
chr1	108358033	108358131	deletion
chr1	109077818	109078035	deletion
chr1	109401653	109401730	deletion
chr1	109997247	109997341	deletion
chr1	110034249	110034350	deletion
chr1	110051001	110051128	deletion
chr1	110051184	110051837	deletion
chr1	110051927	110052083	deletion
chr1	110052575	110053180	deletion
chr1	110053674	110053807	deletion
chr1	110054443	110055504	deletion
chr1	110055667	110055759	deletion
chr1	110055933	110062778	deletion
chr1	110601257	110601475	deletion
chr1	110816494	110816615	deletion
chr1	110998795	110999205	deletion
chr1	111090263	111091990	deletion
chr1	111376577	111376657	deletion
chr1	111422524	111422653	deletion
chr1	111548934	111549304	deletion
chr1	111549394	111557260	deletion
chr1	111557371	111565124	deletion
chr1	111565282	111566202	deletion
chr1	111566276	111566372	deletion
chr1	111566477	111566698	deletion
chr1	111566807	111566880	deletion
chr1	111566993	111567147	deletion
chr1	111567399	111567927	deletion
chr1	111568041	111568828	deletion
chr1	111568921	111569054	deletion
chr1	111569652	111569749	deletion
chr1	111569887	111570959	deletion
chr1	111571051	111571436	deletion
chr1	111571510	111571616	deletion
chr1	111721091	111721167	deletion
chr1	111957523	111957604	deletion
chr1	112055364	112055556	deletion
chr1	112422245	112422426	deletion
chr1	112806147	112807190	deletion
chr1	112907366	112907423	deletion
chr1	112965802	112966027	deletion
chr1	114184208	114185516	deletion
chr1	114433436	114434807	deletion
chr1	115017690	115017931	deletion
chr1	115095604	115095666	deletion
chr1	115418412	115418626	deletion
chr1	115835158	115835337	deletion
chr1	115970066	115970128	deletion
chr1	116145567	116145771	deletion
chr1	116180323	116180518	deletion
chr1	116231033	116231238	deletion
chr1	116294727	116294929	deletion
chr1	116492345	116492604	deletion
chr1	116820979	116821035	deletion
chr1	11691294	11691415	deletion
chr1	117026465	117026689	deletion
chr1	117034035	117034342	deletion
chr1	117808219	117808419	deletion
chr1	11784681	11785466	deletion
chr1	117932312	117932368	deletion
chr1	118582513	118582570	deletion
chr1	118686140	118686344	deletion
chr1	120483500	120483695	deletion
chr1	121415538	121415618	deletion
chr1	122256888	122257085	deletion
chr1	13564354	13565870	deletion
chr1	14294392	14294845	deletion
chr1	14569022	14569243	deletion
chr1	15664781	15664848	deletion
chr1	16781733	16781960	deletion
chr1	17317932	17318145	deletion
chr1	17549796	17550016	deletion
chr1	17616249	17616607	deletion
chr1	18085965	18086174	deletion
chr1	18410644	18410819	deletion
chr1	18809409	18809494	deletion
chr1	18830704	18830883	deletion
chr1	18898427	18898567	deletion
chr1	19453073	19453238	deletion
chr1	19524123	19524405	deletion
chr1	19570819	19570928	deletion
chr1	20487607	20487797	deletion
chr1	20645686	20645882	deletion
chr1	21155344	21155555	deletion
chr1	21592374	21592543	deletion
chr1	21741182	21741343	deletion
chr1	22321160	22321368	deletion
chr1	22363609	22363682	deletion
chr1	23878903	23878980	deletion
chr1	23878903	23878984	deletion
chr1	24344867	24345071	deletion
chr1	24423424	24423770	deletion
chr1	24843661	24843749	deletion
chr1	25814128	25814331	deletion
chr1	26277270	26277520	deletion
chr1	26550978	26551035	deletion
chr1	27768346	27769034	deletion
chr1	27782414	27782598	deletion
chr1	28019468	28019524	deletion
chr1	29321450	29321513	deletion
chr1	29623186	29623273	deletion
chr1	29751210	29751278	deletion
chr1	3034500	3036483	deletion
chr1	30541955	30542420	deletion
chr1	31038597	31038791	deletion
chr1	31225313	31227219	deletion
chr1	31745825	31746033	deletion
chr1	31934449	31934908	deletion
chr1	32073988	32074084	deletion
chr1	32163434	32163913	deletion
chr1	32210618	32211376	deletion
chr1	32366321	32366382	deletion
chr1	32855459	32857925	deletion
chr1	32887438	32888019	deletion
chr1	33260871	33260952	deletion
chr1	33531727	33531919	deletion
chr1	33533467	33533689	deletion
chr1	33818121	33818622	deletion
chr1	35186255	35187222	deletion
chr1	36052828	36053044	deletion
chr1	36510054	36510330	deletion
chr1	36632967	36633096	deletion
chr1	36976702	36976914	deletion
chr1	37352387	37352602	deletion
chr1	37526759	37527150	deletion
chr1	37692954	37693040	deletion
chr1	39199594	39199776	deletion
chr1	39219552	39219755	deletion
chr1	39654566	39655578	deletion
chr1	40346652	40346769	deletion
chr1	40732269	40733344	deletion
chr1	40844008	40844118	deletion
chr1	41463795	41463874	deletion
chr1	41552266	41552467	deletion
chr1	41656280	41656486	deletion
chr1	41771939	41772154	deletion
chr1	41810497	41812207	deletion
chr1	42129403	42129686	deletion
chr1	42499397	42499451	deletion
chr1	43630875	43631057	deletion
chr1	43661770	43663176	deletion
chr1	43833006	43833155	deletion
chr1	44712038	44713990	deletion
chr1	44758676	44760289	deletion
chr1	44773993	44774210	deletion
chr1	45841486	45841585	deletion
chr1	46349171	46351044	deletion
chr1	47000107	47000169	deletion
chr1	47500440	47500930	deletion
chr1	47598133	47598205	deletion
chr1	48004185	48004516	deletion
chr1	48270933	48271128	deletion
chr1	4848771	4848970	deletion
chr1	48537456	48537583	deletion
chr1	48657280	48657341	deletion
chr1	48906774	48906860	deletion
chr1	48951224	48951344	deletion
chr1	49073593	49073645	deletion
chr1	49498889	49499089	deletion
chr1	50095865	50096055	deletion
chr1	50140342	50141025	deletion
chr1	50301724	50301788	deletion
chr1	50307528	50307767	deletion
chr1	5033885	5033959	deletion
chr1	50525189	50525379	deletion
chr1	50699041	50699342	deletion
chr1	52004541	52005170	deletion
chr1	52414645	52415188	deletion
chr1	53495519	53495793	deletion
chr1	53844034	53844168	deletion
chr1	53908436	53908507	deletion
chr1	54203881	54205245	deletion
chr1	54382122	54382602	deletion
chr1	5470650	5470738	deletion
chr1	54911877	54912204	deletion
chr1	55296963	55297060	deletion
chr1	55308694	55308853	deletion
chr1	55608652	55608841	deletion
chr1	55816112	55816415	deletion
chr1	55846724	55846865	deletion
chr1	55987057	55987264	deletion
chr1	57037924	57039941	deletion
chr1	57091234	57091316	deletion
chr1	57622012	57622327	deletion
chr1	57746371	57746424	deletion
chr1	57820935	57821094	deletion
chr1	58657053	58657671	deletion
chr1	58708976	58709735	deletion
chr1	58720233	58720355	deletion
chr1	5952177	5952367	deletion
chr1	59559201	59559826	deletion
chr1	59829624	59831421	deletion
chr1	60772364	60772417	deletion
chr1	61412869	61412935	deletion
chr1	61879645	61879825	deletion
chr1	62244576	62244821	deletion
chr1	62389526	62390009	deletion
chr1	627746	627963	deletion
chr1	63256481	63256555	deletion
chr1	63916235	63918216	deletion
chr1	6453028	6453407	deletion
chr1	64837255	64837449	deletion
chr1	65218415	65223610	deletion
chr1	65379406	65379636	deletion
chr1	65829412	65829611	deletion
chr1	66790291	66790418	deletion
chr1	67023182	67023398	deletion
chr1	67023182	67023399	deletion
chr1	67222789	67222985	deletion
chr1	69389796	69390011	deletion
chr1	69414698	69414824	deletion
chr1	69544174	69544249	deletion
chr1	69991155	69991349	deletion
chr1	70043777	70043914	deletion
chr1	70061560	70064650	deletion
chr1	70166959	70167234	deletion
chr1	7067645	7067735	deletion
chr1	70749357	70749941	deletion
chr1	70788993	70789045	deletion
chr1	70792939	70793128	deletion
chr1	70806695	70807410	deletion
chr1	70870152	70870415	deletion
chr1	70881667	70883062	deletion
chr1	71194700	71194854	deletion
chr1	72221399	72221557	deletion
chr1	72523649	72523858	deletion
chr1	7252432	7253681	deletion
chr1	72905103	72906078	deletion
chr1	73014346	73014564	deletion
chr1	73728841	73729063	deletion
chr1	7378760	7379484	deletion
chr1	74118000	74118054	deletion
chr1	74561452	74561663	deletion
chr1	74707736	74707799	deletion
chr1	74741469	74742043	deletion
chr1	74970133	74970334	deletion
chr1	74976121	74976311	deletion
chr1	75094806	75094870	deletion
chr1	75244270	75250640	deletion
chr1	75252903	75253116	deletion
chr1	75473899	75473962	deletion
chr1	76478750	76478873	deletion
chr1	77481995	77485238	deletion
chr1	78404921	78405127	deletion
chr1	78577746	78578852	deletion
chr1	78784617	78784814	deletion
chr1	8038296	8038872	deletion
chr1	80570968	80571023	deletion
chr1	81533652	81536295	deletion
chr1	81870173	81870346	deletion
chr1	83556010	83557254	deletion
chr1	84055268	84055467	deletion
chr1	84073161	84073277	deletion
chr1	84255957	84256142	deletion
chr1	84405838	84407902	deletion
chr1	84407895	84408202	deletion
chr1	8454040	8521909	deletion
chr1	84844665	84844866	deletion
chr1	84856621	84857759	deletion
chr1	85020203	85020385	deletion
chr1	85098304	85098432	deletion
chr1	85155946	85156033	deletion
chr1	8522027	8535042	deletion
chr1	8535180	8590756	deletion
chr1	85905251	85905313	deletion
chr1	85962969	85963178	deletion
chr1	8649582	8650016	deletion
chr1	8680181	8707062	deletion
chr1	86983503	86989831	deletion
chr1	87350471	87350536	deletion
chr1	87356367	87357187	deletion
chr1	87762178	87762245	deletion
chr1	87904864	87904950	deletion
chr1	88027077	88027182	deletion
chr1	88167647	88168032	deletion
chr1	88279722	88279929	deletion
chr1	88343616	88343821	deletion
chr1	88589255	88589452	deletion
chr1	88699559	88699722	deletion
chr1	890372	890429	deletion
chr1	89586399	89586496	deletion
chr1	90322560	90322633	deletion
chr1	90386725	90386951	deletion
chr1	90952460	90952520	deletion
chr1	91196796	91200722	deletion
chr1	9205484	9205678	deletion
chr1	92365186	92366305	deletion
chr1	92673611	92674947	deletion
chr1	93342851	93343157	deletion
chr1	93403455	93403654	deletion
chr1	94095100	94095153	deletion
chr1	94105253	94105468	deletion
chr1	94454475	94454672	deletion
chr1	95164131	95164211	deletion
chr1	95189139	95189971	deletion
chr1	95386694	95387274	deletion
chr1	95417549	95417758	deletion
chr1	95852918	95853036	deletion
chr1	96173650	96173758	deletion
chr1	96363002	96363067	deletion
chr1	96656762	96656834	deletion
chr1	96814528	96814614	deletion
chr1	9681903	9681972	deletion
chr1	97180619	97180746	deletion
chr1	9795007	9795059	deletion
chr10	10099806	10100191	deletion
chr10	11100173	11101552	deletion
chr10	12093870	12095176	deletion
chr10	13612347	13612554	deletion
chr10	13636592	13636754	deletion
chr10	13905553	13908243	deletion
chr10	14369991	14370181	deletion
chr10	14418864	14421071	deletion
chr10	14690437	14691179	deletion
chr10	15320585	15320650	deletion
chr10	153976	157238	deletion
chr10	157328	178625	deletion
chr10	16729645	16732669	deletion
chr10	16956371	16957633	deletion
chr10	17511262	17516859	deletion
chr10	18281214	18281592	deletion
chr10	184400	188220	deletion
chr10	18548634	18551776	deletion
chr10	1879770	1880042	deletion
chr10	1879783	1880053	deletion
chr10	18836339	18836416	deletion
chr10	188558	191107	deletion
chr10	18924934	18925042	deletion
chr10	191206	203442	deletion
chr10	19781631	19782365	deletion
chr10	20160120	20160185	deletion
chr10	20960658	20960733	deletion
chr10	21107166	21107363	deletion
chr10	21522787	21524158	deletion
chr10	21556051	21556679	deletion
chr10	21659079	21659160	deletion
chr10	21663484	21664299	deletion
chr10	22015333	22015423	deletion
chr10	22442202	22442428	deletion
chr10	23814142	23814348	deletion
chr10	24965610	24965815	deletion
chr10	25563951	25564005	deletion
chr10	26031501	26031712	deletion
chr10	26951530	26951599	deletion
chr10	28540067	28540621	deletion
chr10	28541940	28542014	deletion
chr10	28714095	28714158	deletion
chr10	2884413	2885305	deletion
chr10	29188614	29189063	deletion
chr10	29277553	29277663	deletion
chr10	29430646	29430897	deletion
chr10	29528546	29529307	deletion
chr10	30049198	30050719	deletion
chr10	30528409	30528508	deletion
chr10	30942840	30943037	deletion
chr10	31148634	31148802	deletion
chr10	32148132	32149346	deletion
chr10	32929802	32929998	deletion
chr10	33593619	33593749	deletion
chr10	33611977	33612190	deletion
chr10	34318986	34319052	deletion
chr10	34378104	34379484	deletion
chr10	34793403	34793609	deletion
chr10	34969084	34969158	deletion
chr10	35293779	35294117	deletion
chr10	35509395	35509497	deletion
chr10	35639937	35641021	deletion
chr10	35911761	35912305	deletion
chr10	36068835	36068894	deletion
chr10	36667137	36667364	deletion
chr10	36796795	36800568	deletion
chr10	36940310	36940414	deletion
chr10	3696347	3697221	deletion
chr10	37213208	37213458	deletion
chr10	37544918	37545051	deletion
chr10	37642107	37643274	deletion
chr10	3765774	3765979	deletion
chr10	37948962	37949070	deletion
chr10	3892258	3892445	deletion
chr10	39493455	39493532	deletion
chr10	39597469	39597525	deletion
chr10	39936567	39936789	deletion
chr10	40035698	40035759	deletion
chr10	40998620	40998939	deletion
chr10	41061644	41062545	deletion
chr10	4138871	4138945	deletion
chr10	41521784	41523894	deletion
chr10	41954278	41954472	deletion
chr10	43506218	43507528	deletion
chr10	44494469	44494656	deletion
chr10	44875205	44879985	deletion
chr10	45174283	45174533	deletion
chr10	45182495	45182557	deletion
chr10	46276934	46276999	deletion
chr10	47773817	47774019	deletion
chr10	48258456	48258508	deletion
chr10	48789684	48789976	deletion
chr10	4887832	4894193	deletion
chr10	49126719	49126788	deletion
chr10	49409983	49412787	deletion
chr10	4968839	4970529	deletion
chr10	49774218	49774375	deletion
chr10	50112331	50112559	deletion
chr10	50284684	50284909	deletion
chr10	50519838	50523159	deletion
chr10	50685248	50685301	deletion
chr10	51132020	51135246	deletion
chr10	51351063	51351270	deletion
chr10	52435044	52435256	deletion
chr10	52596404	52596813	deletion
chr10	52835593	52835782	deletion
chr10	52891839	52892267	deletion
chr10	53164440	53164521	deletion
chr10	53277901	53278347	deletion
chr10	53326788	53326890	deletion
chr10	53529244	53529306	deletion
chr10	53591725	53591866	deletion
chr10	54024527	54024590	deletion
chr10	55082450	55082523	deletion
chr10	55147459	55147654	deletion
chr10	55296755	55296986	deletion
chr10	55505070	55506461	deletion
chr10	55803040	55803223	deletion
chr10	56446046	56446249	deletion
chr10	57039073	57039287	deletion
chr10	57154131	57154270	deletion
chr10	57190928	57190986	deletion
chr10	57212370	57212739	deletion
chr10	57522901	57523097	deletion
chr10	57735947	57736029	deletion
chr10	59121119	59121332	deletion
chr10	61546724	61546925	deletion
chr10	61601584	61601870	deletion
chr10	61714496	61714730	deletion
chr10	61863188	61863399	deletion
chr10	62018033	62018881	deletion
chr10	62166063	62166117	deletion
chr10	62387212	62387358	deletion
chr10	62426285	62429353	deletion
chr10	62572581	62572832	deletion
chr10	6309168	6309632	deletion
chr10	63270990	63288213	deletion
chr10	63678625	63678743	deletion
chr10	63681733	63681813	deletion
chr10	63691474	63691687	deletion
chr10	63855059	63855127	deletion
chr10	64199230	64199468	deletion
chr10	64439128	64439341	deletion
chr10	64664623	64664984	deletion
chr10	6475594	6475796	deletion
chr10	65479907	65479992	deletion
chr10	66042066	66042614	deletion
chr10	66237773	66238209	deletion
chr10	66732639	66733463	deletion
chr10	67261621	67261838	deletion
chr10	67662185	67662257	deletion
chr10	67844695	67844872	deletion
chr10	68027478	68027750	deletion
chr10	68218266	68218457	deletion
chr10	68259855	68260069	deletion
chr10	68395738	68398798	deletion
chr10	68854394	68854604	deletion
chr10	68892053	68893138	deletion
chr10	69185077	69186508	deletion
chr10	7255036	7255088	deletion
chr10	7742668	7742870	deletion
chr10	7742668	7742872	deletion
chr10	7782484	7783021	deletion
chr10	7826352	7826611	deletion
chr10	7875259	7875711	deletion
chr10	7893589	7893661	deletion
chr10	8028793	8029899	deletion
chr10	8053788	8054010	deletion
chr10	8565315	8565421	deletion
chr10	8942708	8942780	deletion
chr10	8942708	8942782	deletion
chr10	9056747	9056883	deletion
chr10	910607	910826	deletion
chr10	9489453	9490672	deletion
chr10	964312	964519	deletion
chr10	9922316	9922395	deletion
chr11	1096791	1097669	deletion
chr11	1113748	1115488	deletion
chr11	11424972	11425185	deletion
chr11	11448881	11449917	deletion
chr11	11693696	11694487	deletion
chr11	11731269	11731451	deletion
chr11	12235781	12236503	deletion
chr11	12922496	12924306	deletion
chr11	12938875	12939027	deletion
chr11	13430027	13430230	deletion
chr11	14736009	14736374	deletion
chr11	14910608	14910669	deletion
chr11	1508711	1508937	deletion
chr11	15498212	15498413	deletion
chr11	15640935	15641063	deletion
chr11	15935163	15935373	deletion
chr11	15953904	15954102	deletion
chr11	16045609	16045862	deletion
chr11	16353558	16354447	deletion
chr11	16572584	16573550	deletion
chr11	16577688	16577904	deletion
chr11	17126521	17127017	deletion
chr11	17187970	17188125	deletion
chr11	17528148	17528493	deletion
chr11	17803725	17804311	deletion
chr11	17901162	17901215	deletion
chr11	18493428	18493480	deletion
chr11	18954374	18954466	deletion
chr11	19262603	19262708	deletion
chr11	19527824	19528035	deletion
chr11	19560312	19561390	deletion
chr11	19577667	19577874	deletion
chr11	2003159	2003368	deletion
chr11	20298120	20298905	deletion
chr11	2042542	2043767	deletion
chr11	2054973	2055913	deletion
chr11	20949593	20949713	deletion
chr11	21736255	21736363	deletion
chr11	22148187	22148394	deletion
chr11	23126005	23126211	deletion
chr11	23570714	23570955	deletion
chr11	23731447	23731994	deletion
chr11	24425216	24425405	deletion
chr11	24612320	24612502	deletion
chr11	24712495	24712715	deletion
chr11	26036630	26036703	deletion
chr11	26346654	26346858	deletion
chr11	26772828	26777623	deletion
chr11	27274202	27274277	deletion
chr11	27560581	27560785	deletion
chr11	27580435	27580643	deletion
chr11	28615361	28616659	deletion
chr11	29148672	29148732	deletion
chr11	29648670	29650024	deletion
chr11	29858628	29858722	deletion
chr11	30257409	30257464	deletion
chr11	31145385	31145444	deletion
chr11	31226911	31226971	deletion
chr11	31319247	31319340	deletion
chr11	31468592	31469698	deletion
chr11	31555400	31555638	deletion
chr11	31670406	31670475	deletion
chr11	31804974	31805337	deletion
chr11	31881157	31881945	deletion
chr11	32019138	32019721	deletion
chr11	32151640	32151723	deletion
chr11	32508336	32509794	deletion
chr11	32570516	32570585	deletion
chr11	33287473	33287625	deletion
chr11	33550376	33550432	deletion
chr11	34225785	34226004	deletion
chr11	35171213	35171414	deletion
chr11	35385010	35385190	deletion
chr11	35747636	35748599	deletion
chr11	35748709	35749797	deletion
chr11	35750012	35750133	deletion
chr11	35750233	35750447	deletion
chr11	35750518	35751118	deletion
chr11	35753985	35755189	deletion
chr11	35755416	35760329	deletion
chr11	35760405	35761409	deletion
chr11	35761504	35766008	deletion
chr11	35767957	35770569	deletion
chr11	35770708	35784804	deletion
chr11	35784877	35788273	deletion
chr11	36540997	36541486	deletion
chr11	37660008	37660121	deletion
chr11	39026361	39027837	deletion
chr11	40860686	40860745	deletion
chr11	41161030	41162289	deletion
chr11	41162349	41187560	deletion
chr11	41187662	41192091	deletion
chr11	41192331	41197096	deletion
chr11	41441649	41441716	deletion
chr11	41835760	41835989	deletion
chr11	42021337	42021522	deletion
chr11	42296524	42296636	deletion
chr11	42745655	42745777	deletion
chr11	43314394	43314584	deletion
chr11	43668467	43668534	deletion
chr11	43726370	43726558	deletion
chr11	44076829	44077947	deletion
chr11	44162333	44162541	deletion
chr11	44194008	44194153	deletion
chr11	44471856	44472047	deletion
chr11	45028125	45034460	deletion
chr11	45269051	45269170	deletion
chr11	46486015	46488023	deletion
chr11	46543671	46543970	deletion
chr11	46752649	46752702	deletion
chr11	47155745	47155943	deletion
chr11	47606319	47606373	deletion
chr11	48418746	48418890	deletion
chr11	48675809	48676133	deletion
chr11	4868921	4869161	deletion
chr11	48861986	48862186	deletion
chr11	49576614	49576821	deletion
chr11	49955969	49958046	deletion
chr11	50241072	50241137	deletion
chr11	50680552	50680643	deletion
chr11	50680834	50680918	deletion
chr11	50680984	50681137	deletion
chr11	50681243	50681328	deletion
chr11	50681427	50681692	deletion
chr11	50681897	50682134	deletion
chr11	50682213	50684801	deletion
chr11	50684849	50685129	deletion
chr11	50685219	50686057	deletion
chr11	50686253	50690958	deletion
chr11	50691027	50691968	deletion
chr11	50695276	50697703	deletion
chr11	50697916	50699279	deletion
chr11	50699448	50700054	deletion
chr11	50700328	50703216	deletion
chr11	50703429	50706829	deletion
chr11	50707018	50709871	deletion
chr11	50713546	50724234	deletion
chr11	50724337	50725834	deletion
chr11	50725888	50741958	deletion
chr11	50742036	50743538	deletion
chr11	50743691	50750094	deletion
chr11	50750204	50752921	deletion
chr11	50752997	50768834	deletion
chr11	50768974	50802812	deletion
chr11	50847708	50847978	deletion
chr11	50865568	50867262	deletion
chr11	51659982	51660173	deletion
chr11	51712852	51712969	deletion
chr11	52160466	52161610	deletion
chr11	52193726	52193792	deletion
chr11	52404339	52404505	deletion
chr11	53240342	53240702	deletion
chr11	54583878	54583966	deletion
chr11	55255496	55255688	deletion
chr11	55793634	55794584	deletion
chr11	55984721	55984781	deletion
chr11	57336349	57336723	deletion
chr11	57577427	57577636	deletion
chr11	57811477	57811538	deletion
chr11	58153432	58154883	deletion
chr11	58611919	58612036	deletion
chr11	58673781	58674005	deletion
chr11	58673785	58674007	deletion
chr11	58753730	58753925	deletion
chr11	59195388	59195587	deletion
chr11	59253284	59253957	deletion
chr11	59321990	59322070	deletion
chr11	59352719	59353020	deletion
chr11	5943294	5943463	deletion
chr11	59697244	59700832	deletion
chr11	59720758	59722445	deletion
chr11	59739546	59741523	deletion
chr11	59878822	59879010	deletion
chr11	60327451	60327640	deletion
chr11	60396461	60396675	deletion
chr11	60552412	60552616	deletion
chr11	60583884	60584110	deletion
chr11	60707583	60707776	deletion
chr11	61080364	61081495	deletion
chr11	61592199	61592393	deletion
chr11	63130840	63131073	deletion
chr11	63346574	63347275	deletion
chr11	63607690	63607920	deletion
chr11	63794697	63794904	deletion
chr11	63867499	63868646	deletion
chr11	63873928	63874239	deletion
chr11	63887857	63888230	deletion
chr11	64058608	64058693	deletion
chr11	64366662	64368553	deletion
chr11	64377792	64380053	deletion
chr11	64380388	64380689	deletion
chr11	64380777	64380941	deletion
chr11	64381028	64382125	deletion
chr11	64389208	64391156	deletion
chr11	64391237	64392118	deletion
chr11	64392160	64402878	deletion
chr11	64402982	64438977	deletion
chr11	65521917	65522277	deletion
chr11	65581252	65581574	deletion
chr11	65681216	65681410	deletion
chr11	65726475	65726712	deletion
chr11	66013106	66013412	deletion
chr11	66074696	66074914	deletion
chr11	66160505	66160715	deletion
chr11	66301839	66302033	deletion
chr11	66849026	66849238	deletion
chr11	67178693	67179007	deletion
chr11	6724169	6724286	deletion
chr11	68207596	68207799	deletion
chr11	68589039	68589454	deletion
chr11	68684002	68684618	deletion
chr11	69324275	69324477	deletion
chr11	69805638	69806032	deletion
chr11	69954067	69954119	deletion
chr11	70823390	70823498	deletion
chr11	71652243	71652335	deletion
chr11	71704446	71704644	deletion
chr11	71862258	71862478	deletion
chr11	72744209	72744281	deletion
chr11	72955691	72955957	deletion
chr11	73005699	73005902	deletion
chr11	73115643	73116898	deletion
chr11	73115647	73116900	deletion
chr11	73389372	73390590	deletion
chr11	73539086	73539306	deletion
chr11	73564535	73564610	deletion
chr11	73758897	73759109	deletion
chr11	73853294	73853504	deletion
chr11	7548220	7548391	deletion
chr11	8648889	8683808	deletion
chr11	9942422	9942789	deletion
chr11	9975990	9976047	deletion
chr12	10016524	10016705	deletion
chr12	10885103	10885291	deletion
chr12	10961228	10961533	deletion
chr12	11111900	11112043	deletion
chr12	11856229	11856438	deletion
chr12	11917935	11918011	deletion
chr12	13237383	13237437	deletion
chr12	13262143	13262300	deletion
chr12	13380143	13380358	deletion
chr12	14949358	14949442	deletion
chr12	1534231	1534472	deletion
chr12	15363594	15364205	deletion
chr12	15968190	15968281	deletion
chr12	15968191	15968281	deletion
chr12	1610316	1610555	deletion
chr12	16159274	16159477	deletion
chr12	16484024	16484119	deletion
chr12	16986124	16986249	deletion
chr12	17284962	17285164	deletion
chr12	17485219	17485710	deletion
chr12	17530865	17530996	deletion
chr12	17713844	17714821	deletion
chr12	17881140	17881287	deletion
chr12	1835010	1841431	deletion
chr12	18619231	18619358	deletion
chr12	18801374	18801451	deletion
chr12	19028455	19028542	deletion
chr12	1910682	1910948	deletion
chr12	19479257	19479420	deletion
chr12	19772744	19772814	deletion
chr12	20500416	20500478	deletion
chr12	20710403	20710593	deletion
chr12	20724482	20724672	deletion
chr12	2108969	2109028	deletion
chr12	21380075	21380318	deletion
chr12	2176397	2177343	deletion
chr12	22304609	22304872	deletion
chr12	22329912	22330136	deletion
chr12	22589938	22590060	deletion
chr12	22961426	22961546	deletion
chr12	23242339	23242577	deletion
chr12	23262981	23263041	deletion
chr12	23501108	23501310	deletion
chr12	236333	236523	deletion
chr12	23727166	23727364	deletion
chr12	2374964	2375161	deletion
chr12	24098284	24098493	deletion
chr12	24120123	24120342	deletion
chr12	24533889	24533946	deletion
chr12	24658700	24660740	deletion
chr12	24919378	24919591	deletion
chr12	24953026	24953103	deletion
chr12	24972382	24978515	deletion
chr12	25320765	25320958	deletion
chr12	25589347	25589492	deletion
chr12	25648822	25650632	deletion
chr12	25935622	25935701	deletion
chr12	25948748	25948808	deletion
chr12	26405286	26405374	deletion
chr12	26424643	26424980	deletion
chr12	26582368	26582433	deletion
chr12	265976	266048	deletion
chr12	27325006	27325119	deletion
chr12	27351334	27353311	deletion
chr12	27366323	27366869	deletion
chr12	28204362	28204415	deletion
chr12	28237652	28237802	deletion
chr12	28249324	28249879	deletion
chr12	28299595	28300563	deletion
chr12	2843598	2843651	deletion
chr12	28466999	28467147	deletion
chr12	28816379	28817822	deletion
chr12	29111241	29111411	deletion
chr12	29943373	29943616	deletion
chr12	30280273	30280461	deletion
chr12	30481481	30482799	deletion
chr12	30591590	30591675	deletion
chr12	31110982	31111188	deletion
chr12	31181269	31181475	deletion
chr12	31421009	31421191	deletion
chr12	31549842	31550047	deletion
chr12	31554772	31554986	deletion
chr12	31968119	31968587	deletion
chr12	32307334	32307621	deletion
chr12	3263709	3264058	deletion
chr12	32823494	32823625	deletion
chr12	33453677	33453749	deletion
chr12	33471176	33471773	deletion
chr12	33605214	33605444	deletion
chr12	34336861	34336971	deletion
chr12	34598950	34599043	deletion
chr12	35240495	35240936	deletion
chr12	35446252	35446350	deletion
chr12	35530357	35530421	deletion
chr12	35642999	35643383	deletion
chr12	35737108	35737309	deletion
chr12	36484655	36484710	deletion
chr12	37613819	37613984	deletion
chr12	38076895	38077003	deletion
chr12	38198884	38202800	deletion
chr12	38453672	38453960	deletion
chr12	38462561	38463002	deletion
chr12	38469501	38469675	deletion
chr12	38476906	38476963	deletion
chr12	38488594	38489275	deletion
chr12	38985760	38985868	deletion
chr12	39175090	39175533	deletion
chr12	39180972	39181172	deletion
chr12	39250396	39258168	deletion
chr12	39389693	39390313	deletion
chr12	39397328	39397395	deletion
chr12	3940612	3940895	deletion
chr12	39417834	39418066	deletion
chr12	39437492	39437587	deletion
chr12	39729796	39736162	deletion
chr12	40362096	40362272	deletion
chr12	40507405	40507478	deletion
chr12	41145826	41146262	deletion
chr12	41227750	41228771	deletion
chr12	41704312	41704500	deletion
chr12	42337356	42337426	deletion
chr12	42555606	42555774	deletion
chr12	42637655	42638518	deletion
chr12	42915900	42916004	deletion
chr12	43268740	43269917	deletion
chr12	43494440	43494570	deletion
chr12	45416185	45416407	deletion
chr12	45437961	45438152	deletion
chr12	4577799	4577873	deletion
chr12	45833064	45833143	deletion
chr12	46191617	46191802	deletion
chr12	46495142	46496163	deletion
chr12	47020766	47020843	deletion
chr12	48057208	48057576	deletion
chr12	48417440	48418416	deletion
chr12	48497412	48497482	deletion
chr12	49056830	49057059	deletion
chr12	49322189	49322250	deletion
chr12	50076258	50077233	deletion
chr12	50157115	50157321	deletion
chr12	50860850	50861039	deletion
chr12	51311939	51312139	deletion
chr12	51834163	51835239	deletion
chr12	52072465	52074029	deletion
chr12	5215894	5215951	deletion
chr12	52791210	52792930	deletion
chr12	53307637	53307704	deletion
chr12	53372907	53375821	deletion
chr12	53965608	53965802	deletion
chr12	54317712	54317791	deletion
chr12	54519694	54519883	deletion
chr12	54784320	54784619	deletion
chr12	54892017	54892207	deletion
chr12	54952446	54952560	deletion
chr12	55490835	55490958	deletion
chr12	55583895	55584088	deletion
chr12	57237672	57237853	deletion
chr12	57705569	57705669	deletion
chr12	57827412	57827607	deletion
chr12	57827413	57827607	deletion
chr12	57841687	57841919	deletion
chr12	57910444	57910525	deletion
chr12	57974030	57974299	deletion
chr12	58126827	58126884	deletion
chr12	58527374	58527438	deletion
chr12	58634505	58634585	deletion
chr12	58786148	58787198	deletion
chr12	58890926	58891152	deletion
chr12	58962043	58962245	deletion
chr12	58968105	58968269	deletion
chr12	59401969	59403100	deletion
chr12	59444079	59444224	deletion
chr12	59493531	59493889	deletion
chr12	59585862	59586074	deletion
chr12	59945026	59945243	deletion
chr12	59945030	59945243	deletion
chr12	59945032	59945243	deletion
chr12	60719767	60719823	deletion
chr12	60800653	60800797	deletion
chr12	61152515	61152623	deletion
chr12	6169647	6169715	deletion
chr12	63261784	63262018	deletion
chr12	63308263	63308408	deletion
chr12	6333481	6333697	deletion
chr12	63372935	63373239	deletion
chr12	63474143	63474214	deletion
chr12	63703691	63704032	deletion
chr12	65258346	65258564	deletion
chr12	65306365	65306579	deletion
chr12	65674846	65674974	deletion
chr12	66433118	66433352	deletion
chr12	67373100	67373321	deletion
chr12	67547891	67548148	deletion
chr12	6783357	6783762	deletion
chr12	68149496	68149610	deletion
chr12	68347667	68347751	deletion
chr12	68589959	68590037	deletion
chr12	68647511	68647575	deletion
chr12	68753409	68753514	deletion
chr12	68970205	68970297	deletion
chr12	68973607	68973679	deletion
chr12	69707963	69708068	deletion
chr12	70247948	70248030	deletion
chr12	70450262	70450473	deletion
chr12	70871842	70871948	deletion
chr12	71063777	71063979	deletion
chr12	71096475	71096552	deletion
chr12	71271369	71271567	deletion
chr12	71380406	71380473	deletion
chr12	71739425	71739563	deletion
chr12	71752217	71752404	deletion
chr12	72277999	72278436	deletion
chr12	72278001	72278429	deletion
chr12	72451518	72451577	deletion
chr12	7250310	7251127	deletion
chr12	7585834	7588735	deletion
chr12	7589570	7590280	deletion
chr12	7590419	7593702	deletion
chr12	7593784	7609433	deletion
chr12	8036631	8036758	deletion
chr12	885455	885542	deletion
chr12	9406372	9406571	deletion
chr12	9845922	9846163	deletion
chr13	105351	126771	deletion
chr13	10770453	10771201	deletion
chr13	10918565	10918771	deletion
chr13	11021815	11022033	deletion
chr13	11171549	11171787	deletion
chr13	11343653	11344091	deletion
chr13	11681118	11681326	deletion
chr13	11733186	11733398	deletion
chr13	11748545	11748663	deletion
chr13	11808679	11808748	deletion
chr13	11849748	11849828	deletion
chr13	12084028	12084243	deletion
chr13	12216617	12217065	deletion
chr13	12891699	12891762	deletion
chr13	12976894	12977092	deletion
chr13	13186263	13189397	deletion
chr13	13230787	13230853	deletion
chr13	13265555	13266090	deletion
chr13	13347919	13348272	deletion
chr13	13736039	13736479	deletion
chr13	13983127	13983355	deletion
chr13	14046725	14046778	deletion
chr13	14181664	14181719	deletion
chr13	14274478	14274553	deletion
chr13	14917290	14922740	deletion
chr13	14937564	14941031	deletion
chr13	15190356	15190428	deletion
chr13	16733532	16733661	deletion
chr13	17799814	17799894	deletion
chr13	18071554	18071723	deletion
chr13	18563240	18563383	deletion
chr13	18693225	18693999	deletion
chr13	18874534	18874715	deletion
chr13	18924012	18924075	deletion
chr13	19513780	19513982	deletion
chr13	19692197	19693241	deletion
chr13	19693534	19695137	deletion
chr13	1978753	1978988	deletion
chr13	19861438	19861644	deletion
chr13	20114911	20115203	deletion
chr13	20389717	20389994	deletion
chr13	20545478	20545673	deletion
chr13	20951787	20952560	deletion
chr13	22213514	22213789	deletion
chr13	22324916	22325033	deletion
chr13	22365581	22365639	deletion
chr13	22784279	22784360	deletion
chr13	23218554	23218622	deletion
chr13	23311474	23311532	deletion
chr13	23411675	23411860	deletion
chr13	23903481	23904608	deletion
chr13	24115946	24116054	deletion
chr13	24147574	24147740	deletion
chr13	24232798	24232993	deletion
chr13	24551865	24552287	deletion
chr13	24748004	24748276	deletion
chr13	25449036	25449229	deletion
chr13	25910375	25911074	deletion
chr13	26111617	26112387	deletion
chr13	2645853	2645944	deletion
chr13	26832568	26832783	deletion
chr13	27177749	27178144	deletion
chr13	27820908	27821161	deletion
chr13	28196554	28197845	deletion
chr13	28516195	28516253	deletion
chr13	28877994	28878183	deletion
chr13	29634425	29635507	deletion
chr13	31044861	31046638	deletion
chr13	31267609	31267806	deletion
chr13	31668055	31668270	deletion
chr13	31807813	31808182	deletion
chr13	32165890	32165949	deletion
chr13	32350475	32352294	deletion
chr13	32841794	32841990	deletion
chr13	33423496	33424445	deletion
chr13	33502644	33502834	deletion
chr13	34242651	34243526	deletion
chr13	34458666	34458762	deletion
chr13	34791807	34792015	deletion
chr13	34816160	34817446	deletion
chr13	34910256	34910460	deletion
chr13	35216011	35216075	deletion
chr13	36045081	36045283	deletion
chr13	36723906	36723980	deletion
chr13	38404725	38404930	deletion
chr13	3857309	3860374	deletion
chr13	39275210	39275758	deletion
chr13	39427535	39430374	deletion
chr13	39468651	39468930	deletion
chr13	40023060	40023150	deletion
chr13	40174902	40175420	deletion
chr13	40640593	40641066	deletion
chr13	40642003	40642913	deletion
chr13	40904103	40910655	deletion
chr13	41132361	41132666	deletion
chr13	41171691	41171883	deletion
chr13	41401	71490	deletion
chr13	41635645	41636047	deletion
chr13	41713069	41713577	deletion
chr13	41861843	41862000	deletion
chr13	42012801	42012996	deletion
chr13	42108171	42109623	deletion
chr13	42127888	42128085	deletion
chr13	42137343	42137505	deletion
chr13	42607523	42607574	deletion
chr13	42660389	42660442	deletion
chr13	43031330	43031682	deletion
chr13	43284952	43285067	deletion
chr13	43584242	43584438	deletion
chr13	4358908	4359006	deletion
chr13	43820268	43821138	deletion
chr13	43973875	43973988	deletion
chr13	44802097	44805472	deletion
chr13	44957932	44958183	deletion
chr13	45269720	45269772	deletion
chr13	45786268	45786374	deletion
chr13	45912015	45912068	deletion
chr13	4595603	4595816	deletion
chr13	46200016	46200087	deletion
chr13	46601711	46601777	deletion
chr13	46933632	46933683	deletion
chr13	47812584	47812636	deletion
chr13	48443012	48443231	deletion
chr13	48444066	48444142	deletion
chr13	48787717	48787769	deletion
chr13	49097977	49099677	deletion
chr13	49364385	49365382	deletion
chr13	49601343	49601410	deletion
chr13	50076939	50081888	deletion
chr13	50735334	50735543	deletion
chr13	51828240	51829906	deletion
chr13	52136775	52137778	deletion
chr13	52240289	52240503	deletion
chr13	52278027	52278219	deletion
chr13	52290527	52290579	deletion
chr13	52520958	52523156	deletion
chr13	52758002	52760972	deletion
chr13	52873375	52873581	deletion
chr13	53103332	53104265	deletion
chr13	53811555	53811660	deletion
chr13	54255882	54257895	deletion
chr13	54262241	54262603	deletion
chr13	54298931	54299045	deletion
chr13	54337117	54337308	deletion
chr13	54339690	54339769	deletion
chr13	54403260	54403463	deletion
chr13	54945756	54946296	deletion
chr13	55087249	55087372	deletion
chr13	55130656	55130814	deletion
chr13	55502779	55503077	deletion
chr13	55621241	55621333	deletion
chr13	56143687	56143817	deletion
chr13	56260738	56260818	deletion
chr13	5642147	5642267	deletion
chr13	56553746	56553853	deletion
chr13	56594395	56594466	deletion
chr13	56663477	56663734	deletion
chr13	56925918	56926426	deletion
chr13	56971301	56971658	deletion
chr13	57013199	57014386	deletion
chr13	57274949	57275020	deletion
chr13	57434635	57434849	deletion
chr13	57449097	57449211	deletion
chr13	57863336	57863590	deletion
chr13	58547255	58547473	deletion
chr13	58840401	58840628	deletion
chr13	5898909	5899595	deletion
chr13	59093297	59093492	deletion
chr13	59234161	59234636	deletion
chr13	59446126	59446879	deletion
chr13	59738078	59738275	deletion
chr13	59844103	59844468	deletion
chr13	60090706	60090913	deletion
chr13	60108333	60108398	deletion
chr13	60199575	60199796	deletion
chr13	60504312	60504423	deletion
chr13	60584421	60584477	deletion
chr13	60633573	60633679	deletion
chr13	61201636	61203945	deletion
chr13	61282710	61284572	deletion
chr13	61390382	61390577	deletion
chr13	61397592	61398240	deletion
chr13	61421978	61422175	deletion
chr13	61457155	61457243	deletion
chr13	62311976	62312027	deletion
chr13	62583594	62584316	deletion
chr13	62685910	62686710	deletion
chr13	6272932	6272984	deletion
chr13	62780864	62782239	deletion
chr13	62884331	62884383	deletion
chr13	62938448	62938738	deletion
chr13	6304528	6304662	deletion
chr13	63052049	63052159	deletion
chr13	63109551	63109754	deletion
chr13	7078864	7079055	deletion
chr13	71602	87345	deletion
chr13	7560348	7570161	deletion
chr13	7570240	7572230	deletion
chr13	7572353	7573308	deletion
chr13	7573462	7575181	deletion
chr13	7575276	7577048	deletion
chr13	7577122	7579101	deletion
chr13	7839857	7839952	deletion
chr13	8051736	8052351	deletion
chr13	8596963	8597247	deletion
chr13	8695703	8696032	deletion
chr13	88065	92427	deletion
chr13	9018633	9020444	deletion
chr13	92524	105255	deletion
chr13	9288570	9288624	deletion
chr13	9364933	9365218	deletion
chr13	9650148	9650623	deletion
chr13	9992955	9993037	deletion
chr14	10219500	10220039	deletion
chr14	10291693	10291826	deletion
chr14	10915993	10916054	deletion
chr14	11354910	11355047	deletion
chr14	11717579	11719546	deletion
chr14	11973560	11973614	deletion
chr14	11981992	11982077	deletion
chr14	12374776	12375180	deletion
chr14	12437984	12439551	deletion
chr14	12583211	12588844	deletion
chr14	12644972	12645095	deletion
chr14	12798680	12798801	deletion
chr14	13436376	13436506	deletion
chr14	13519411	13519468	deletion
chr14	13748858	13749077	deletion
chr14	14069207	14069335	deletion
chr14	14098841	14101339	deletion
chr14	15024798	15025895	deletion
chr14	15652555	15652620	deletion
chr14	15824548	15824760	deletion
chr14	15870826	15871147	deletion
chr14	16054638	16054845	deletion
chr14	16411341	16411594	deletion
chr14	16769761	16770311	deletion
chr14	16875086	16875342	deletion
chr14	17749389	17751137	deletion
chr14	18090600	18090705	deletion
chr14	18377890	18378659	deletion
chr14	19471061	19471294	deletion
chr14	19702860	19702917	deletion
chr14	1983763	1983842	deletion
chr14	2003437	2003804	deletion
chr14	20178370	20178448	deletion
chr14	20361796	20363479	deletion
chr14	20362447	20362554	deletion
chr14	20636351	20636427	deletion
chr14	20791606	20791805	deletion
chr14	20943619	20943820	deletion
chr14	22888016	22888147	deletion
chr14	23866765	23866822	deletion
chr14	23994330	23994521	deletion
chr14	24177680	24177843	deletion
chr14	24482025	24482298	deletion
chr14	24961976	24962206	deletion
chr14	25092648	25092709	deletion
chr14	25275790	25275994	deletion
chr14	25309490	25309561	deletion
chr14	2598502	2598565	deletion
chr14	26118638	26118708	deletion
chr14	2675893	2677712	deletion
chr14	27491343	27491421	deletion
chr14	27714661	27721275	deletion
chr14	28052914	28053093	deletion
chr14	28074130	28076073	deletion
chr14	28161738	28161926	deletion
chr14	28607069	28609106	deletion
chr14	28767987	28768042	deletion
chr14	29206761	29206958	deletion
chr14	30145051	30145699	deletion
chr14	30390587	30392774	deletion
chr14	30713567	30713770	deletion
chr14	30985691	30985773	deletion
chr14	31473494	31473689	deletion
chr14	31553050	31554637	deletion
chr14	31579443	31579612	deletion
chr14	31914166	31914391	deletion
chr14	33117391	33117453	deletion
chr14	33387387	33387497	deletion
chr14	33811811	33812951	deletion
chr14	34103597	34104717	deletion
chr14	34167144	34167340	deletion
chr14	34412639	34412813	deletion
chr14	3446959	3447048	deletion
chr14	34889681	34890845	deletion
chr14	35326076	35326174	deletion
chr14	35718699	35718899	deletion
chr14	36120070	36120128	deletion
chr14	36485453	36486291	deletion
chr14	36569005	36569209	deletion
chr14	36691032	36691266	deletion
chr14	36818301	36818539	deletion
chr14	37093115	37093314	deletion
chr14	37169714	37169914	deletion
chr14	37649869	37650060	deletion
chr14	38025490	38025584	deletion
chr14	38149363	38149420	deletion
chr14	38308093	38308153	deletion
chr14	38365169	38365591	deletion
chr14	39170549	39171675	deletion
chr14	39241318	39242312	deletion
chr14	40161535	40161723	deletion
chr14	41182902	41183044	deletion
chr14	42100102	42100293	deletion
chr14	42390525	42390598	deletion
chr14	43215666	43217033	deletion
chr14	43797494	43797879	deletion
chr14	43938818	43939199	deletion
chr14	44176086	44178283	deletion
chr14	44389510	44392829	deletion
chr14	44521231	44521440	deletion
chr14	44770563	44770619	deletion
chr14	44801301	44808139	deletion
chr14	45546991	45547058	deletion
chr14	45633978	45634035	deletion
chr14	45779547	45779684	deletion
chr14	46260028	46260090	deletion
chr14	46400033	46400238	deletion
chr14	4653054	4653169	deletion
chr14	47722883	47722972	deletion
chr14	47819668	47819909	deletion
chr14	47886144	47886446	deletion
chr14	48102262	48102322	deletion
chr14	48495512	48495929	deletion
chr14	48799278	48800009	deletion
chr14	48838182	48838386	deletion
chr14	48928548	48928732	deletion
chr14	49111565	49111619	deletion
chr14	49374317	49374388	deletion
chr14	49661677	49661747	deletion
chr14	49909409	49909705	deletion
chr14	49923604	49923832	deletion
chr14	49929095	49929262	deletion
chr14	50071734	50083353	deletion
chr14	51063864	51063967	deletion
chr14	51466445	51466498	deletion
chr14	51468742	51468942	deletion
chr14	52586389	52587322	deletion
chr14	53091568	53091657	deletion
chr14	53291968	53292035	deletion
chr14	54915889	54916366	deletion
chr14	54993998	54994081	deletion
chr14	56427123	56427274	deletion
chr14	56702328	56702530	deletion
chr14	56822055	56822198	deletion
chr14	56926246	56928571	deletion
chr14	57143001	57144396	deletion
chr14	57268504	57268703	deletion
chr14	57672787	57673107	deletion
chr14	57674085	57674295	deletion
chr14	57785588	57785837	deletion
chr14	57977839	57978204	deletion
chr14	58231706	58237864	deletion
chr14	58427	66394	deletion
chr14	58626002	58626343	deletion
chr14	59059400	59059525	deletion
chr14	59253310	59253556	deletion
chr14	59497001	59497816	deletion
chr14	5953574	5953775	deletion
chr14	59670345	59670410	deletion
chr14	60224939	60225371	deletion
chr14	60463474	60463873	deletion
chr14	6195652	6195734	deletion
chr14	6252251	6252431	deletion
chr14	6920339	6920535	deletion
chr14	7344235	7344293	deletion
chr14	7787297	7789296	deletion
chr14	7927853	7928052	deletion
chr14	7996532	7996717	deletion
chr14	824273	824595	deletion
chr14	8607107	8607339	deletion
chr14	9205238	9205353	deletion
chr14	9255965	9256319	deletion
chr14	9955009	9955211	deletion
chr14	9967723	9967806	deletion
chr15	10078192	10078395	deletion
chr15	11607424	11607647	deletion
chr15	11715727	11717218	deletion
chr15	11953440	11953603	deletion
chr15	13326556	13327675	deletion
chr15	13327773	13328019	deletion
chr15	13328095	13329360	deletion
chr15	14147039	14147259	deletion
chr15	14194481	14194545	deletion
chr15	14308578	14308679	deletion
chr15	14659275	14659481	deletion
chr15	14785154	14787294	deletion
chr15	14979589	14979812	deletion
chr15	15078429	15078640	deletion
chr15	15096592	15096675	deletion
chr15	15438946	15439114	deletion
chr15	16170971	16171188	deletion
chr15	16263361	16263413	deletion
chr15	16661456	16661594	deletion
chr15	17507396	17507774	deletion
chr15	18201977	18202179	deletion
chr15	18680403	18680470	deletion
chr15	19833652	19833840	deletion
chr15	19957527	19957731	deletion
chr15	20388443	20389079	deletion
chr15	20680601	20680768	deletion
chr15	2195942	2196149	deletion
chr15	22225328	22225427	deletion
chr15	22927033	22927130	deletion
chr15	23758533	23758760	deletion
chr15	24013600	24015568	deletion
chr15	24990523	24990602	deletion
chr15	24990524	24990602	deletion
chr15	25200609	25201822	deletion
chr15	25537969	25538060	deletion
chr15	25732876	25733077	deletion
chr15	25833911	25833981	deletion
chr15	25850853	25851099	deletion
chr15	2616143	2616209	deletion
chr15	26168058	26168447	deletion
chr15	26829434	26829500	deletion
chr15	26920639	26920878	deletion
chr15	27025350	27025570	deletion
chr15	27224087	27224297	deletion
chr15	27339734	27341296	deletion
chr15	27510724	27510813	deletion
chr15	27750523	27751152	deletion
chr15	28095844	28096044	deletion
chr15	28281332	28281459	deletion
chr15	29046424	29046711	deletion
chr15	29979004	29981493	deletion
chr15	29994416	30001511	deletion
chr15	30924742	30926328	deletion
chr15	31419601	31419822	deletion
chr15	31919193	31919340	deletion
chr15	32115350	32115515	deletion
chr15	32629103	32629202	deletion
chr15	33302075	33303301	deletion
chr15	33877338	33877525	deletion
chr15	35361296	35361368	deletion
chr15	35458475	35458665	deletion
chr15	35851305	35852295	deletion
chr15	35980184	35980617	deletion
chr15	36189157	36189638	deletion
chr15	38555586	38555804	deletion
chr15	38963016	38963313	deletion
chr15	39009939	39011210	deletion
chr15	39343363	39344557	deletion
chr15	40316005	40316200	deletion
chr15	40704735	40704943	deletion
chr15	40927566	40927762	deletion
chr15	41364388	41365047	deletion
chr15	41729870	41730644	deletion
chr15	42282474	42282563	deletion
chr15	42834316	42834452	deletion
chr15	42883586	42883748	deletion
chr15	42966754	42966815	deletion
chr15	43279343	43279492	deletion
chr15	43966193	43966426	deletion
chr15	4474103	4474198	deletion
chr15	45102421	45103759	deletion
chr15	45103979	45106328	deletion
chr15	45171345	45171431	deletion
chr15	45186642	45187321	deletion
chr15	46046864	46046963	deletion
chr15	46882615	46883637	deletion
chr15	46962388	46962588	deletion
chr15	47449231	47449291	deletion
chr15	47956026	47956289	deletion
chr15	48219121	48220380	deletion
chr15	48939805	48940917	deletion
chr15	49161530	49162000	deletion
chr15	49243229	49243311	deletion
chr15	49600589	49601314	deletion
chr15	49664007	49670864	deletion
chr15	49871360	49871439	deletion
chr15	49975531	49975731	deletion
chr15	50577379	50577577	deletion
chr15	50632775	50639129	deletion
chr15	50888844	50889074	deletion
chr15	50909035	50909270	deletion
chr15	52004073	52004274	deletion
chr15	52004075	52004272	deletion
chr15	52012804	52012928	deletion
chr15	52608275	52608486	deletion
chr15	52793786	52794488	deletion
chr15	54073473	54074897	deletion
chr15	55188488	55188738	deletion
chr15	55334416	55334629	deletion
chr15	55471013	55471079	deletion
chr15	56020314	56022546	deletion
chr15	57720241	57720453	deletion
chr15	58188812	58188948	deletion
chr15	58374248	58374453	deletion
chr15	5842911	5843607	deletion
chr15	58716784	58717855	deletion
chr15	58933789	58933875	deletion
chr15	58972856	58972975	deletion
chr15	59019438	59019785	deletion
chr15	59022418	59023031	deletion
chr15	59024719	59026242	deletion
chr15	59117198	59121963	deletion
chr15	59123433	59123649	deletion
chr15	59141102	59142356	deletion
chr15	59261997	59266666	deletion
chr15	59585683	59585919	deletion
chr15	59666815	59666989	deletion
chr15	59707278	59707354	deletion
chr15	59918931	59919184	deletion
chr15	60109350	60109526	deletion
chr15	60407230	60407317	deletion
chr15	60444813	60444879	deletion
chr15	61787583	61787866	deletion
chr15	62490395	62490687	deletion
chr15	62569215	62569308	deletion
chr15	62589527	62590372	deletion
chr15	62897705	62898558	deletion
chr15	63121142	63122112	deletion
chr15	63360977	63363296	deletion
chr15	63410252	63410331	deletion
chr15	63608735	63608870	deletion
chr15	63701011	63701200	deletion
chr15	63794366	63794574	deletion
chr15	63912066	63912165	deletion
chr15	63932674	63933145	deletion
chr15	64115426	64115686	deletion
chr15	6913365	6913568	deletion
chr15	6941072	6941268	deletion
chr15	7559347	7559510	deletion
chr15	8071896	8071959	deletion
chr15	8340113	8340203	deletion
chr15	8762359	8762494	deletion
chr15	9284972	9285962	deletion
chr15	9287953	9288858	deletion
chr15	9288940	9291241	deletion
chr15	9445378	9445579	deletion
chr15	9687420	9687472	deletion
chr15	9880394	9882927	deletion
chr16	10982698	10982834	deletion
chr16	12184172	12184409	deletion
chr16	1223992	1224127	deletion
chr16	12907687	12907774	deletion
chr16	13441967	13442241	deletion
chr16	13619296	13619360	deletion
chr16	14137866	14138264	deletion
chr16	15261072	15261556	deletion
chr16	15271062	15271287	deletion
chr16	15905901	15906996	deletion
chr16	16461801	16462062	deletion
chr16	16643273	16643332	deletion
chr16	17085897	17087065	deletion
chr16	17100359	17100759	deletion
chr16	17287509	17287708	deletion
chr16	17327395	17327497	deletion
chr16	17755983	17756039	deletion
chr16	18689850	18689929	deletion
chr16	18882613	18882998	deletion
chr16	19690503	19690706	deletion
chr16	20566223	20566684	deletion
chr16	22007982	22009427	deletion
chr16	22276611	22276688	deletion
chr16	23582804	23585072	deletion
chr16	24164167	24164321	deletion
chr16	2490083	2490550	deletion
chr16	24975816	24975928	deletion
chr16	25044074	25044317	deletion
chr16	25107771	25107928	deletion
chr16	25118671	25119393	deletion
chr16	25231503	25232397	deletion
chr16	25666420	25670842	deletion
chr16	25784597	25785084	deletion
chr16	26043504	26043698	deletion
chr16	26105692	26105888	deletion
chr16	26163711	26163907	deletion
chr16	26321457	26321894	deletion
chr16	27293987	27297604	deletion
chr16	27318303	27318374	deletion
chr16	28175646	28175705	deletion
chr16	2837598	2837691	deletion
chr16	28515272	28515337	deletion
chr16	28542251	28542525	deletion
chr16	29035962	29036109	deletion
chr16	29107828	29107971	deletion
chr16	29167521	29167626	deletion
chr16	29418045	29418158	deletion
chr16	29443502	29443588	deletion
chr16	29882787	29882993	deletion
chr16	30067223	30067277	deletion
chr16	30257602	30257796	deletion
chr16	30352609	30352992	deletion
chr16	30518195	30518405	deletion
chr16	30558627	30558823	deletion
chr16	30673321	30673520	deletion
chr16	30673324	30673523	deletion
chr16	31020040	31020112	deletion
chr16	31020050	31020112	deletion
chr16	31379159	31379366	deletion
chr16	31446616	31446683	deletion
chr16	31631396	31631599	deletion
chr16	31764581	31764638	deletion
chr16	3202555	3202612	deletion
chr16	32191729	32191929	deletion
chr16	32707092	32707292	deletion
chr16	32952216	32952268	deletion
chr16	33346583	33347241	deletion
chr16	33555294	33557662	deletion
chr16	33560276	33560417	deletion
chr16	33620962	33621589	deletion
chr16	34284678	34284877	deletion
chr16	34582738	34582810	deletion
chr16	35698598	35698779	deletion
chr16	36648133	36648357	deletion
chr16	36813892	36814095	deletion
chr16	37240328	37241775	deletion
chr16	37249102	37249316	deletion
chr16	37337292	37338348	deletion
chr16	37623016	37625968	deletion
chr16	37833398	37833732	deletion
chr16	37866637	37866857	deletion
chr16	37937717	37938045	deletion
chr16	38327169	38327399	deletion
chr16	38655381	38656341	deletion
chr16	38658897	38659086	deletion
chr16	38721893	38722105	deletion
chr16	38986547	38992232	deletion
chr16	39031778	39031847	deletion
chr16	39371899	39373420	deletion
chr16	39662986	39663182	deletion
chr16	40212180	40212335	deletion
chr16	40327051	40327149	deletion
chr16	40504818	40505250	deletion
chr16	40837083	40837157	deletion
chr16	41523696	41523858	deletion
chr16	41535478	41535674	deletion
chr16	41546096	41546320	deletion
chr16	41692548	41692731	deletion
chr16	41699533	41699611	deletion
chr16	42049804	42049888	deletion
chr16	42305603	42305788	deletion
chr16	43140997	43141099	deletion
chr16	43425530	43427792	deletion
chr16	43812532	43812690	deletion
chr16	43877457	43877518	deletion
chr16	43961981	43962190	deletion
chr16	44496315	44496491	deletion
chr16	44502810	44502909	deletion
chr16	44603109	44603166	deletion
chr16	44685901	44685981	deletion
chr16	44774784	44774983	deletion
chr16	44774789	44774987	deletion
chr16	44845966	44846050	deletion
chr16	44907246	44907300	deletion
chr16	44953969	44954444	deletion
chr16	45484291	45486197	deletion
chr16	45735823	45758265	deletion
chr16	45758492	45773550	deletion
chr16	45773665	45777924	deletion
chr16	45777986	45780526	deletion
chr16	45780627	45783335	deletion
chr16	45783434	45784094	deletion
chr16	45784272	45787744	deletion
chr16	45787979	45788586	deletion
chr16	45788660	45791297	deletion
chr16	45791374	45791448	deletion
chr16	45791525	45794261	deletion
chr16	45794397	45795787	deletion
chr16	45795919	45796960	deletion
chr16	45797054	45797709	deletion
chr16	45797780	45799507	deletion
chr16	45799597	45800756	deletion
chr16	45800874	45802419	deletion
chr16	45802545	45803965	deletion
chr16	45804066	45804172	deletion
chr16	45804243	45804557	deletion
chr16	46019760	46019977	deletion
chr16	46019762	46019979	deletion
chr16	46158523	46158638	deletion
chr16	46880819	46880872	deletion
chr16	47000322	47001315	deletion
chr16	47351221	47351295	deletion
chr16	47933079	47933302	deletion
chr16	48703984	48704072	deletion
chr16	49167378	49167458	deletion
chr16	50646662	50646867	deletion
chr16	50961150	50962620	deletion
chr16	51544985	51545240	deletion
chr16	51556615	51557131	deletion
chr16	51726953	51727056	deletion
chr16	51971442	51971652	deletion
chr16	51974610	51974889	deletion
chr16	52061782	52062112	deletion
chr16	52104204	52104257	deletion
chr16	52813254	52813362	deletion
chr16	53067241	53067798	deletion
chr16	53067848	53068514	deletion
chr16	53101414	53101700	deletion
chr16	53247316	53247401	deletion
chr16	53438725	53438921	deletion
chr16	53468121	53468194	deletion
chr16	54785002	54785194	deletion
chr16	55028319	55028394	deletion
chr16	55362351	55362489	deletion
chr16	55411606	55411667	deletion
chr16	55738647	55738953	deletion
chr16	5591290	5592698	deletion
chr16	55919733	55919831	deletion
chr16	55926675	55926906	deletion
chr16	56187503	56187696	deletion
chr16	56525861	56526065	deletion
chr16	57443731	57445580	deletion
chr16	57748395	57748465	deletion
chr16	57962681	57963002	deletion
chr16	57996102	57996328	deletion
chr16	58510625	58510707	deletion
chr16	58662276	58662426	deletion
chr16	58827889	58828093	deletion
chr16	58895752	58896474	deletion
chr16	58912493	58912620	deletion
chr16	59517302	59534773	deletion
chr16	6476898	6477118	deletion
chr16	6946995	6947196	deletion
chr16	6950425	6961011	deletion
chr16	6999812	6999915	deletion
chr16	7007421	7007637	deletion
chr16	7136427	7136540	deletion
chr16	7202294	7202509	deletion
chr16	7293179	7293353	deletion
chr16	7339567	7339930	deletion
chr16	7356756	7357049	deletion
chr16	8035101	8035343	deletion
chr16	8328394	8328606	deletion
chr16	8546296	8546504	deletion
chr16	9889798	9889853	deletion
chr17	10468761	10469322	deletion
chr17	10532591	10533270	deletion
chr17	11301313	11301905	deletion
chr17	12002750	12002910	deletion
chr17	12094306	12094375	deletion
chr17	12562408	12563094	deletion
chr17	13667940	13668093	deletion
chr17	13875661	13878045	deletion
chr17	13916029	13916092	deletion
chr17	14062805	14062910	deletion
chr17	14525864	14525979	deletion
chr17	15026385	15026595	deletion
chr17	15359463	15359568	deletion
chr17	15872423	15872479	deletion
chr17	16645372	16645908	deletion
chr17	17237382	17237506	deletion
chr17	17669888	17669987	deletion
chr17	17778017	17779296	deletion
chr17	18362853	18362926	deletion
chr17	1884294	1884505	deletion
chr17	18960352	18960512	deletion
chr17	19411604	19411658	deletion
chr17	19616583	19616636	deletion
chr17	19827008	19827207	deletion
chr17	2022687	2023342	deletion
chr17	20274434	20274519	deletion
chr17	20577681	20577837	deletion
chr17	20949183	20949246	deletion
chr17	20949757	20949977	deletion
chr17	21019207	21019433	deletion
chr17	2136861	2137406	deletion
chr17	21948995	21949078	deletion
chr17	22251543	22253496	deletion
chr17	23022390	23022514	deletion
chr17	23078467	23078548	deletion
chr17	23323133	23323208	deletion
chr17	2370810	2371031	deletion
chr17	24257089	24257274	deletion
chr17	24578598	24579263	deletion
chr17	24888428	24888634	deletion
chr17	2525904	2526122	deletion
chr17	25371318	25377960	deletion
chr17	25534452	25534618	deletion
chr17	25593862	25593963	deletion
chr17	25644188	25644401	deletion
chr17	2577689	2577760	deletion
chr17	25846266	25846474	deletion
chr17	26562473	26562541	deletion
chr17	2682136	2682200	deletion
chr17	27603368	27603541	deletion
chr17	27775095	27775162	deletion
chr17	27898780	27899480	deletion
chr17	28112367	28112542	deletion
chr17	28277835	28278729	deletion
chr17	28319958	28320154	deletion
chr17	28348958	28349015	deletion
chr17	2837619	2838458	deletion
chr17	28509656	28510274	deletion
chr17	28554887	28556785	deletion
chr17	29941167	29941848	deletion
chr17	30526262	30526887	deletion
chr17	30658189	30658402	deletion
chr17	31115502	31115719	deletion
chr17	31234770	31234845	deletion
chr17	31479672	31479858	deletion
chr17	31726353	31726467	deletion
chr17	32957362	32958655	deletion
chr17	33242877	33243075	deletion
chr17	33324348	33327649	deletion
chr17	3345880	3345958	deletion
chr17	33551118	33551214	deletion
chr17	33800888	33801103	deletion
chr17	34459669	34459733	deletion
chr17	34606502	34606572	deletion
chr17	35160842	35161681	deletion
chr17	35200973	35201174	deletion
chr17	3575963	3576127	deletion
chr17	36028126	36028186	deletion
chr17	37081960	37084880	deletion
chr17	37497844	37500537	deletion
chr17	37510570	37511617	deletion
chr17	37886158	37886246	deletion
chr17	37913622	37913756	deletion
chr17	39128228	39128456	deletion
chr17	39533329	39533392	deletion
chr17	39567203	39567397	deletion
chr17	39886337	39887086	deletion
chr17	40219811	40219894	deletion
chr17	40364447	40364658	deletion
chr17	40706448	40706849	deletion
chr17	41175021	41175218	deletion
chr17	41216480	41216689	deletion
chr17	41264116	41264179	deletion
chr17	41503552	41503771	deletion
chr17	41773239	41773812	deletion
chr17	42066694	42069370	deletion
chr17	42344840	42345610	deletion
chr17	42522733	42524911	deletion
chr17	42640307	42640432	deletion
chr17	4302815	4303157	deletion
chr17	43117957	43118151	deletion
chr17	43498551	43498786	deletion
chr17	43870904	43871094	deletion
chr17	44131133	44131192	deletion
chr17	44151559	44152183	deletion
chr17	44254686	44254949	deletion
chr17	44834496	44834699	deletion
chr17	45189193	45189415	deletion
chr17	45258096	45258301	deletion
chr17	45356002	45357102	deletion
chr17	45447519	45447744	deletion
chr17	45689663	45689908	deletion
chr17	46195203	46195415	deletion
chr17	46936148	46936311	deletion
chr17	46988108	46988329	deletion
chr17	47091583	47091839	deletion
chr17	47203339	47203409	deletion
chr17	47249173	47249299	deletion
chr17	47258089	47258286	deletion
chr17	47510152	47511225	deletion
chr17	47751338	47751431	deletion
chr17	47825312	47825367	deletion
chr17	48029386	48029584	deletion
chr17	48223443	48224967	deletion
chr17	4878805	4885388	deletion
chr17	49019175	49019257	deletion
chr17	49963896	49964109	deletion
chr17	50431745	50431802	deletion
chr17	51216051	51216245	deletion
chr17	51674925	51675150	deletion
chr17	52825406	52827836	deletion
chr17	53313645	53313757	deletion
chr17	53642187	53643330	deletion
chr17	5371806	5371943	deletion
chr17	54304850	54304904	deletion
chr17	54424110	54424200	deletion
chr17	54629331	54629547	deletion
chr17	54929841	54930116	deletion
chr17	55626468	55626676	deletion
chr17	55683396	55683455	deletion
chr17	56011171	56011752	deletion
chr17	56247005	56247195	deletion
chr17	56562345	56562937	deletion
chr17	57910534	57911205	deletion
chr17	58360989	58361052	deletion
chr17	59028450	59028546	deletion
chr17	59053298	59053371	deletion
chr17	59119756	59119964	deletion
chr17	59568013	59568243	deletion
chr17	60316486	60316568	deletion
chr17	61028464	61028751	deletion
chr17	61432457	61432648	deletion
chr17	61608065	61608748	deletion
chr17	61724671	61725164	deletion
chr17	61825956	61832310	deletion
chr17	61844069	61844884	deletion
chr17	62014181	62014387	deletion
chr17	62780241	62780464	deletion
chr17	62849450	62851954	deletion
chr17	63376870	63379262	deletion
chr17	63803322	63803430	deletion
chr17	64097764	64100861	deletion
chr17	6895304	6895514	deletion
chr17	7106664	7106738	deletion
chr17	7106812	7107192	deletion
chr17	7107334	7107640	deletion
chr17	7107757	7108346	deletion
chr17	7110434	7110559	deletion
chr17	7110691	7111580	deletion
chr17	7111684	7111771	deletion
chr17	7111884	7111962	deletion
chr17	7573397	7573620	deletion
chr17	7582522	7585449	deletion
chr17	827641	827701	deletion
chr17	9776845	9777049	deletion
chr18	10390856	10390920	deletion
chr18	10673675	10674013	deletion
chr18	1127241	1127464	deletion
chr18	11299685	11300590	deletion
chr18	11325612	11325777	deletion
chr18	11865692	11865894	deletion
chr18	1200087	1204103	deletion
chr18	12043614	12043818	deletion
chr18	12251029	12251343	deletion
chr18	12388195	12389515	deletion
chr18	12442697	12442897	deletion
chr18	12621086	12621180	deletion
chr18	12761701	12761923	deletion
chr18	14039265	14039898	deletion
chr18	14044829	14045052	deletion
chr18	14200915	14201173	deletion
chr18	14893000	14893083	deletion
chr18	15437587	15440164	deletion
chr18	15737162	15737399	deletion
chr18	15950545	15956984	deletion
chr18	15969215	15969412	deletion
chr18	16317649	16317919	deletion
chr18	16548412	16550171	deletion
chr18	17605934	17606133	deletion
chr18	17721047	17721250	deletion
chr18	17967314	17967531	deletion
chr18	18459134	18463091	deletion
chr18	19124277	19124471	deletion
chr18	19186465	19187332	deletion
chr18	20869805	20869879	deletion
chr18	20872342	20873373	deletion
chr18	21051561	21051766	deletion
chr18	21205360	21205421	deletion
chr18	21659163	21660412	deletion
chr18	22173350	22173426	deletion
chr18	22286669	22286761	deletion
chr18	22949989	22950299	deletion
chr18	23296563	23296780	deletion
chr18	233176	233233	deletion
chr18	23438109	23438173	deletion
chr18	23571661	23571724	deletion
chr18	23595429	23595481	deletion
chr18	23677772	23680256	deletion
chr18	23772481	23772607	deletion
chr18	23786401	23786572	deletion
chr18	24010705	24010878	deletion
chr18	24472082	24472346	deletion
chr18	24558037	24558222	deletion
chr18	24757473	24757692	deletion
chr18	24884812	24884921	deletion
chr18	25065637	25065903	deletion
chr18	25080887	25080987	deletion
chr18	25086987	25087199	deletion
chr18	25142509	25142582	deletion
chr18	25301386	25301439	deletion
chr18	253841	254277	deletion
chr18	25818321	25818467	deletion
chr18	26073518	26074697	deletion
chr18	26841943	26842010	deletion
chr18	27208735	27210504	deletion
chr18	27340801	27341125	deletion
chr18	27678436	27678489	deletion
chr18	28157404	28158236	deletion
chr18	28989198	28989310	deletion
chr18	29807700	29807777	deletion
chr18	30504446	30504643	deletion
chr18	30562392	30563413	deletion
chr18	30883612	30883702	deletion
chr18	31400332	31400669	deletion
chr18	3153343	3153563	deletion
chr18	31705282	31705761	deletion
chr18	31822189	31822244	deletion
chr18	31873145	31873298	deletion
chr18	3230281	3230385	deletion
chr18	33179434	33181920	deletion
chr18	33250716	33250771	deletion
chr18	33726778	33726997	deletion
chr18	34222282	34223131	deletion
chr18	34223308	34223484	deletion
chr18	34400607	34401186	deletion
chr18	35516744	35516947	deletion
chr18	3565514	3565713	deletion
chr18	35930522	35930734	deletion
chr18	35930528	35930734	deletion
chr18	36080917	36081129	deletion
chr18	36568490	36570245	deletion
chr18	37035643	37035942	deletion
chr18	37061599	37061677	deletion
chr18	37390886	37390961	deletion
chr18	37678732	37678934	deletion
chr18	38116187	38116393	deletion
chr18	38466911	38467152	deletion
chr18	38490979	38494885	deletion
chr18	38495142	38495290	deletion
chr18	38495384	38495685	deletion
chr18	38495780	38495968	deletion
chr18	39162610	39162692	deletion
chr18	39252538	39253158	deletion
chr18	39441596	39444941	deletion
chr18	39454133	39454342	deletion
chr18	39473738	39473806	deletion
chr18	39473739	39473808	deletion
chr18	39534323	39534418	deletion
chr18	39550149	39550215	deletion
chr18	39746491	39747117	deletion
chr18	39781106	39781310	deletion
chr18	39783176	43201403	deletion
chr18	41027813	41028079	deletion
chr18	41245635	41246032	deletion
chr18	41653359	41653556	deletion
chr18	41656398	41656609	deletion
chr18	41819302	41819430	deletion
chr18	41849879	41850098	deletion
chr18	42155482	42155705	deletion
chr18	42524313	42524388	deletion
chr18	42749779	42749887	deletion
chr18	42788883	42789102	deletion
chr18	43504570	43504792	deletion
chr18	4375729	4375824	deletion
chr18	44179143	44181599	deletion
chr18	45340452	45340542	deletion
chr18	4550646	4551196	deletion
chr18	46128838	46129054	deletion
chr18	46674115	46674662	deletion
chr18	47051235	47051485	deletion
chr18	47808171	47808230	deletion
chr18	48487148	48487224	deletion
chr18	4865658	4866272	deletion
[truncated: 4,700 more rows]

## Sheet: Delly.inter-translocation
Chr 1	Chr 1 position	Chr 2	Chr2 position	Type
chr10	13627105	chr1	43905246	inter-chromosomal translocation
chrX	104611268	chr25	14547530	inter-chromosomal translocation
chrX	109430005	chr6	41687209	inter-chromosomal translocation
chrX	110061514	chr1	75924172	inter-chromosomal translocation
chrX	110263741	chr38	20279242	inter-chromosomal translocation
chrX	112953221	chr4	83983318	inter-chromosomal translocation
chrX	114081627	chr17	16320234	inter-chromosomal translocation
chrX	115314558	chr5	10094618	inter-chromosomal translocation
chrX	115446474	chr27	40593086	inter-chromosomal translocation
chrX	119498455	chr11	39716589	inter-chromosomal translocation
chrX	119504726	chr30	34829749	inter-chromosomal translocation
chrX	12234521	chr2	75587616	inter-chromosomal translocation
chrX	122945114	chr29	28866072	inter-chromosomal translocation
chrX	123260003	chr18	37912781	inter-chromosomal translocation
chrX	12409668	chr17	40826472	inter-chromosomal translocation
chrX	12459410	chr9	24083284	inter-chromosomal translocation
chrX	12615440	chr26	32619455	inter-chromosomal translocation
chrX	12742006	chr22	36026464	inter-chromosomal translocation
chrX	13104403	chr10	23732426	inter-chromosomal translocation
chrX	1342558	chr22	10582350	inter-chromosomal translocation
chrX	15081181	chr5	62314485	inter-chromosomal translocation
chrX	18110483	chr3	45383867	inter-chromosomal translocation
chrX	18110559	chr3	45383846	inter-chromosomal translocation
chrX	19692489	chr3	66963304	inter-chromosomal translocation
chrX	20062773	chr7	5322036	inter-chromosomal translocation
chrX	20062776	chr7	5321903	inter-chromosomal translocation
chrX	20755111	chr11	66642883	inter-chromosomal translocation
chrX	25591151	chr27	1862466	inter-chromosomal translocation
chrX	25836960	chr12	20598996	inter-chromosomal translocation
chrX	28256915	chr36	22157050	inter-chromosomal translocation
chrX	2913597	chr12	54818112	inter-chromosomal translocation
chrX	29900650	chr5	68292768	inter-chromosomal translocation
chrX	30076535	chr1	66343692	inter-chromosomal translocation
chrX	32481393	chr37	3867432	inter-chromosomal translocation
chrX	35688877	chr23	40897459	inter-chromosomal translocation
chrX	36894398	chr21	6843085	inter-chromosomal translocation
chrX	38672882	chr10	9304380	inter-chromosomal translocation
chrX	39523887	chr11	40542037	inter-chromosomal translocation
chrX	41303114	chr25	4255103	inter-chromosomal translocation
chrX	41860138	chr27	27336720	inter-chromosomal translocation
chrX	42544836	chr30	39073259	inter-chromosomal translocation
chrX	4461369	chr16	1855117	inter-chromosomal translocation
chrX	4461374	chr16	1855087	inter-chromosomal translocation
chrX	44865992	chr13	54548344	inter-chromosomal translocation
chrX	45834800	chr30	715912	inter-chromosomal translocation
chrX	46258475	chr1	24315731	inter-chromosomal translocation
chrX	46266126	chr11	59104503	inter-chromosomal translocation
chrX	47309311	chr5	29550850	inter-chromosomal translocation
chrX	4769902	chr37	14660494	inter-chromosomal translocation
chrX	48212053	chr14	12048036	inter-chromosomal translocation
chrX	5131748	chr2	57874499	inter-chromosomal translocation
chrX	53007549	chr32	29475247	inter-chromosomal translocation
chrX	53008149	chr1	103981539	inter-chromosomal translocation
chrX	55333040	chr32	28554005	inter-chromosomal translocation
chrX	59896238	chr12	20528935	inter-chromosomal translocation
chrX	60539219	chr15	32190664	inter-chromosomal translocation
chrX	60576506	chr11	415555	inter-chromosomal translocation
chrX	61067392	chr5	49597588	inter-chromosomal translocation
chrX	66785585	chr22	50647474	inter-chromosomal translocation
chrX	68433218	chr37	8157300	inter-chromosomal translocation
chrX	71593879	chr11	47474152	inter-chromosomal translocation
chrX	72473383	chr13	7560185	inter-chromosomal translocation
chrX	730485	chr20	33964967	inter-chromosomal translocation
chrX	73601453	chr1	99498530	inter-chromosomal translocation
chrX	76920973	chr11	315599	inter-chromosomal translocation
chrX	77444882	chr20	12707003	inter-chromosomal translocation
chrX	77682400	chr20	47320139	inter-chromosomal translocation
chrX	77682400	chr22	38235803	inter-chromosomal translocation
chrX	78234910	chr1	119224926	inter-chromosomal translocation
chrX	80357737	chr21	14352552	inter-chromosomal translocation
chrX	81522355	chr31	2542541	inter-chromosomal translocation
chrX	82471235	chr8	36712282	inter-chromosomal translocation
chrX	84239900	chr2	63516777	inter-chromosomal translocation
chrX	84825152	chr29	33767861	inter-chromosomal translocation
chrX	85715148	chr4	77046252	inter-chromosomal translocation
chrX	88572324	chr6	54200895	inter-chromosomal translocation
chrX	91916780	chr8	16729371	inter-chromosomal translocation
chrX	92197333	chr30	30114494	inter-chromosomal translocation
chrX	92964711	chr26	28945600	inter-chromosomal translocation
chrX	95055871	chr11	9996517	inter-chromosomal translocation
chrX	97534689	chr33	20392648	inter-chromosomal translocation
chrX	97860308	chr28	34983541	inter-chromosomal translocation
chrX	99118974	chr24	39596692	inter-chromosomal translocation
chrX	99993871	chr20	35549678	inter-chromosomal translocation
chr9	12024427	chr1	81301383	inter-chromosomal translocation
chr9	12024830	chr1	81301382	inter-chromosomal translocation
chr9	12703321	chr2	22781012	inter-chromosomal translocation
chr9	13241256	chr7	41666366	inter-chromosomal translocation
chr9	18853106	chr29	26271106	inter-chromosomal translocation
chr9	19077524	chr10	23173314	inter-chromosomal translocation
chr9	19622924	chr38	21119283	inter-chromosomal translocation
chr9	19959276	chr5	18948260	inter-chromosomal translocation
chr9	21526482	chr13	22452924	inter-chromosomal translocation
chr9	22689793	chr30	33774506	inter-chromosomal translocation
chr9	23838611	chr36	30106584	inter-chromosomal translocation
chr9	25663004	chr10	26739866	inter-chromosomal translocation
chr9	25946739	chr24	46915779	inter-chromosomal translocation
chr9	26789507	chr32	31122957	inter-chromosomal translocation
chr9	27052365	chr35	24908315	inter-chromosomal translocation
chr9	28036706	chr21	23161881	inter-chromosomal translocation
chr9	28313703	chr32	31551185	inter-chromosomal translocation
chr9	29865089	chr27	36524425	inter-chromosomal translocation
chr9	30249237	chr1	12237013	inter-chromosomal translocation
chr9	31295470	chr2	42784073	inter-chromosomal translocation
chr9	31386282	chr3	84653490	inter-chromosomal translocation
chr9	31936783	chr25	39451227	inter-chromosomal translocation
chr9	33443457	chr6	9786541	inter-chromosomal translocation
chr9	37955758	chr28	13675619	inter-chromosomal translocation
chr9	40954033	chr3	26315758	inter-chromosomal translocation
chr9	42076792	chr23	17479406	inter-chromosomal translocation
chr9	44646490	chr5	84524836	inter-chromosomal translocation
chr9	44680924	chr11	2553688	inter-chromosomal translocation
chr9	47095898	chr11	71446735	inter-chromosomal translocation
chr9	4866376	chr15	51241721	inter-chromosomal translocation
chr9	51274021	chr16	53476408	inter-chromosomal translocation
chr9	52643174	chr22	22803235	inter-chromosomal translocation
chr9	53745136	chr4	38323844	inter-chromosomal translocation
chr9	54755867	chr6	62999821	inter-chromosomal translocation
chr9	54769579	chr12	14780909	inter-chromosomal translocation
chr9	54902644	chr5	69944604	inter-chromosomal translocation
chr9	55298278	chr13	11328407	inter-chromosomal translocation
chr9	55517508	chr23	43294431	inter-chromosomal translocation
chr9	55586766	chr1	3722363	inter-chromosomal translocation
chr9	58426360	chr30	18880781	inter-chromosomal translocation
chr9	60041893	chr20	5225986	inter-chromosomal translocation
chr9	60041902	chr20	5225978	inter-chromosomal translocation
chr9	60485084	chr10	24379983	inter-chromosomal translocation
chr9	6167723	chr32	793306	inter-chromosomal translocation
chr9	864174	chr20	29224206	inter-chromosomal translocation
chr8	10430142	chr3	64720860	inter-chromosomal translocation
chr8	10706103	chr6	32368878	inter-chromosomal translocation
chr8	10706172	chr22	38912313	inter-chromosomal translocation
chr8	14259482	chr36	1897952	inter-chromosomal translocation
chr8	16413120	chr22	51038588	inter-chromosomal translocation
chr8	16767408	chr6	62468230	inter-chromosomal translocation
chr8	1750640	chr4	81839515	inter-chromosomal translocation
chr8	17965233	chr11	7847360	inter-chromosomal translocation
chr8	20966136	chr30	31449594	inter-chromosomal translocation
chr8	28106653	chr24	41604786	inter-chromosomal translocation
chr8	28224438	chr28	21486030	inter-chromosomal translocation
chr8	29801833	chr17	52000488	inter-chromosomal translocation
chr8	30659236	chr3	85044042	inter-chromosomal translocation
chr8	32465487	chr18	52697055	inter-chromosomal translocation
chr8	33642368	chr1	109490929	inter-chromosomal translocation
chr8	33770186	chr2	75603003	inter-chromosomal translocation
chr8	34655772	chr6	44920111	inter-chromosomal translocation
chr8	3545442	chr1	27238687	inter-chromosomal translocation
chr8	35503491	chr33	24046328	inter-chromosomal translocation
chr8	3553472	chr1	27238676	inter-chromosomal translocation
chr8	4245673	chr35	7333002	inter-chromosomal translocation
chr8	43225202	chr23	30413404	inter-chromosomal translocation
chr8	46600207	chr33	30024035	inter-chromosomal translocation
chr8	47185604	chr18	17785818	inter-chromosomal translocation
chr8	47650506	chr5	77866241	inter-chromosomal translocation
chr8	4774955	chr16	7428038	inter-chromosomal translocation
chr8	48257190	chr7	44333788	inter-chromosomal translocation
chr8	49111558	chr7	79348718	inter-chromosomal translocation
chr8	4951042	chr11	50043998	inter-chromosomal translocation
chr8	50891887	chr24	26439827	inter-chromosomal translocation
chr8	51199481	chr18	53649780	inter-chromosomal translocation
chr8	53483338	chr1	36067431	inter-chromosomal translocation
chr8	58008426	chr1	94183498	inter-chromosomal translocation
chr8	63478464	chr14	48926628	inter-chromosomal translocation
chr8	63478464	chr14	48926629	inter-chromosomal translocation
chr8	64525678	chr2	84120606	inter-chromosomal translocation
chr8	64525681	chr2	84120808	inter-chromosomal translocation
chr8	65118038	chr2	83071832	inter-chromosomal translocation
chr8	65355400	chr5	29722882	inter-chromosomal translocation
chr8	71287363	chr5	45915850	inter-chromosomal translocation
chr8	72939340	chr19	24415517	inter-chromosomal translocation
chr8	73403598	chr29	31296185	inter-chromosomal translocation
chr8	74049600	chr3	65816438	inter-chromosomal translocation
chr8	74068789	chr17	11456660	inter-chromosomal translocation
chr7	10183588	chr25	4291839	inter-chromosomal translocation
chr7	16124512	chr29	7020243	inter-chromosomal translocation
chr7	17630427	chr15	31744506	inter-chromosomal translocation
chr7	18679977	chr31	38184266	inter-chromosomal translocation
chr7	19832187	chr36	30624548	inter-chromosomal translocation
chr7	22262465	chr35	5690907	inter-chromosomal translocation
chr7	23194826	chr18	37746793	inter-chromosomal translocation
chr7	23682998	chr28	1767246	inter-chromosomal translocation
chr7	26376619	chr25	21521780	inter-chromosomal translocation
chr7	26843146	chr4	30145772	inter-chromosomal translocation
chr7	31631247	chr29	3706937	inter-chromosomal translocation
chr7	3166304	chr1	45524950	inter-chromosomal translocation
chr7	32430338	chr3	62967636	inter-chromosomal translocation
chr7	35568455	chr27	18067359	inter-chromosomal translocation
chr7	43026646	chr10	41454956	inter-chromosomal translocation
chr7	47581842	chr5	32956956	inter-chromosomal translocation
chr7	47581855	chr5	32956868	inter-chromosomal translocation
chr7	48755309	chr26	19689899	inter-chromosomal translocation
chr7	53072485	chr15	33269785	inter-chromosomal translocation
chr7	53271205	chr17	3926050	inter-chromosomal translocation
chr7	55106858	chr10	1815793	inter-chromosomal translocation
chr7	55873032	chr4	68511492	inter-chromosomal translocation
chr7	57663523	chr28	15178720	inter-chromosomal translocation
chr7	64587471	chr22	18422602	inter-chromosomal translocation
chr7	70795715	chr3	52609	inter-chromosomal translocation
chr7	77823393	chr6	38160939	inter-chromosomal translocation
chr7	78148397	chr30	34461109	inter-chromosomal translocation
chr7	78499404	chr5	54626147	inter-chromosomal translocation
chr7	78688894	chr16	30920317	inter-chromosomal translocation
chr7	80949635	chr12	19546422	inter-chromosomal translocation
chr6	14051599	chr3	88962580	inter-chromosomal translocation
chr6	14088091	chr22	61085855	inter-chromosomal translocation
chr6	14475577	chr12	31278729	inter-chromosomal translocation
chr6	14645146	chr13	42227688	inter-chromosomal translocation
chr6	16974267	chr13	2563907	inter-chromosomal translocation
chr6	16974279	chr13	2563966	inter-chromosomal translocation
chr6	17059975	chr3	74350391	inter-chromosomal translocation
chr6	17630013	chr3	3516125	inter-chromosomal translocation
chr6	17630174	chr3	3516110	inter-chromosomal translocation
chr6	18153490	chr25	21675290	inter-chromosomal translocation
chr6	18768745	chr38	20491132	inter-chromosomal translocation
chr6	19022188	chr2	55805796	inter-chromosomal translocation
chr6	19181564	chr18	45045027	inter-chromosomal translocation
chr6	19382332	chr34	29314844	inter-chromosomal translocation
chr6	19638570	chr14	44833061	inter-chromosomal translocation
chr6	20367911	chr1	65994590	inter-chromosomal translocation
chr6	22108695	chr3	81286563	inter-chromosomal translocation
chr6	22165675	chr15	50435477	inter-chromosomal translocation
chr6	22403928	chr31	15158909	inter-chromosomal translocation
chr6	23653559	chr14	14297231	inter-chromosomal translocation
chr6	24863660	chr1	102750545	inter-chromosomal translocation
chr6	24865769	chr12	20983755	inter-chromosomal translocation
chr6	28307637	chr19	31102490	inter-chromosomal translocation
chr6	30605960	chr22	33808092	inter-chromosomal translocation
chr6	33080715	chr22	41038325	inter-chromosomal translocation
chr6	33550425	chr17	58824657	inter-chromosomal translocation
chr6	33656813	chr35	1745012	inter-chromosomal translocation
chr6	37307697	chr14	37564500	inter-chromosomal translocation
chr6	42978790	chr20	27801345	inter-chromosomal translocation
chr6	46164092	chr31	22165838	inter-chromosomal translocation
chr6	46164096	chr31	22165355	inter-chromosomal translocation
chr6	47190604	chr34	10199611	inter-chromosomal translocation
chr6	4838098	chr10	26069336	inter-chromosomal translocation
chr6	560875	chr17	39169382	inter-chromosomal translocation
chr6	5635192	chr14	39510112	inter-chromosomal translocation
chr6	57838012	chr12	14505613	inter-chromosomal translocation
chr6	61206543	chr23	16858404	inter-chromosomal translocation
chr6	65221928	chr29	10021593	inter-chromosomal translocation
chr6	74425808	chr23	7864818	inter-chromosomal translocation
chr6	76658385	chr27	3039553	inter-chromosomal translocation
chr6	9410666	chr1	43556950	inter-chromosomal translocation
chr5	10075994	chr13	1187348	inter-chromosomal translocation
chr5	11676695	chr19	53016614	inter-chromosomal translocation
chr5	12778596	chr15	42367203	inter-chromosomal translocation
chr5	16782788	chr31	37603557	inter-chromosomal translocation
chr5	16782789	chr31	37603844	inter-chromosomal translocation
chr5	16881913	chr36	20974607	inter-chromosomal translocation
chr5	29794503	chr20	4281525	inter-chromosomal translocation
chr5	31236819	chr18	24822481	inter-chromosomal translocation
chr5	33018801	chr21	30814013	inter-chromosomal translocation
chr5	36025176	chr28	16521893	inter-chromosomal translocation
chr5	42143456	chr14	36495215	inter-chromosomal translocation
chr5	45819151	chr29	22476524	inter-chromosomal translocation
chr5	46354821	chr30	38194372	inter-chromosomal translocation
chr5	46588417	chr28	19720366	inter-chromosomal translocation
chr5	48069995	chr28	26331869	inter-chromosomal translocation
chr5	48117227	chr36	14249982	inter-chromosomal translocation
chr5	51085942	chr1	15097552	inter-chromosomal translocation
chr5	5300799	chr22	13073166	inter-chromosomal translocation
chr5	54251885	chr10	68760510	inter-chromosomal translocation
chr5	56660804	chr37	18445515	inter-chromosomal translocation
chr5	58716886	chr4	37035064	inter-chromosomal translocation
chr5	63421477	chr17	51650391	inter-chromosomal translocation
chr5	74086342	chr2	30719190	inter-chromosomal translocation
chr5	78341860	chr19	40705463	inter-chromosomal translocation
chr5	79524628	chr25	25008310	inter-chromosomal translocation
chr5	80360188	chr36	17586568	inter-chromosomal translocation
chr5	80460922	chr15	38269483	inter-chromosomal translocation
chr5	80803322	chr22	7852658	inter-chromosomal translocation
chr5	81173249	chr15	50166615	inter-chromosomal translocation
chr5	81808577	chr13	19163748	inter-chromosomal translocation
chr5	85001329	chr22	38808753	inter-chromosomal translocation
chr5	85941608	chr23	12801264	inter-chromosomal translocation
chr5	86842839	chr29	17181899	inter-chromosomal translocation
chr4	14051738	chr10	57028407	inter-chromosomal translocation
chr4	14573021	chr1	55352764	inter-chromosomal translocation
chr4	15623713	chr3	16204277	inter-chromosomal translocation
chr4	16621883	chr36	27304001	inter-chromosomal translocation
chr4	16898	chr11	11606163	inter-chromosomal translocation
chr4	18632636	chr31	35535775	inter-chromosomal translocation
chr4	22876590	chr1	114091958	inter-chromosomal translocation
chr4	24540683	chr1	47668317	inter-chromosomal translocation
chr4	25449969	chr33	30836806	inter-chromosomal translocation
chr4	25480854	chr30	32599147	inter-chromosomal translocation
chr4	25621580	chr14	5902432	inter-chromosomal translocation
chr4	26336293	chr34	22964738	inter-chromosomal translocation
chr4	30312088	chr15	27986432	inter-chromosomal translocation
chr4	34629414	chr3	76207240	inter-chromosomal translocation
chr4	36685331	chr15	9470332	inter-chromosomal translocation
chr4	41637234	chr31	39502370	inter-chromosomal translocation
chr4	46771234	chr11	50802912	inter-chromosomal translocation
chr4	47804977	chr26	23063892	inter-chromosomal translocation
chr4	47808256	chr13	28246128	inter-chromosomal translocation
chr4	52910754	chr18	38113676	inter-chromosomal translocation
chr4	54523029	chr2	46762205	inter-chromosomal translocation
chr4	54903253	chr15	50399826	inter-chromosomal translocation
chr4	5922887	chr1	114249012	inter-chromosomal translocation
chr4	60232440	chr18	52335437	inter-chromosomal translocation
chr4	62165927	chr29	16578866	inter-chromosomal translocation
chr4	62468810	chr3	7067555	inter-chromosomal translocation
chr4	65603959	chr16	1671719	inter-chromosomal translocation
chr4	68528191	chr13	49434544	inter-chromosomal translocation
chr4	68621442	chr13	41118	inter-chromosomal translocation
chr4	77476266	chr34	1274070	inter-chromosomal translocation
chr4	80845766	chr27	36124065	inter-chromosomal translocation
chr4	81432626	chr2	75559574	inter-chromosomal translocation
chr4	81491743	chr1	26015103	inter-chromosomal translocation
chr4	84136273	chr22	48187896	inter-chromosomal translocation
chr4	84430616	chr18	37749345	inter-chromosomal translocation
chr4	85539662	chr10	54335752	inter-chromosomal translocation
chr4	86848677	chr16	7759675	inter-chromosomal translocation
chr4	9835919	chr18	8542518	inter-chromosomal translocation
chr38	11321656	chr18	16882100	inter-chromosomal translocation
chr38	16115517	chr25	44759893	inter-chromosomal translocation
chr38	16463461	chr1	82147326	inter-chromosomal translocation
chr38	17537622	chr25	12167558	inter-chromosomal translocation
chr38	17664220	chr10	14855219	inter-chromosomal translocation
chr38	20277940	chr13	9543507	inter-chromosomal translocation
chr38	20315072	chr16	23289734	inter-chromosomal translocation
chr38	21119317	chr27	2871510	inter-chromosomal translocation
chr38	21456138	chr13	46814837	inter-chromosomal translocation
chr38	22224293	chr27	27919825	inter-chromosomal translocation
chr38	5706612	chr16	37451829	inter-chromosomal translocation
chr38	6138241	chr32	12839172	inter-chromosomal translocation
chr38	86552	chr15	100270	inter-chromosomal translocation
chr38	8928561	chr12	57082443	inter-chromosomal translocation
chr37	13439931	chr32	17677626	inter-chromosomal translocation
chr37	14454944	chr3	58600827	inter-chromosomal translocation
chr37	16621739	chr28	16314476	inter-chromosomal translocation
chr37	1732860	chr18	41227736	inter-chromosomal translocation
chr37	17702620	chr10	7275551	inter-chromosomal translocation
chr37	19355943	chr32	8791420	inter-chromosomal translocation
chr37	19563223	chr23	26710169	inter-chromosomal translocation
chr37	28463432	chr25	18535635	inter-chromosomal translocation
chr37	30902919	chr31	9952799	inter-chromosomal translocation
chr37	3152145	chr10	38128586	inter-chromosomal translocation
chr37	5101134	chr18	42262882	inter-chromosomal translocation
chr37	5427870	chr29	33867264	inter-chromosomal translocation
chr37	5751952	chr15	63275074	inter-chromosomal translocation
chr37	6013999	chr32	33717570	inter-chromosomal translocation
chr37	7021832	chr19	29916524	inter-chromosomal translocation
chr36	10698087	chr35	23434505	inter-chromosomal translocation
chr36	17109064	chr25	17178062	inter-chromosomal translocation
chr36	17357632	chr1	3654608	inter-chromosomal translocation
chr36	17419555	chr25	20707685	inter-chromosomal translocation
chr36	17644196	chr10	11307128	inter-chromosomal translocation
chr36	19116562	chr12	46026062	inter-chromosomal translocation
chr36	19310064	chr30	21269953	inter-chromosomal translocation
chr36	20974594	chr12	59663334	inter-chromosomal translocation
chr36	26842094	chr31	3189439	inter-chromosomal translocation
chr36	28259782	chr2	79536314	inter-chromosomal translocation
chr36	30806873	chr2	57408645	inter-chromosomal translocation
chr35	11302087	chr11	8851001	inter-chromosomal translocation
chr35	16729427	chr34	19467647	inter-chromosomal translocation
chr35	18245619	chr18	42890699	inter-chromosomal translocation
chr35	19516868	chr2	82053585	inter-chromosomal translocation
chr35	19709075	chr23	21055050	inter-chromosomal translocation
chr35	2001	chr15	23329947	inter-chromosomal translocation
chr35	2012936	chr10	58398390	inter-chromosomal translocation
chr35	22707207	chr25	15141999	inter-chromosomal translocation
chr35	23108712	chr21	16335761	inter-chromosomal translocation
chr35	24820247	chr14	22893612	inter-chromosomal translocation
chr35	25521510	chr2	71889533	inter-chromosomal translocation
chr35	25900037	chr1	99746338	inter-chromosomal translocation
chr35	26515269	chr2	42542517	inter-chromosomal translocation
chr35	6266484	chr1	11638478	inter-chromosomal translocation
chr35	7955491	chr23	27162329	inter-chromosomal translocation
chr35	7998434	chr23	27162346	inter-chromosomal translocation
chr35	8133874	chr1	76976250	inter-chromosomal translocation
chr34	10837804	chr28	35399888	inter-chromosomal translocation
chr34	14204704	chr21	39631335	inter-chromosomal translocation
chr34	15523955	chr23	9617822	inter-chromosomal translocation
chr34	17721126	chr16	37834104	inter-chromosomal translocation
chr34	19956195	chr12	19467856	inter-chromosomal translocation
chr34	20502734	chr12	66482023	inter-chromosomal translocation
chr34	24727080	chr16	25304240	inter-chromosomal translocation
chr34	26251613	chr20	40740652	inter-chromosomal translocation
chr34	30683295	chr32	23673277	inter-chromosomal translocation
chr34	37585119	chr10	58051758	inter-chromosomal translocation
chr34	40395355	chr11	59040830	inter-chromosomal translocation
chr33	13293466	chr1	107920929	inter-chromosomal translocation
chr33	13805856	chr3	69571306	inter-chromosomal translocation
chr33	14093471	chr14	15324049	inter-chromosomal translocation
chr33	14465768	chr22	33949729	inter-chromosomal translocation
chr33	16752810	chr30	7157265	inter-chromosomal translocation
chr33	1900191	chr14	44207385	inter-chromosomal translocation
chr33	2269388	chr2	17080817	inter-chromosomal translocation
chr33	22911133	chr20	34115770	inter-chromosomal translocation
chr33	24852355	chr2	54303084	inter-chromosomal translocation
chr33	25287726	chr25	28703356	inter-chromosomal translocation
chr33	29856333	chr28	10889411	inter-chromosomal translocation
chr33	4109122	chr13	460777	inter-chromosomal translocation
chr33	8765267	chr10	61835426	inter-chromosomal translocation
chr32	14913425	chr1	99355617	inter-chromosomal translocation
chr32	16347689	chr2	72317530	inter-chromosomal translocation
chr32	16909119	chr14	16110350	inter-chromosomal translocation
chr32	24018712	chr16	7263933	inter-chromosomal translocation
chr32	24295887	chr14	38581919	inter-chromosomal translocation
chr32	26663179	chr19	20043834	inter-chromosomal translocation
chr32	26681466	chr12	6851864	inter-chromosomal translocation
chr32	2913933	chr1	28797582	inter-chromosomal translocation
chr32	29400192	chr18	11408455	inter-chromosomal translocation
chr32	32250687	chr20	31471475	inter-chromosomal translocation
chr32	34047803	chr14	25254551	inter-chromosomal translocation
chr32	36924640	chr26	17071915	inter-chromosomal translocation
chr32	4732215	chr15	40212972	inter-chromosomal translocation
chr32	4732911	chr15	40212957	inter-chromosomal translocation
chr32	4965895	chr17	27324719	inter-chromosomal translocation
chr32	4965909	chr17	27325472	inter-chromosomal translocation
chr32	538173	chr25	2301890	inter-chromosomal translocation
chr32	6046224	chr18	52041097	inter-chromosomal translocation
chr32	6851886	chr27	15988845	inter-chromosomal translocation
chr32	9792311	chr24	27311995	inter-chromosomal translocation
chr32	9792312	chr24	27311994	inter-chromosomal translocation
chr32	9843480	chr15	39027924	inter-chromosomal translocation
chr31	11067488	chr11	63580058	inter-chromosomal translocation
chr31	19057507	chr13	51916578	inter-chromosomal translocation
chr31	26824076	chr22	29360571	inter-chromosomal translocation
chr31	27448726	chr19	831419	inter-chromosomal translocation
chr31	34627507	chr1	43093927	inter-chromosomal translocation
chr31	951589	chr12	10536020	inter-chromosomal translocation
chr30	10347787	chr29	18101542	inter-chromosomal translocation
chr30	13066461	chr16	17682899	inter-chromosomal translocation
chr30	15280223	chr27	56190	inter-chromosomal translocation
chr30	15577258	chr3	77862312	inter-chromosomal translocation
chr30	16026564	chr10	48746865	inter-chromosomal translocation
chr30	18770120	chr11	46704039	inter-chromosomal translocation
chr30	27721403	chr18	16783757	inter-chromosomal translocation
chr30	2825820	chr12	61390303	inter-chromosomal translocation
chr30	29749330	chr14	48356768	inter-chromosomal translocation
chr30	33260317	chr3	48504720	inter-chromosomal translocation
chr30	34444300	chr22	39835051	inter-chromosomal translocation
chr30	36519159	chr13	3254046	inter-chromosomal translocation
chr30	36519160	chr13	3253951	inter-chromosomal translocation
chr30	36639173	chr1	76620443	inter-chromosomal translocation
chr30	38187983	chr1	31132861	inter-chromosomal translocation
chr30	38194372	chr10	29734853	inter-chromosomal translocation
chr30	3901639	chr3	49721425	inter-chromosomal translocation
chr30	7706774	chr17	37856882	inter-chromosomal translocation
chr30	8465079	chr18	14864473	inter-chromosomal translocation
chr3	14236900	chr16	55731079	inter-chromosomal translocation
chr3	15947706	chr21	31670705	inter-chromosomal translocation
chr3	18342455	chr15	54716681	inter-chromosomal translocation
chr3	22542997	chr21	48984642	inter-chromosomal translocation
chr3	22890284	chr10	64591068	inter-chromosomal translocation
chr3	27147915	chr14	19158003	inter-chromosomal translocation
chr3	27148362	chr14	19153396	inter-chromosomal translocation
chr3	29135706	chr11	20462020	inter-chromosomal translocation
chr3	31197756	chr18	25297658	inter-chromosomal translocation
chr3	35797333	chr12	10392927	inter-chromosomal translocation
chr3	36753270	chr26	6086759	inter-chromosomal translocation
chr3	41591545	chr20	2671407	inter-chromosomal translocation
chr3	50263516	chr20	40969076	inter-chromosomal translocation
chr3	50925410	chr17	57428093	inter-chromosomal translocation
chr3	50925584	chr17	57428154	inter-chromosomal translocation
chr3	52372900	chr27	38108907	inter-chromosomal translocation
chr3	53518665	chr26	2273707	inter-chromosomal translocation
chr3	55204759	chr20	55279782	inter-chromosomal translocation
chr3	55531833	chr29	22517335	inter-chromosomal translocation
chr3	57458231	chr1	13654803	inter-chromosomal translocation
chr3	70127498	chr28	34584079	inter-chromosomal translocation
chr3	71478718	chr20	44939686	inter-chromosomal translocation
chr3	7203540	chr1	110062849	inter-chromosomal translocation
chr3	73346189	chr1	97262443	inter-chromosomal translocation
chr3	76257194	chr1	61951514	inter-chromosomal translocation
chr3	76438042	chr22	53913569	inter-chromosomal translocation
chr3	80190716	chr16	59366645	inter-chromosomal translocation
chr3	86778272	chr20	38710481	inter-chromosomal translocation
chr3	86778334	chr20	38710500	inter-chromosomal translocation
chr3	88888957	chr20	15788417	inter-chromosomal translocation
chr3	91673416	chr26	31462951	inter-chromosomal translocation
chr3	91674605	chr26	31462956	inter-chromosomal translocation
chr3	9661957	chr20	19744452	inter-chromosomal translocation
chr29	11276426	chr23	37785643	inter-chromosomal translocation
chr29	11276762	chr23	37785637	inter-chromosomal translocation
chr29	15176167	chr2	1825455	inter-chromosomal translocation
chr29	15526581	chr12	45402722	inter-chromosomal translocation
chr29	16580803	chr10	23792494	inter-chromosomal translocation
chr29	19416023	chr22	39420780	inter-chromosomal translocation
chr29	21384629	chr12	32147853	inter-chromosomal translocation
chr29	22336165	chr10	12304222	inter-chromosomal translocation
chr29	22476426	chr15	9768623	inter-chromosomal translocation
chr29	23811019	chr18	52277846	inter-chromosomal translocation
chr29	30017283	chr1	44250176	inter-chromosomal translocation
chr29	30692408	chr1	61319157	inter-chromosomal translocation
chr29	30972275	chr14	49087799	inter-chromosomal translocation
chr29	30972376	chr28	20635642	inter-chromosomal translocation
chr29	32093112	chr27	5753161	inter-chromosomal translocation
chr29	34895126	chr16	38591571	inter-chromosomal translocation
chr29	39333116	chr23	3625763	inter-chromosomal translocation
chr29	40526375	chr23	34326163	inter-chromosomal translocation
chr29	7780408	chr18	43627732	inter-chromosomal translocation
chr29	7780421	chr18	43627569	inter-chromosomal translocation
chr28	12175829	chr1	43539228	inter-chromosomal translocation
chr28	14153997	chr27	5407904	inter-chromosomal translocation
chr28	15166677	chr19	6264760	inter-chromosomal translocation
chr28	15166677	chr20	43267789	inter-chromosomal translocation
chr28	15304906	chr2	49060655	inter-chromosomal translocation
chr28	15938228	chr22	52472199	inter-chromosomal translocation
chr28	17609904	chr12	41969009	inter-chromosomal translocation
chr28	23967121	chr26	36264792	inter-chromosomal translocation
chr28	24667509	chr23	9251657	inter-chromosomal translocation
chr28	256093	chr26	20953816	inter-chromosomal translocation
chr28	26196549	chr14	29187971	inter-chromosomal translocation
chr28	29263405	chr2	15323758	inter-chromosomal translocation
chr28	32368881	chr1	109124182	inter-chromosomal translocation
chr28	34717022	chr21	12873653	inter-chromosomal translocation
chr28	36674676	chr1	101669150	inter-chromosomal translocation
chr28	6580177	chr1	60442242	inter-chromosomal translocation
chr28	678896	chr10	4472124	inter-chromosomal translocation
chr28	7320282	chr11	58738836	inter-chromosomal translocation
chr28	7320318	chr11	58738827	inter-chromosomal translocation
chr27	13715358	chr14	23901010	inter-chromosomal translocation
chr27	22145180	chr17	59720194	inter-chromosomal translocation
chr27	23018958	chr26	30443216	inter-chromosomal translocation
chr27	25782710	chr13	32825269	inter-chromosomal translocation
chr27	3398907	chr2	64154024	inter-chromosomal translocation
chr27	37958200	chr11	73473094	inter-chromosomal translocation
chr27	43537570	chr16	46491137	inter-chromosomal translocation
chr27	4485046	chr22	20872202	inter-chromosomal translocation
chr27	45675700	chr15	32649393	inter-chromosomal translocation
chr27	5661575	chr13	3090647	inter-chromosomal translocation
chr27	6130411	chr11	58690849	inter-chromosomal translocation
chr27	6320626	chr16	15267110	inter-chromosomal translocation
chr26	16223510	chr17	46763213	inter-chromosomal translocation
chr26	17222003	chr12	54085377	inter-chromosomal translocation
chr26	23672651	chr23	3826549	inter-chromosomal translocation
chr26	28952239	chr19	52772817	inter-chromosomal translocation
chr26	33194915	chr25	17463020	inter-chromosomal translocation
chr26	33507245	chr1	59643162	inter-chromosomal translocation
chr26	33512462	chr10	22495399	inter-chromosomal translocation
chr26	9571405	chr10	64884629	inter-chromosomal translocation
chr26	9690605	chr22	49906925	inter-chromosomal translocation
chr26	9712753	chr25	44185706	inter-chromosomal translocation
chr26	9712756	chr11	2575262	inter-chromosomal translocation
chr25	12267770	chr18	52868101	inter-chromosomal translocation
chr25	15390125	chr16	42882274	inter-chromosomal translocation
chr25	165518	chr23	23025269	inter-chromosomal translocation
chr25	18361372	chr18	55032947	inter-chromosomal translocation
chr25	198545	chr17	43833667	inter-chromosomal translocation
chr25	20144465	chr11	26252843	inter-chromosomal translocation
chr25	21872387	chr11	6778442	inter-chromosomal translocation
chr25	22797682	chr15	35541624	inter-chromosomal translocation
chr25	29384834	chr15	3331155	inter-chromosomal translocation
chr25	30869446	chr21	13781355	inter-chromosomal translocation
chr25	37262768	chr1	35666308	inter-chromosomal translocation
chr25	4030579	chr12	59454258	inter-chromosomal translocation
chr25	41784028	chr24	36484729	inter-chromosomal translocation
chr25	47308122	chr12	7609588	inter-chromosomal translocation
chr25	50266905	chr20	471669	inter-chromosomal translocation
chr24	29672390	chr18	5804451	inter-chromosomal translocation
chr24	32285029	chr16	26731557	inter-chromosomal translocation
chr24	37112687	chr1	88314493	inter-chromosomal translocation
chr24	39540465	chr10	13284877	inter-chromosomal translocation
chr24	42387842	chr2	59579015	inter-chromosomal translocation
chr24	43858224	chr17	12552496	inter-chromosomal translocation
chr24	45410678	chr1	120353036	inter-chromosomal translocation
chr24	7615302	chr22	60623721	inter-chromosomal translocation
chr24	8842960	chr20	18361499	inter-chromosomal translocation
chr23	11279745	chr16	28942549	inter-chromosomal translocation
chr23	11382978	chr11	29540146	inter-chromosomal translocation
chr23	1184003	chr15	39657405	inter-chromosomal translocation
chr23	14237719	chr1	49296777	inter-chromosomal translocation
chr23	32509718	chr21	49651796	inter-chromosomal translocation
chr23	33779993	chr11	17218510	inter-chromosomal translocation
chr23	34559778	chr15	12523811	inter-chromosomal translocation
chr23	37330757	chr11	899690	inter-chromosomal translocation
chr23	41527527	chr22	21344284	inter-chromosomal translocation
chr23	42256126	chr17	36935683	inter-chromosomal translocation
chr23	49407536	chr15	35942997	inter-chromosomal translocation
chr23	49540022	chr2	18529285	inter-chromosomal translocation
chr23	9681615	chr1	114434891	inter-chromosomal translocation
chr22	13073166	chr11	19410219	inter-chromosomal translocation
chr22	23189450	chr2	26160080	inter-chromosomal translocation
chr22	25954072	chr1	42750110	inter-chromosomal translocation
chr22	29371470	chr10	45241346	inter-chromosomal translocation
chr22	29371471	chr15	56823669	inter-chromosomal translocation
chr22	31826642	chr1	80351021	inter-chromosomal translocation
chr22	40723621	chr13	2277917	inter-chromosomal translocation
chr22	46343729	chr15	17209729	inter-chromosomal translocation
chr22	48345258	chr17	63000217	inter-chromosomal translocation
chr22	5367603	chr11	67359339	inter-chromosomal translocation
chr22	54547917	chr10	37407891	inter-chromosomal translocation
chr22	7886107	chr15	13357738	inter-chromosomal translocation
chr21	10570435	chr14	58714429	inter-chromosomal translocation
chr21	1087294	chr16	20921024	inter-chromosomal translocation
chr21	10973170	chr1	116518500	inter-chromosomal translocation
chr21	12256656	chr2	53527775	inter-chromosomal translocation
chr21	13811746	chr2	30844801	inter-chromosomal translocation
chr21	20931506	chr20	37427084	inter-chromosomal translocation
chr21	23161881	chr16	55588604	inter-chromosomal translocation
chr21	24375278	chr15	6119498	inter-chromosomal translocation
chr21	29911325	chr13	7501027	inter-chromosomal translocation
chr21	34249156	chr18	37185032	inter-chromosomal translocation
chr21	44297238	chr12	11321655	inter-chromosomal translocation
chr21	45121358	chr2	74445097	inter-chromosomal translocation
chr21	7518464	chr2	54303057	inter-chromosomal translocation
chr20	12132446	chr1	80376830	inter-chromosomal translocation
chr20	2140276	chr10	68778126	inter-chromosomal translocation
chr20	27820488	chr13	23173506	inter-chromosomal translocation
chr20	3146629	chr13	39001949	inter-chromosomal translocation
chr20	31573261	chr12	33619856	inter-chromosomal translocation
chr20	31573853	chr12	33619868	inter-chromosomal translocation
chr20	36669060	chr1	108708016	inter-chromosomal translocation
chr20	38577381	chr15	46033221	inter-chromosomal translocation
chr20	43438661	chr19	34269664	inter-chromosomal translocation
chr20	46298002	chr12	49008372	inter-chromosomal translocation
chr20	47166891	chr17	12576432	inter-chromosomal translocation
chr20	47255936	chr17	61333414	inter-chromosomal translocation
chr20	49589779	chr17	38503246	inter-chromosomal translocation
chr20	5931835	chr12	9854629	inter-chromosomal translocation
chr20	8464690	chr16	42523201	inter-chromosomal translocation
chr20	8464812	chr16	42523207	inter-chromosomal translocation
chr2	1091673	chr11	5964804	inter-chromosomal translocation
chr2	12892308	chr13	62670422	inter-chromosomal translocation
chr2	13714736	chr12	42875404	inter-chromosomal translocation
chr2	13714746	chr12	42875068	inter-chromosomal translocation
chr2	20786430	chr18	53844827	inter-chromosomal translocation
chr2	21350262	chr1	94181736	inter-chromosomal translocation
chr2	23704704	chr14	12677526	inter-chromosomal translocation
chr2	25490003	chr12	62682677	inter-chromosomal translocation
chr2	35563352	chr17	37290687	inter-chromosomal translocation
chr2	37255553	chr17	4673578	inter-chromosomal translocation
chr2	37255556	chr17	4673400	inter-chromosomal translocation
chr2	41981617	chr17	59175554	inter-chromosomal translocation
chr2	49984180	chr14	53149017	inter-chromosomal translocation
chr2	49984180	chr14	53149019	inter-chromosomal translocation
chr2	57975010	chr13	7122257	inter-chromosomal translocation
chr2	67736267	chr19	51455896	inter-chromosomal translocation
chr2	67736272	chr19	51455940	inter-chromosomal translocation
chr2	68898734	chr1	108061227	inter-chromosomal translocation
chr2	73479613	chr16	39752332	inter-chromosomal translocation
chr2	84606565	chr13	31162547	inter-chromosomal translocation
chr19	12538276	chr15	54717253	inter-chromosomal translocation
chr19	1817198	chr11	2553690	inter-chromosomal translocation
chr19	34273201	chr11	40561341	inter-chromosomal translocation
chr19	34868522	chr17	29787584	inter-chromosomal translocation
chr19	35974888	chr11	35836833	inter-chromosomal translocation
chr19	41240633	chr16	42220792	inter-chromosomal translocation
chr19	41476084	chr12	51347845	inter-chromosomal translocation
chr19	43696947	chr1	27013073	inter-chromosomal translocation
chr19	51593832	chr18	52745305	inter-chromosomal translocation
chr19	5677537	chr15	24136288	inter-chromosomal translocation
chr18	30195359	chr1	31335999	inter-chromosomal translocation
chr18	33622258	chr14	29545205	inter-chromosomal translocation
chr18	37248417	chr16	39311997	inter-chromosomal translocation
chr18	41406417	chr16	45735692	inter-chromosomal translocation
chr18	49324973	chr17	3345047	inter-chromosomal translocation
chr18	50180206	chr1	51508361	inter-chromosomal translocation
chr18	52172545	chr15	26771559	inter-chromosomal translocation
chr17	11723571	chr12	21583128	inter-chromosomal translocation
chr17	34077311	chr11	66123826	inter-chromosomal translocation
chr17	37204609	chr14	25511009	inter-chromosomal translocation
chr17	37735150	chr14	30359064	inter-chromosomal translocation
chr17	40877566	chr11	18940262	inter-chromosomal translocation
chr17	48944192	chr13	52139261	inter-chromosomal translocation
chr17	58571520	chr10	3700544	inter-chromosomal translocation
chr17	62924016	chr11	37619554	inter-chromosomal translocation
chr17	7106506	chr10	61064597	inter-chromosomal translocation
chr17	7111583	chr1	49450617	inter-chromosomal translocation
chr17	9593014	chr12	5686457	inter-chromosomal translocation
chr16	21883228	chr1	108278752	inter-chromosomal translocation
chr16	25688935	chr10	17343581	inter-chromosomal translocation
chr16	3981291	chr11	4200416	inter-chromosomal translocation
chr16	44787610	chr13	13930399	inter-chromosomal translocation
chr16	51453409	chr1	40106488	inter-chromosomal translocation
chr16	52499629	chr12	45027042	inter-chromosomal translocation
chr15	18387700	chr1	86865278	inter-chromosomal translocation
chr15	30960491	chr12	529109	inter-chromosomal translocation
chr15	33686792	chr1	38491249	inter-chromosomal translocation
chr15	37774859	chr1	111548823	inter-chromosomal translocation
chr15	51008280	chr13	2859120	inter-chromosomal translocation
chr15	8102432	chr11	35065590	inter-chromosomal translocation
chr14	42002848	chr1	13734743	inter-chromosomal translocation
chr14	49159994	chr13	56774705	inter-chromosomal translocation
chr14	56284636	chr12	5640963	inter-chromosomal translocation
chr14	5788090	chr11	70811603	inter-chromosomal translocation
chr14	59789132	chr10	7244610	inter-chromosomal translocation
chr14	7436023	chr10	5424798	inter-chromosomal translocation
chr13	11559023	chr12	55494442	inter-chromosomal translocation
chr13	19662	chr10	16000858	inter-chromosomal translocation
chr13	31167807	chr11	70011618	inter-chromosomal translocation
chr13	45491916	chr12	646277	inter-chromosomal translocation
chr12	15355888	chr1	82817338	inter-chromosomal translocation
chr12	3131222	chr1	27907897	inter-chromosomal translocation
chr12	32947905	chr11	53993924	inter-chromosomal translocation
chr12	3956584	chr10	13075243	inter-chromosomal translocation
chr12	45903190	chr10	6190748	inter-chromosomal translocation
chr12	56425878	chr1	109891243	inter-chromosomal translocation
chr12	6851867	chr1	105619410	inter-chromosomal translocation
chr12	6908002	chr11	46228783	inter-chromosomal translocation
chr12	69517202	chr10	11560372	inter-chromosomal translocation
chr11	36345246	chr1	115309774	inter-chromosomal translocation
chr11	45026709	chr1	37049443	inter-chromosomal translocation
chr11	54387163	chr1	113030754	inter-chromosomal translocation
chr11	69517557	chr1	107564572	inter-chromosomal translocation
chr10	41470744	chr1	38491247	inter-chromosomal translocation
chr10	43248568	chr1	104635271	inter-chromosomal translocation
chr10	4745519	chr1	47019084	inter-chromosomal translocation
chr10	64322817	chr1	73470103	inter-chromosomal translocation
chr10	65309677	chr1	47212888	inter-chromosomal translocation
chr10	68800844	chr1	6317122	inter-chromosomal translocation
chr10	949064	chr1	47871038	inter-chromosomal translocation
