# Supplementary material for: Whole genome resequencing of the Iranian native dogs and wolves to unravel variome during dog domestication
Source: BMC Genomics. 2020 Mar 4;21:207. doi: 10.1186/s12864-020-6619-8 (PMC7057629; doi:10.1186/s12864-020-6619-8)
Supplement: Supplementary file 4 — Additional file 4: Table S18. The total number of deletions and inversions in dog and wolf genomes. [file 12864_2020_6619_MOESM4_ESM.xlsx]

## Sheet: merged.deletion.dog
chr1	627746	627963
chr1	890372	890429
chr1	1134296	1134465
chr1	1545765	1545842
chr1	2366625	2366830
chr1	4688174	4688490
chr1	4848771	4848970
chr1	5167917	5167972
chr1	5247560	5247745
chr1	5308053	5308379
chr1	5812960	5813043
chr1	5914885	5914909
chr1	6313399	6314262
chr1	6421244	6421361
chr1	6453028	6453407
chr1	8038296	8038872
chr1	8154283	8160777
chr1	8163455	8163557
chr1	8172010	8172138
chr1	8454040	8521909
chr1	8535180	8590756
chr1	8590945	8611119
chr1	8611238	8680071
chr1	8680181	8707062
chr1	9122036	9122233
chr1	9205484	9205678
chr1	9249563	9249724
chr1	9258037	9258232
chr1	9356242	9356440
chr1	9401986	9402149
chr1	9681903	9681972
chr1	9707461	9707665
chr1	9795007	9795059
chr1	10543344	10543530
chr1	10577882	10578002
chr1	10591678	10593586
chr1	10608036	10608180
chr1	10704367	10705618
chr1	10734307	10734392
chr1	10913732	10914118
chr1	11240488	11241221
chr1	11556577	11558530
chr1	11654724	11654889
chr1	11796405	11796507
chr1	12192857	12192912
chr1	12266090	12266210
chr1	13397765	13397786
chr1	13402406	13597284
chr1	13880375	13880618
chr1	13982342	13982430
chr1	14057950	14058068
chr1	14909920	14910053
chr1	15442982	15443200
chr1	15655688	15655965
chr1	15664811	15677291
chr1	15754151	15754278
chr1	16146881	16889593
chr1	17021360	17023408
chr1	17023529	17025654
chr1	17029671	17035993
chr1	17071696	17071900
chr1	17188244	17188374
chr1	17314636	17314826
chr1	17317932	17318145
chr1	17549796	17550016
chr1	18085965	18086174
chr1	18130161	18130799
chr1	18363523	18365091
chr1	18809409	18809494
chr1	18830704	18830883
chr1	18898427	18898567
chr1	19039161	19039264
chr1	19584299	19584425
chr1	21036948	21037250
chr1	21976441	21976619
chr1	22114956	22115095
chr1	22399566	22399690
chr1	22474007	22474239
chr1	22649155	22649283
chr1	22981677	22981846
chr1	23078847	23079071
chr1	23129666	23129916
chr1	23193073	23199916
chr1	23337534	23337663
chr1	23582760	23582916
chr1	23752290	23752516
chr1	23849405	23849629
chr1	23850077	23850603
chr1	23867893	23868207
chr1	23878903	23878984
chr1	23971194	23971253
chr1	24298194	24298643
chr1	24344867	24345071
chr1	24414298	24415204
chr1	24423424	24423770
chr1	24673630	24673712
chr1	24759194	24759285
chr1	24891929	24892008
chr1	24956302	24956546
chr1	25398750	25398858
chr1	25585846	25585939
chr1	25709943	25710728
chr1	26171301	26173077
chr1	26277270	26277520
chr1	27088625	27088719
chr1	27118242	27118333
chr1	28287858	28288069
chr1	28362798	28362945
chr1	28531281	28533415
chr1	28677838	28677985
chr1	29118997	29119126
chr1	29321450	29321513
chr1	29748050	29748147
chr1	29751210	29751278
chr1	29857545	29857693
chr1	29858788	29858920
chr1	29905700	29905900
chr1	29951920	29954509
chr1	30439347	30443368
chr1	30541955	30542420
chr1	30564111	30564210
chr1	30840530	30840806
chr1	31027001	31027282
chr1	31032605	31032754
chr1	31184025	31184213
chr1	31584172	31584287
chr1	31745825	31746033
chr1	31795878	31796486
chr1	31862240	31862360
chr1	32163434	32163913
chr1	32286043	32286215
chr1	32855459	32857925
chr1	33365756	33365884
chr1	33949596	33949733
chr1	34089302	34089425
chr1	34090071	34090542
chr1	34458420	34458534
chr1	34747444	34747664
chr1	34935319	34935443
chr1	35019695	35019815
chr1	35083678	35083881
chr1	35161622	35161917
chr1	35180320	35180508
chr1	35186255	35187222
chr1	35217392	35217456
chr1	35352731	35352840
chr1	35508752	35508952
chr1	35569927	35573004
chr1	35770300	35770397
chr1	35909907	35910071
chr1	36058996	36059205
chr1	36990163	36990272
chr1	37004461	37004527
chr1	37192129	37192248
chr1	37351322	37351422
chr1	37352387	37352602
chr1	37419892	37425981
chr1	37453496	37453712
chr1	37692954	37693040
chr1	37784698	37787497
chr1	38243736	38243964
chr1	38290133	38290240
chr1	38334052	38334247
chr1	38441266	38441393
chr1	38785894	38786502
chr1	39145883	39146015
chr1	39219552	39219755
chr1	39296941	39297057
chr1	39450608	39450892
chr1	39565034	39565158
chr1	39803618	39803790
chr1	40131807	40131946
chr1	40346652	40346769
chr1	40528230	40528261
chr1	40844008	40844118
chr1	41580380	41580670
chr1	41656280	41656486
chr1	41771939	41772154
chr1	42107211	42113365
chr1	42129403	42129686
chr1	42144893	42145105
chr1	42208804	42286990
chr1	42287128	42325915
chr1	42326049	42359279
chr1	42359461	42364070
chr1	42515123	42515205
chr1	42912284	42917260
chr1	43251346	43251457
chr1	43536766	43537119
chr1	43630875	43631057
chr1	44138430	44138540
chr1	44270951	44271208
chr1	44712038	44713990
chr1	44758676	44760356
chr1	44773993	44774210
chr1	45059583	45059651
chr1	45265158	45265442
chr1	45514814	45515551
chr1	46036209	46039931
chr1	46815289	46815387
chr1	47102533	47102758
chr1	47291360	47291537
chr1	47500397	47500930
chr1	47598133	47598205
chr1	47711952	47712225
chr1	48001575	48001808
chr1	48110561	48110836
chr1	48270933	48271128
chr1	48566165	48566323
chr1	48637851	48637949
chr1	48931178	48931285
chr1	49072850	49072985
chr1	49183444	49184560
chr1	49322727	49322812
chr1	49324702	49324771
chr1	49444051	49444355
chr1	50307528	50307778
chr1	50367813	50374024
chr1	50406762	50406905
chr1	50496555	50496686
chr1	50525189	50525379
chr1	50698979	50699353
chr1	50721640	50721749
chr1	50888576	50888651
chr1	51030980	51031052
chr1	51035568	51035646
chr1	51055553	51059027
chr1	52087817	52087954
chr1	52252932	52254631
chr1	52469535	52475682
chr1	52572637	52573021
chr1	52681713	52682279
chr1	52837907	52843789
chr1	52950291	52950715
chr1	52958405	52958538
chr1	53133217	53133402
chr1	53353628	53360001
chr1	53790226	53790328
chr1	53858640	53858763
chr1	53885916	53886032
chr1	54093200	54093473
chr1	54140144	54146299
chr1	54203881	54205245
chr1	54304257	54304978
chr1	54422530	54422605
chr1	54739514	54739529
chr1	54748466	54748531
chr1	54748712	54748836
chr1	55086261	55087949
chr1	55188665	55189114
chr1	55193173	55193232
chr1	55254576	55254786
chr1	55296963	55297060
chr1	55308694	55308853
chr1	55721413	55721642
chr1	55846724	55846865
chr1	55939873	55941281
chr1	55987057	55987264
chr1	56089317	56089432
chr1	56178318	56181210
chr1	56415461	56415539
chr1	56431015	56431082
chr1	56431549	56434456
chr1	56447259	56447339
chr1	56505199	56505316
chr1	56645962	56646150
chr1	57091234	57091316
chr1	57228786	57228998
chr1	57500581	57500697
chr1	57622012	57622327
chr1	57708974	57709096
chr1	57746371	57746424
chr1	57761368	57761494
chr1	57980588	57982083
chr1	58708976	58709735
chr1	59559201	59559826
chr1	59647046	59647115
chr1	60097936	60098210
chr1	60155834	60155974
chr1	60307939	60308070
chr1	60418859	60419026
chr1	60452085	60452303
chr1	60611698	60611838
chr1	60639001	60639071
chr1	60972463	60972626
chr1	61062408	61062548
chr1	61118555	61118661
chr1	61321480	61321534
chr1	61380178	61380315
chr1	61639531	61639684
chr1	62050385	62050616
chr1	62218804	62219546
chr1	62244576	62244821
chr1	62294083	62294135
chr1	62693016	62693145
chr1	63780395	63781654
chr1	64800546	64800876
chr1	64884773	64884904
chr1	65351000	65351430
chr1	65829412	65829611
chr1	65863245	65863496
chr1	65951574	65951775
chr1	65965827	65965945
chr1	65984437	65984555
chr1	66286245	66287008
chr1	66490371	66491266
chr1	66610714	66610883
chr1	67090397	67090521
chr1	67374420	67374521
chr1	67595598	67595796
chr1	68496051	68496311
chr1	69072951	69073074
chr1	69285435	69285546
chr1	69414698	69414824
chr1	69587290	69587788
chr1	69596846	69598024
chr1	69603712	69609958
chr1	69632656	69632768
chr1	69733238	69733421
chr1	69759198	69759864
chr1	69845544	69845665
chr1	69944786	69944961
chr1	69951130	69951227
chr1	70052107	70052235
chr1	70061560	70064650
chr1	70166913	70167234
chr1	70286117	70286214
chr1	70286636	70286816
chr1	70364751	70364856
chr1	70471121	70471196
chr1	70612322	70612539
chr1	70788993	70789045
chr1	70792939	70793128
chr1	70815323	70815499
chr1	70822353	70822565
chr1	70881667	70883062
chr1	71037630	71037783
chr1	71169877	71170129
chr1	72221294	72221557
chr1	72523649	72523858
chr1	72545726	72545847
chr1	73014317	73014564
chr1	73016221	73016342
chr1	73071023	73071585
chr1	73124273	73124712
chr1	73510274	73510546
chr1	73791897	73794463
chr1	74561452	74561663
chr1	74741378	74742043
chr1	74859629	74859830
chr1	75244270	75250640
chr1	75473899	75473962
chr1	75660064	75660257
chr1	75826482	75826790
chr1	76078199	76078348
chr1	76210185	76210437
chr1	76478750	76478873
chr1	76869826	76870077
chr1	77108674	77108820
chr1	77421486	77421608
chr1	77440999	77441172
chr1	77483899	77484013
chr1	78404921	78405127
chr1	78545057	78545365
chr1	78784617	78784823
chr1	79137357	79137638
chr1	79189148	79189282
chr1	79446721	79446974
chr1	79457023	79457304
chr1	80230898	80231161
chr1	80333667	80333840
chr1	80570968	80571023
chr1	81607026	81607216
chr1	81658634	81658764
chr1	81955838	81955958
chr1	82415579	82415793
chr1	82488087	82488215
chr1	82573525	82573634
chr1	82877364	82877471
chr1	83057105	83057474
chr1	83129917	83130160
chr1	83299664	83299820
chr1	83504427	83504627
chr1	83717661	83718505
chr1	84055268	84055467
chr1	84251774	84251963
chr1	84405838	84407902
chr1	84492634	84493146
chr1	84676853	84676971
chr1	84720225	84720359
chr1	84844665	84844866
chr1	84983445	84983574
chr1	85283449	85283575
chr1	85457606	85457815
chr1	85597812	85598041
chr1	85639543	85639673
chr1	85947656	85947754
chr1	85953395	85953508
chr1	85962969	85963178
chr1	86124975	86125110
chr1	86132460	86132598
chr1	86193184	86193244
chr1	86332592	86332848
chr1	86415484	86415716
chr1	86421440	86421557
chr1	86602779	86602825
chr1	86954471	86954701
chr1	86962374	86962502
chr1	86983589	86989731
chr1	87180836	87180914
chr1	87350471	87350536
chr1	87399044	87399151
chr1	87551460	87554254
chr1	87731745	87731931
chr1	88027077	88027182
chr1	88103199	88103495
chr1	88110492	88110693
chr1	88121393	88121599
chr1	88162566	88162740
chr1	88167647	88168032
chr1	88264973	88265098
chr1	88287370	88287512
chr1	88310446	88310506
chr1	88393951	88394155
chr1	88513030	88519251
chr1	88589255	88589452
chr1	89409672	89409799
chr1	89417003	89417249
chr1	89423391	89423613
chr1	89586399	89586496
chr1	89906050	89906248
chr1	90240173	90240325
chr1	90504100	90504262
chr1	90952460	90952520
chr1	90955588	90955679
chr1	91198332	91200316
chr1	92089270	92089401
chr1	93317759	93318165
chr1	93611659	93612307
chr1	94454440	94454672
chr1	94655638	94655926
chr1	94755463	94755576
chr1	94961167	94961402
chr1	95026713	95027029
chr1	95164131	95164211
chr1	95371488	95371589
chr1	95383053	95383259
chr1	95417549	95418362
chr1	95852918	95853036
chr1	95902717	95902895
chr1	96851108	96851241
chr1	97172080	97172340
chr1	97534092	97534497
chr1	97645602	97645724
chr1	97747843	97748639
chr1	98712561	98714651
chr1	99246296	99246431
chr1	99274393	99274583
chr1	99359140	99359278
chr1	99443129	99465642
chr1	99469508	99469647
chr1	99525172	99525287
chr1	99593488	99593641
chr1	99618537	99618764
chr1	99659612	99659738
chr1	100058497	100058768
chr1	100126561	100126795
chr1	100401145	100401245
chr1	101325952	101326339
chr1	101407544	101407769
chr1	101519466	101519722
chr1	101784510	101784983
chr1	102074945	102078238
chr1	102078486	102078707
chr1	102078792	102079058
chr1	102079179	102079262
chr1	102079342	102084621
chr1	102084760	102084899
chr1	102085014	102086333
chr1	102086485	102086780
chr1	102088084	102091278
chr1	102183125	102183427
chr1	102301989	102302078
chr1	102302196	102304278
chr1	102304401	102304495
chr1	102304584	102304788
chr1	102305578	102305722
chr1	102435766	102435873
chr1	102521202	102521267
chr1	102575426	102575685
chr1	102585936	102586283
chr1	102647968	102654258
chr1	102761399	102761495
chr1	102830103	102830245
chr1	103011303	103011485
chr1	103280547	103475783
chr1	103804685	103804920
chr1	103863741	103863859
chr1	103877385	103877584
chr1	104043501	104043624
chr1	104063286	104063399
chr1	104340122	104340342
chr1	104574341	104574452
chr1	104605422	104605595
chr1	104885226	104885427
chr1	104905593	104905705
chr1	105359856	105359973
chr1	105442185	105442239
chr1	105547588	105547734
chr1	105558649	105558832
chr1	105582081	105582768
chr1	105790814	105790952
chr1	105833869	105834186
chr1	105995097	105995194
chr1	106137437	106137501
chr1	106245478	106247415
chr1	106625512	106625618
chr1	107012270	107012649
chr1	107226671	107226843
chr1	107229361	107229575
chr1	107255943	107255997
chr1	107367153	107367516
chr1	107735302	107735369
chr1	107862747	107862860
chr1	108091731	108091932
chr1	108097748	108097857
chr1	108200267	108200486
chr1	108336760	108336934
chr1	108358033	108358131
chr1	108697010	108697110
chr1	108714062	108714271
chr1	108969269	108969334
chr1	109118317	109118381
chr1	109401653	109401730
chr1	109666546	109666744
chr1	109813159	109813254
chr1	109991675	109991774
chr1	109997247	109997341
chr1	110225919	110226032
chr1	110469054	110469157
chr1	110583120	110583323
chr1	110595877	110595920
chr1	110939402	110939771
chr1	110946794	110946819
chr1	110950518	110950588
chr1	110998795	110999205
chr1	111051569	111051713
chr1	111548934	111549304
chr1	111549394	111557260
chr1	111557371	111565124
chr1	111565282	111566372
chr1	111566477	111566698
chr1	111566807	111566880
chr1	111566993	111567147
chr1	111567399	111567927
chr1	111568041	111568828
chr1	111568921	111569054
chr1	111569185	111569597
chr1	111569652	111569749
chr1	111569887	111570959
chr1	111571051	111571436
chr1	111571510	111571616
chr1	111712233	111746242
chr1	111810806	111852223
chr1	111863465	111863672
chr1	111864039	111870424
chr1	111954476	111956452
chr1	111957523	111957604
chr1	111966750	111966963
chr1	111985633	111985830
chr1	112035012	112036006
chr1	112055364	112055557
chr1	112132798	112132865
chr1	112422245	112422426
chr1	112630493	112630552
chr1	112643350	112643538
chr1	112724067	112724271
chr1	112734010	112734136
chr1	112806147	112807190
chr1	112821026	112821146
chr1	112893739	112893904
chr1	112907366	112907423
chr1	112922014	112922115
chr1	113081223	113081406
chr1	113175728	113175937
chr1	113408186	113408232
chr1	113443296	113443532
chr1	113478685	113478797
chr1	113603401	113603502
chr1	113689584	113689771
chr1	113797317	113797515
chr1	113819803	113820066
chr1	114005323	114005475
chr1	114352408	114352914
chr1	115017690	115017931
chr1	115077222	115077333
chr1	115095604	115095666
chr1	115614103	115614211
chr1	115664988	115665124
chr1	115840844	115840962
chr1	115886533	115886635
chr1	115905099	115905189
chr1	116003352	116003466
chr1	116097363	116097664
chr1	116145567	116145771
chr1	116272024	116272304
chr1	116294727	116294929
chr1	116371028	116371187
chr1	116405070	116405388
chr1	116466095	116466351
chr1	116487655	116487943
chr1	116500056	116500307
chr1	116511668	116511862
chr1	116525711	116525925
chr1	116579608	116579863
chr1	116694328	116694506
chr1	116799036	116799137
chr1	116820979	116821035
chr1	116838085	116838343
chr1	116935651	116935826
chr1	116992595	116992747
chr1	117026465	117026689
chr1	117034035	117034342
chr1	117084405	117084485
chr1	117111418	117111564
chr1	117136629	117136880
chr1	117570289	117570459
chr1	117609990	117611487
chr1	117768168	117768417
chr1	117808219	117808419
chr1	117889416	117889640
chr1	117919848	117920054
chr1	117941630	117941797
chr1	118095438	118095644
chr1	118167735	118167832
chr1	118200012	118200230
chr1	118508727	118509002
chr1	118686140	118686344
chr1	118724879	118725043
chr1	118912353	118912564
chr1	119847388	119847517
chr1	119908774	119908883
chr1	119943079	119943211
chr1	119955675	119955773
chr1	120332833	120333074
chr1	120483500	120483695
chr1	120891344	120891627
chr1	121090606	121090953
chr1	121123323	121123447
chr1	121422046	121422224
chr1	121482910	121482989
chr1	121493226	121493279
chr1	121530472	121533899
chr1	121534149	121534992
chr1	121537391	121538810
chr1	121540838	121541036
chr1	121541128	121559554
chr1	121559686	121560751
chr1	121672287	121672500
chr1	121778277	121778656
chr1	122163836	122163957
chr1	122256951	122257076
chr1	122262234	122262329
chr1	122415868	122415928
chr1	122481314	122482934
chr10	276044	276174
chr10	910538	910826
chr10	934652	934838
chr10	964312	964519
chr10	1236162	1236474
chr10	1879783	1880053
chr10	2138748	2139016
chr10	2919239	2919371
chr10	3522422	3522549
chr10	3570364	3570485
chr10	4187444	4193629
chr10	4439916	4440095
chr10	4451962	4452490
chr10	4529957	4530216
chr10	4628051	4628177
chr10	4887832	4894193
chr10	4968839	4970529
chr10	5311571	5317902
chr10	5342335	5342459
chr10	6417456	6417752
chr10	6931735	6933831
chr10	7189108	7189233
chr10	7209095	7209216
chr10	7255036	7255088
chr10	7742668	7742870
chr10	7746672	7746887
chr10	7826309	7826611
chr10	8077682	8079003
chr10	8212317	8212424
chr10	8293928	8294155
chr10	8342855	8343062
chr10	8565194	8565618
chr10	8713761	8713904
chr10	9056747	9056883
chr10	9068668	9069492
chr10	9279235	9279522
chr10	9721891	9722273
chr10	9838927	9838941
chr10	9906525	9906674
chr10	9922316	9922395
chr10	10018302	10018364
chr10	10303485	10303591
chr10	11064917	11065137
chr10	11171089	11171233
chr10	11322875	11323178
chr10	11378444	11378639
chr10	11650808	11650845
chr10	11724064	11724409
chr10	12365212	12365302
chr10	12610770	12610949
chr10	12826619	12826731
chr10	13049521	13049706
chr10	13296432	13296649
chr10	13299678	13299915
chr10	13424551	13424681
chr10	13612347	13612554
chr10	13735423	13735657
chr10	13883521	13883746
chr10	13905553	13908243
chr10	13914587	13914700
chr10	14247856	14248665
chr10	14258189	14258510
chr10	14418864	14421071
chr10	14690437	14691179
chr10	14999457	14999556
chr10	15486077	15486382
chr10	15594216	15594375
chr10	15738400	15738499
chr10	16204123	16204273
chr10	16524674	16524857
chr10	16553681	16553951
chr10	16934751	16934873
chr10	16956371	16957725
chr10	17118237	17118550
chr10	17590441	17590843
chr10	17787412	17787572
chr10	17848266	17848336
chr10	17896510	17896585
chr10	18001889	18002004
chr10	18572599	18572786
chr10	18663505	18663624
chr10	18772308	18772399
chr10	18956565	18956886
chr10	19030924	19031068
chr10	19073891	19073942
chr10	19090194	19090245
chr10	19534720	19534945
chr10	19679265	19679404
chr10	19781631	19782365
chr10	19788311	19788420
chr10	20004077	20004228
chr10	20160120	20160185
chr10	20382591	20382719
chr10	20529727	20529814
chr10	20960658	20960733
chr10	21107166	21107363
chr10	21556051	21556679
chr10	21672559	21672683
chr10	22015333	22015423
chr10	22183653	22183718
chr10	22220462	22220867
chr10	22577477	22577666
chr10	22685320	22685441
chr10	22790824	22790994
chr10	23272265	23272377
chr10	23687932	23688087
chr10	24686985	24687091
chr10	24775042	24775319
chr10	24965610	24965815
chr10	24981871	24982108
chr10	25018621	25018818
chr10	25509862	25509973
chr10	25524066	25524151
chr10	25524798	25525052
chr10	25563951	25564005
chr10	26031501	26031792
chr10	26168925	26169141
chr10	26189422	26189520
chr10	26442898	26443026
chr10	26516995	26517296
chr10	26548490	26548610
chr10	26690626	26690723
chr10	26699719	26699799
chr10	26775947	26776041
chr10	26916507	26916628
chr10	27045373	27045515
chr10	27145130	27145148
chr10	27345587	27345715
chr10	27553195	27553272
chr10	27834759	27836641
chr10	27867863	27868036
chr10	28496267	28496475
chr10	28540067	28540621
chr10	28541940	28542014
chr10	28721101	28721162
chr10	28767004	28768857
chr10	28778780	28779022
chr10	29246114	29247635
chr10	29255264	29255366
chr10	29277553	29277663
chr10	29356615	29356721
chr10	29424979	29425095
chr10	29430646	29430897
chr10	29654757	29655026
chr10	29783661	29783908
chr10	29870125	29870350
chr10	30028346	30029074
chr10	30213926	30214016
chr10	30668625	30668880
chr10	30830945	30831087
chr10	30852575	30852686
chr10	30952544	30952647
chr10	31148634	31148802
chr10	31347957	31348096
chr10	31555777	31555861
chr10	31608820	31608918
chr10	31629686	31629798
chr10	31675507	31675612
chr10	31821631	31821843
chr10	31828731	31828821
chr10	32099744	32100051
chr10	32142273	32142590
chr10	32148132	32149346
chr10	32747973	32748135
chr10	33146625	33146812
chr10	33149421	33149684
chr10	33240138	33240272
chr10	33416818	33416932
chr10	33462186	33462422
chr10	33611977	33612190
chr10	33732393	33732467
chr10	33826887	33827022
chr10	34074192	34075137
chr10	34318986	34319052
chr10	34337132	34337268
chr10	34370977	34371143
chr10	34625076	34625239
chr10	34637337	34637541
chr10	34792693	34792787
chr10	34793403	34793613
chr10	34796903	34797000
chr10	34954483	34954676
chr10	35010817	35011030
chr10	35252677	35252809
chr10	35509395	35509497
chr10	35684276	35690568
chr10	35916222	35916408
chr10	35917530	35917736
chr10	36483955	36483987
chr10	36484026	36484078
chr10	36719481	36719689
chr10	36796796	36800650
chr10	36940310	36940414
chr10	37047342	37047642
chr10	37094986	37095096
chr10	37130943	37137431
chr10	37544907	37545051
chr10	37642107	37643322
chr10	37835745	37835888
chr10	37948962	37949070
chr10	37992539	37992654
chr10	38095927	38096050
chr10	38114511	38114593
chr10	38210750	38210869
chr10	38356596	38356998
chr10	39212777	39212882
chr10	39513129	39513432
chr10	39670789	39670902
chr10	40379581	40379612
chr10	40998620	40998939
chr10	41311468	41311593
chr10	41821635	41821794
chr10	41837778	41837981
chr10	41840216	41840414
chr10	41947753	41947836
chr10	41986549	41986743
chr10	42055013	42056568
chr10	42265328	42265492
chr10	42277611	42277726
chr10	42415267	42415327
chr10	42418427	42418541
chr10	42641074	42641357
chr10	42736284	42736610
chr10	43126021	43126207
chr10	43370314	43370434
chr10	43847225	43847367
chr10	44188384	44188600
chr10	44520154	44520282
chr10	44996748	44997024
chr10	45039990	45040136
chr10	45063864	45064167
chr10	45174283	45174533
chr10	45349043	45349165
chr10	45385708	45385820
chr10	45546867	45546969
chr10	45558922	45559063
chr10	45791487	45793042
chr10	45903444	45903489
chr10	46276934	46276999
chr10	46329762	46329852
chr10	46496432	46496529
chr10	46989885	46990197
chr10	46995396	46997363
chr10	47240695	47240811
chr10	47412873	47413017
chr10	47418723	47418986
chr10	47633558	47633701
chr10	47773817	47774019
chr10	48294067	48294200
chr10	48366484	48366679
chr10	48615325	48616004
chr10	48908773	48909029
chr10	49270411	49270530
chr10	49517727	49527810
chr10	49527960	49532229
chr10	49532511	49533639
chr10	49533719	49535168
chr10	49535374	49536325
chr10	49536458	49549279
chr10	49549478	49563085
chr10	49563194	49576057
chr10	49576180	49578425
chr10	49578574	49582530
chr10	49582628	49586100
chr10	49586346	49587394
chr10	49587595	49589171
chr10	49589420	49591610
chr10	49591785	49593553
chr10	49691723	49691995
chr10	50038579	50038726
chr10	50101811	50102005
chr10	50120874	50121141
chr10	50164309	50164425
chr10	50189953	50191954
chr10	50309613	50310374
chr10	50519838	50523159
chr10	50685248	50685301
chr10	51132020	51135246
chr10	51233516	51233694
chr10	51567607	51567710
chr10	51610645	51610838
chr10	51622448	51622674
chr10	51668066	51668223
chr10	52002632	52002836
chr10	52033803	52033920
chr10	52044467	52044583
chr10	52148538	52148680
chr10	52229841	52230082
chr10	52435044	52435256
chr10	52596404	52596813
chr10	52627357	52627453
chr10	52854007	52854071
chr10	53242196	53243248
chr10	53277901	53278347
chr10	53529244	53529306
chr10	53591725	53591866
chr10	54138463	54138508
chr10	54141906	54141976
chr10	54257382	54257516
chr10	54908900	54909380
chr10	55147459	55147654
chr10	55296755	55296986
chr10	55444237	55444419
chr10	55488799	55489043
chr10	55505070	55506461
chr10	55509752	55509876
chr10	55608447	55608551
chr10	55708397	55708611
chr10	55714049	55720243
chr10	55848695	55848889
chr10	55887142	55896020
chr10	55943084	55943192
chr10	56107817	56108095
chr10	56446046	56446249
chr10	56495566	56495763
chr10	56669339	56669433
chr10	56752521	56753164
chr10	56765091	56765181
chr10	56898198	56898794
chr10	56934542	56934741
chr10	57154131	57154270
chr10	57212356	57212739
chr10	57214530	57214734
chr10	57522901	57523097
chr10	57729250	57729396
chr10	57787916	57788026
chr10	57928443	57928492
chr10	58000201	58000467
chr10	58024923	58025111
chr10	58092401	58092513
chr10	58137012	58137354
chr10	58156242	58156497
chr10	58218785	58218873
chr10	58343742	58343855
chr10	59488982	59489186
chr10	59634246	59634557
chr10	59901776	59901915
chr10	60712860	60712968
chr10	60724176	60724583
chr10	60965436	60965515
chr10	61089110	61089223
chr10	61093758	61093870
chr10	61145600	61145741
chr10	61180874	61181018
chr10	61209633	61209695
chr10	61637646	61637751
chr10	61714542	61714730
chr10	61771297	61771428
chr10	61857555	61857664
chr10	61898119	61898309
chr10	62095328	62095448
chr10	62166063	62166117
chr10	62225122	62225282
chr10	62389666	62389796
chr10	62409321	62409452
chr10	62572581	62572832
chr10	62867393	62867608
chr10	63472824	63472946
chr10	63691474	63691687
chr10	63725958	63726189
chr10	63908870	63908949
chr10	64073583	64073693
chr10	64099306	64099574
chr10	64392556	64392647
chr10	64482652	64482730
chr10	64508457	64508522
chr10	64523249	64524007
chr10	64530052	64530170
chr10	64564621	64564869
chr10	64565000	64566574
chr10	64625805	64626066
chr10	64659986	64660218
chr10	64664623	64664984
chr10	64674143	64674498
chr10	64870660	64870778
chr10	64875831	64875950
chr10	65239575	65239692
chr10	65368562	65368680
chr10	65600501	65600607
chr10	65613653	65613761
chr10	65675070	65675256
chr10	66080624	66080750
chr10	66140997	66141137
chr10	66503886	66503945
chr10	66979380	66979506
chr10	67369983	67370011
chr10	67375982	67376222
chr10	67409775	67409864
chr10	67428530	67429670
chr10	67540701	67540816
chr10	67593874	67593925
chr10	67662185	67662257
chr10	67744755	67745564
chr10	67752132	67752209
chr10	67971619	67971704
chr10	68056968	68057035
chr10	68218266	68218457
chr10	68259770	68260069
chr10	68379556	68379744
chr10	68395738	68398798
chr10	68432225	68432338
chr10	68583588	68583707
chr10	68661986	68662165
chr10	68833523	68833667
chr10	68854394	68854604
chr10	68870741	68870953
chr10	68892053	68893138
chr10	68915050	68915663
chr11	574020	815398
chr11	2054973	2055913
chr11	2056135	2056214
chr11	2200073	2200271
chr11	2922534	2922637
chr11	3505511	3505610
chr11	3914423	3914533
chr11	4009796	4015670
chr11	4132348	4132816
chr11	4201119	4201305
chr11	5707811	5707948
chr11	5781558	5781680
chr11	5943294	5943463
chr11	6094058	6094348
chr11	6534226	6534439
chr11	6542094	6542221
chr11	6917871	6918733
chr11	7024170	7026699
chr11	7080035	7080256
chr11	7508757	7515079
chr11	7519715	7519837
chr11	7535803	7535943
chr11	7548147	7548391
chr11	7879785	7879997
chr11	7940487	7940618
chr11	8069128	8069230
chr11	8701432	8701569
chr11	8922513	8922943
chr11	9941875	9941929
chr11	10239947	10240044
chr11	10287010	10287262
chr11	11424972	11425195
chr11	11731269	11731451
chr11	12235781	12236512
chr11	12411871	12411985
chr11	12599625	12599841
chr11	14023189	14023248
chr11	14046138	14046242
chr11	14073220	14073371
chr11	14124183	14124278
chr11	14182755	14182901
chr11	14363947	14365911
chr11	14424627	14424889
chr11	14514827	14514945
chr11	14533093	14533235
chr11	14712411	14712566
chr11	15539407	15539505
chr11	15552744	15552967
chr11	15607966	15608079
chr11	15640935	15641063
chr11	15905606	15905716
chr11	15940641	15941507
chr11	16097420	16098062
chr11	16523376	16523606
chr11	16551551	16551783
chr11	16577688	16577904
chr11	16917036	16917347
chr11	16981052	16981245
chr11	17078933	17079106
chr11	17761120	17761232
chr11	17884482	17884673
chr11	17901162	17901215
chr11	17919064	17919461
chr11	18225077	18225137
chr11	18493428	18493480
chr11	18569723	18569896
chr11	18795383	18795558
chr11	18824451	18824693
chr11	18825320	18825478
chr11	19163108	19163216
chr11	19262603	19262708
chr11	19346682	19346791
chr11	19527860	19528038
chr11	19577718	19577957
chr11	19885434	19891860
chr11	20730377	20730509
chr11	20949593	20949713
chr11	21224259	21228891
chr11	21275817	21275976
chr11	21371991	21372102
chr11	21532844	21532946
chr11	22108929	22109252
chr11	22148187	22148394
chr11	22579324	22579419
chr11	22658742	22658869
chr11	23126005	23126211
chr11	23570854	23570945
chr11	23731447	23732030
chr11	23765799	23765924
chr11	23859782	23859893
chr11	23986014	23986112
chr11	24009525	24009677
chr11	24102496	24102618
chr11	24425216	24425405
chr11	24712585	24712710
chr11	25263273	25263499
chr11	25376720	25377515
chr11	25420796	25420906
chr11	25537124	25537249
chr11	25868041	25868132
chr11	26036630	26036703
chr11	26128852	26128916
chr11	26183948	26184120
chr11	26250229	26250353
chr11	26346654	26346858
chr11	26659418	26661088
chr11	26661924	26662111
chr11	26686918	26687029
chr11	26698420	26698575
chr11	26795456	26795576
chr11	26829393	26829574
chr11	27431390	27431813
chr11	27500286	27500495
chr11	27560575	27560785
chr11	27764500	27764734
chr11	28133178	28133315
chr11	28307239	28308022
chr11	28336603	28336703
chr11	28367946	28368031
chr11	28445191	28445316
chr11	28502058	28502247
chr11	28548824	28548945
chr11	28557468	28557585
chr11	28998516	29003209
chr11	29148672	29148732
chr11	29256982	29257267
chr11	29360989	29361217
chr11	29912152	29912240
chr11	30223237	30223372
chr11	30334302	30334355
chr11	30483192	30483580
chr11	30591327	30591478
chr11	31145385	31145444
chr11	31291458	31291659
chr11	31319247	31319340
chr11	31468592	31469698
chr11	31670406	31670475
chr11	31804974	31805337
chr11	32144874	32144982
chr11	32151640	32151723
chr11	32927372	32927572
chr11	32988270	32988556
chr11	33022667	33022801
chr11	33426785	33426917
chr11	33460566	33460632
chr11	33716716	33716878
chr11	33930520	33930723
chr11	34380147	34380257
chr11	34571457	34571638
chr11	34937533	34937726
chr11	35131868	35132034
chr11	35148526	35148652
chr11	35444576	35444873
chr11	35693083	35693380
chr11	35798493	35798631
chr11	35809503	35809606
chr11	35866620	35866821
chr11	35913736	35914004
chr11	36316194	36316604
chr11	36482842	36489236
chr11	36707089	36707157
chr11	37829340	37829435
chr11	38476509	38476942
chr11	38634995	38636307
chr11	38880771	38880882
chr11	39026361	39027837
chr11	39037182	39038271
chr11	39310530	39310632
chr11	39576385	39576448
chr11	40400749	40400887
chr11	40815111	40849124
chr11	40911890	40912194
chr11	40936062	40936367
chr11	41105082	41105245
chr11	41443615	41443908
chr11	41835760	41835989
chr11	42021359	42021616
chr11	42210845	42211025
chr11	42720842	42720975
chr11	43314394	43314584
chr11	43625089	43625292
chr11	43667272	43667394
chr11	43726370	43726558
chr11	44430300	44430475
chr11	44471856	44472047
chr11	44605498	44606316
chr11	44990140	44990230
chr11	45012546	45012866
chr11	45028125	45034460
chr11	45250047	45250147
chr11	45269051	45269170
chr11	45695277	45695354
chr11	45820284	45820444
chr11	46108642	46108748
chr11	46370044	46370156
chr11	46421738	46421863
chr11	46486015	46488023
chr11	46543671	46543970
chr11	46747078	46747264
chr11	47155745	47155943
chr11	47179198	47179316
chr11	47854151	47860382
chr11	48053756	48053945
chr11	48602934	48604004
chr11	48675809	48676133
chr11	48859457	48859690
chr11	48861986	48862186
chr11	49229511	49235739
chr11	49576614	49576821
chr11	49644201	49644509
chr11	49714807	49714978
chr11	49885018	49885330
chr11	50170245	50170363
chr11	50200620	50200900
chr11	50236216	50236384
chr11	50241072	50241137
chr11	50256860	50256925
chr11	50262244	50262521
chr11	50574227	50574509
chr11	50582966	50583197
chr11	50847636	50847978
chr11	50934144	50934395
chr11	51232715	51232829
chr11	51329486	51329607
chr11	51739431	51739576
chr11	52198666	52198881
chr11	52203336	52203472
chr11	52422546	52422670
chr11	52719576	52719788
chr11	52806413	52806688
chr11	53240342	53240702
chr11	53470023	53470156
chr11	53644767	53644893
chr11	53996098	53996332
chr11	54143775	54143902
chr11	55754124	55754267
chr11	55838640	55838779
chr11	55906474	55906588
chr11	55964870	55964950
chr11	55984721	55984781
chr11	56202593	56202793
chr11	56276733	56276872
chr11	56831008	56831070
chr11	57280040	57280241
chr11	57342539	57342653
chr11	57378865	57379108
chr11	57472829	57474797
chr11	57534326	57534383
chr11	57577427	57577636
chr11	57752782	57752877
chr11	57794424	57794510
chr11	57811477	57811538
chr11	58101959	58102057
chr11	58153432	58154980
chr11	58159622	58159790
chr11	58393274	58393397
chr11	58855885	58856026
chr11	59086777	59086967
chr11	59087521	59087676
chr11	59096869	59097943
chr11	59195388	59195587
chr11	59247095	59247210
chr11	59321990	59322070
chr11	59352719	59353020
chr11	59455414	59455486
chr11	59517945	59518037
chr11	59532109	59532327
chr11	59687433	59687577
chr11	59720758	59722445
chr11	59752975	59753075
chr11	59810935	59814346
chr11	59845258	59845555
chr11	59869784	59869896
chr11	59878822	59879010
chr11	59910647	59910766
chr11	59995821	59996022
chr11	60327451	60327640
chr11	60350942	60351766
chr11	60552412	60552616
chr11	60583884	60584110
chr11	60612718	60612896
chr11	60651712	60651934
chr11	60668831	60668929
chr11	61152590	61152758
chr11	61378290	61378493
chr11	61806905	61807155
chr11	62379084	62379385
chr11	62506112	62507223
chr11	62808162	62808309
chr11	63130840	63131073
chr11	63571306	63571428
chr11	63675427	63678024
chr11	63794697	63794904
chr11	63836045	63836263
chr11	63882473	63882632
chr11	63887857	63888230
chr11	63895304	63901424
chr11	63991171	63992696
chr11	64058608	64058693
chr11	64202267	64202488
chr11	64207709	64208193
chr11	64293960	64294543
chr11	64444378	64445101
chr11	64609327	64609519
chr11	64645844	64645956
chr11	64674655	64675238
chr11	64687313	64687450
chr11	64712988	64713192
chr11	64878009	64878127
chr11	64911461	64917679
chr11	64975706	64975917
chr11	65142130	65142361
chr11	65246085	65246173
chr11	65581252	65581574
chr11	65726475	65726712
chr11	65803979	65804172
chr11	65966773	65966855
chr11	66013138	66013412
chr11	66074696	66074914
chr11	66154120	66154237
chr11	66201494	66201611
chr11	66878931	66881744
chr11	66910278	66910408
chr11	67092642	67094295
chr11	67168732	67168898
chr11	67178600	67179007
chr11	67474890	67476499
chr11	67731038	67731142
chr11	67782961	67783121
chr11	67917102	67917181
chr11	68205967	68206107
chr11	68207596	68207799
chr11	68245002	68245016
chr11	68360768	68361073
chr11	68442982	68443091
chr11	68574269	68574388
chr11	68595611	68596052
chr11	68684002	68684618
chr11	68749761	68749855
chr11	68837497	68837548
chr11	68913983	68914327
chr11	69175881	69175993
chr11	69265627	69265825
chr11	69289809	69289894
chr11	69324275	69324477
chr11	69538099	69538301
chr11	69882722	69882978
chr11	69954067	69954119
chr11	70188166	70196981
chr11	70361562	70363405
chr11	70366582	70366717
chr11	70702900	70703162
chr11	71179859	71179961
chr11	71213127	71213408
chr11	71435754	71435943
chr11	71578338	71578431
chr11	71621747	71621967
chr11	71631872	71632113
chr11	71884519	71884700
chr11	72070228	72070368
chr11	72142738	72142938
chr11	72372899	72373079
chr11	72422828	72423047
chr11	72433439	72433574
chr11	72581770	72581877
chr11	72692213	72692970
chr11	72744209	72744281
chr11	72774513	72774566
chr11	72955691	72955957
chr11	72956620	72956862
chr11	72994434	72994699
chr11	73005699	73005902
chr11	73068560	73068615
chr11	73115643	73116898
chr11	73539086	73539306
chr11	73547001	73547057
chr11	73611984	73612127
chr11	73619897	73620097
chr11	73853294	73853599
chr11	73964050	73964180
chr11	74291410	74291510
chr12	104881	105035
chr12	149620	149734
chr12	543043	543147
chr12	553365	553473
chr12	764962	765069
chr12	840921	841089
chr12	867057	867428
chr12	872632	872761
chr12	885455	885542
chr12	906620	906728
chr12	937993	938099
chr12	949099	949290
chr12	965718	965974
chr12	972050	972224
chr12	1131179	1131363
chr12	1153580	1154182
chr12	1269403	1269583
chr12	1305859	1305980
chr12	1386071	1386174
chr12	1408953	1409136
chr12	1409368	1410043
chr12	1522573	1522787
chr12	1534231	1534472
chr12	1658623	1659085
chr12	1668304	1671543
chr12	1706598	1707412
chr12	1713547	1713629
chr12	1741995	1747377
chr12	1778539	1778695
chr12	1835010	1841431
chr12	1858745	1859145
chr12	2108969	2109028
chr12	2155916	2156609
chr12	2310857	2311057
chr12	2373735	2373939
chr12	2398604	2398840
chr12	2437959	2438084
chr12	2462434	2462626
chr12	2553137	2553258
chr12	2577269	2577381
chr12	2700346	2700463
chr12	2715934	2716161
chr12	2883817	2884531
chr12	3003170	3003284
chr12	3490065	3490230
chr12	3499658	3499780
chr12	3844413	3846427
chr12	3938232	3938307
chr12	3940584	3940895
chr12	4372513	4376680
chr12	4577799	4577873
chr12	4584279	4584403
chr12	4599126	4599237
chr12	4605167	4605441
chr12	4779080	4779320
chr12	4787451	4787671
chr12	4880766	4881189
chr12	5022680	5022850
chr12	5062091	5062210
chr12	5117756	5118023
chr12	5356811	5359232
chr12	5635074	5635187
chr12	6202619	6202735
chr12	6333481	6333697
chr12	6520981	6521185
chr12	6599126	6599264
chr12	6653249	6653362
chr12	6838637	6838749
chr12	7018075	7018175
chr12	7432777	7432894
chr12	8036631	8036758
chr12	8071545	8071840
chr12	8768150	8768251
chr12	8931757	8932246
chr12	9026447	9026711
chr12	9320476	9320540
chr12	9337097	9338480
chr12	9393822	9394141
chr12	9406372	9406571
chr12	9472787	9472797
chr12	10060170	10060274
chr12	10312933	10313046
chr12	10358889	10359186
chr12	10432074	10432181
chr12	10708864	10708919
chr12	10905319	10905467
chr12	10945134	10945340
chr12	10961228	10961533
chr12	11285943	11286119
chr12	11366000	11367878
chr12	11526603	11526716
chr12	11677767	11677983
chr12	11774655	11774742
chr12	11856229	11856438
chr12	11917935	11918011
chr12	12535318	12535650
chr12	12992466	12992532
chr12	12998904	12999012
chr12	13237383	13237437
chr12	13262143	13262439
chr12	13380084	13380358
chr12	13481248	13482755
chr12	13508586	13508709
chr12	13829104	13829218
chr12	13833794	13833899
chr12	14046175	14046320
chr12	14149619	14149751
chr12	14177958	14178198
chr12	14393065	14393173
chr12	14591341	14592331
chr12	14606896	14607092
chr12	14621380	14621499
chr12	14949358	14949442
chr12	14970683	14970791
chr12	15032329	15032406
chr12	15089616	15089710
chr12	15243590	15243875
chr12	15457501	15457749
chr12	15617866	15617965
chr12	16159274	16159477
chr12	16338615	16338823
chr12	16400831	16401053
chr12	16484024	16484119
chr12	16884933	16885035
chr12	16997912	16998054
chr12	17256223	17256692
chr12	17263113	17263313
chr12	17379029	17379292
chr12	17400047	17400165
chr12	17485219	17485710
chr12	17529072	17529487
chr12	17590580	17590746
chr12	17678677	19887395
chr12	19939249	19939493
chr12	20016261	20016451
chr12	20171547	20173163
chr12	20209230	20209429
chr12	20399355	20399617
chr12	20438472	20438709
chr12	20466058	20466189
chr12	20472738	20472953
chr12	20491981	20492224
chr12	20493055	20493159
chr12	20498335	20498490
chr12	20627707	20627935
chr12	20669940	20670069
chr12	20797762	20797882
chr12	20857244	20857396
chr12	20889244	20895484
chr12	20913829	20913919
chr12	21094595	21095145
chr12	21110705	21110835
chr12	21132293	21138539
chr12	21202279	21202625
chr12	21380075	21380318
chr12	21996643	21996768
chr12	22304609	22304872
chr12	22329912	22330136
chr12	22479687	22479804
chr12	22735954	22736529
chr12	22852517	22852633
chr12	23242339	23242577
chr12	23262981	23263041
chr12	23501108	23501310
chr12	23593140	23594492
chr12	23630169	23630269
chr12	23727166	23727364
chr12	24098284	24098493
chr12	24120123	24120342
chr12	24168933	24169021
chr12	24262221	24262310
chr12	24392401	24392515
chr12	24404917	24405046
chr12	24418577	24418743
chr12	24427338	24427617
chr12	24427898	24428037
chr12	24443621	24443840
chr12	24528334	24528445
chr12	24658700	24660744
chr12	24798096	24798193
chr12	24827362	24827473
chr12	24918681	24918999
chr12	24919378	24919591
chr12	24940683	24940943
chr12	24949596	24949662
chr12	24953026	24953103
chr12	24972382	24978515
chr12	24995374	24995495
chr12	25110614	25110728
chr12	25555980	25556102
chr12	25935622	25935701
chr12	25948748	25948808
chr12	26285343	26285553
chr12	26312776	26312847
chr12	26371083	26371306
chr12	26405286	26405374
chr12	26721397	26721535
chr12	26855589	26855845
chr12	26944146	26944250
chr12	27257560	27257723
chr12	27286404	27292690
chr12	27325006	27325119
chr12	28021307	28021386
chr12	28116136	28116255
chr12	28187078	28187304
chr12	28204362	28204415
chr12	28209496	28209683
chr12	28455581	28455680
chr12	28776000	28776220
chr12	28779976	28780552
chr12	28816379	28817822
chr12	29006748	29006958
chr12	29058218	29058421
chr12	29224748	29224817
chr12	29303998	29304098
chr12	29463924	29464114
chr12	29512606	29512792
chr12	29965642	29965745
chr12	30280273	30280461
chr12	30591590	30591675
chr12	31074450	31074549
chr12	31110983	31111188
chr12	31181269	31181475
chr12	31424355	31430220
chr12	31540884	31541031
chr12	31554772	31554986
chr12	31916453	31916655
chr12	31924512	31930815
chr12	31943621	31943712
chr12	32074455	32074531
chr12	32307342	32307652
chr12	32443067	32443548
chr12	32502824	32503348
chr12	32823494	32823625
chr12	33137016	33137092
chr12	33471092	33471897
chr12	34336861	34336971
chr12	34663816	34666783
chr12	34813185	34819571
chr12	35230539	35230748
chr12	35617266	35617430
chr12	35642999	35643383
chr12	35737108	35737309
chr12	36484655	36484710
chr12	36544432	36544551
chr12	37007280	37007405
chr12	37131183	37131482
chr12	37367511	37367827
chr12	37774718	37775645
chr12	38076895	38077003
chr12	38198884	38202800
chr12	38469501	38469675
chr12	38476906	38476963
chr12	38488594	38489277
chr12	39175090	39175533
chr12	39180972	39181172
chr12	39417834	39418066
chr12	39437492	39437587
chr12	39729796	39736162
chr12	39743542	39743638
chr12	40013516	40013632
chr12	40143048	40143134
chr12	40348111	40348263
chr12	40362075	40362272
chr12	40892639	40892746
chr12	42010829	42011034
chr12	42758710	42758867
chr12	42841356	42841563
chr12	43268665	43269917
chr12	44137232	44137442
chr12	44399266	44405552
chr12	44776809	44777053
chr12	44845981	44849761
chr12	44878427	44878595
chr12	45088365	45088639
chr12	45106160	45106229
chr12	45309366	45309589
chr12	45416185	45416407
chr12	45437961	45438152
chr12	46038145	46038455
chr12	46062352	46062777
chr12	46442456	46442969
chr12	46458028	46458234
chr12	46495142	46496166
chr12	47020766	47020843
chr12	47103803	47104274
chr12	47413519	47413769
chr12	47444330	47444546
chr12	48323557	48323668
chr12	48406203	48406416
chr12	48417440	48418416
chr12	48438504	48438621
chr12	48486896	48487080
chr12	48495271	48495450
chr12	48497412	48497482
chr12	48711939	48712125
chr12	48776745	48776795
chr12	48840474	48840589
chr12	49322189	49322250
chr12	49442843	49442969
chr12	49501868	49502039
chr12	49562309	49567423
chr12	50076258	50077233
chr12	50157115	50157321
chr12	50321821	50321985
chr12	50490228	50490318
chr12	50860850	50861039
chr12	51221101	51221175
chr12	51311939	51312139
chr12	51839002	51839116
chr12	52143882	52144015
chr12	52258044	52258909
chr12	52791210	52792930
chr12	53097210	53099656
chr12	53258043	53258165
chr12	53413986	53414177
chr12	53831540	53831696
chr12	53965608	53965802
chr12	54235161	54235316
chr12	54436024	54436135
chr12	54623413	54623530
chr12	54891946	54892207
chr12	55243192	55244009
chr12	55535113	55535287
chr12	55557540	55557776
chr12	55583895	55584088
chr12	55644894	55645030
chr12	55686279	55686411
chr12	56647772	56647781
chr12	57276160	57276456
chr12	57558797	57559147
chr12	57705570	57705651
chr12	57974030	57974299
chr12	58962043	58962245
chr12	59279644	59279756
chr12	59444079	59444224
chr12	59493531	59493889
chr12	59528031	59528124
chr12	59585862	59586074
chr12	59682011	59682177
chr12	59945026	59945243
chr12	60171366	60171581
chr12	60282403	60282652
chr12	60348273	60348392
chr12	60391956	60392190
chr12	60831845	60832236
chr12	61085458	61094261
chr12	61228927	61229158
chr12	61623099	61623486
chr12	61757952	61758255
chr12	61820531	61820581
chr12	61973563	61979721
chr12	62064835	62064971
chr12	62224480	62224548
chr12	63092922	63093259
chr12	63137655	63138264
chr12	63261784	63262022
chr12	63304848	63305064
chr12	63308263	63308408
chr12	63372935	63373239
chr12	63703691	63704040
chr12	63791967	63792183
chr12	63830255	63830352
chr12	63853268	63853335
chr12	63982075	63982249
chr12	63983508	63983706
chr12	64120163	64120217
chr12	64420333	64420437
chr12	64460176	64460407
chr12	64551166	64551401
chr12	64798127	64798339
chr12	64818604	64818768
chr12	64949432	64949485
chr12	65090019	65090176
chr12	65203843	65203940
chr12	65234202	65234343
chr12	65280465	65280668
chr12	65323995	65324132
chr12	65377580	65377781
chr12	66212516	66212796
chr12	66238101	66238445
chr12	66397300	66399186
chr12	66433118	66433352
chr12	66466247	66466361
chr12	66705447	66705544
chr12	66992603	66992809
chr12	67028957	67029126
chr12	67121335	67121443
chr12	67138591	67138721
chr12	67146502	67146631
chr12	67197592	67201178
chr12	67373100	67373430
chr12	67547891	67548148
chr12	67613968	67614075
chr12	67781174	67781409
chr12	68351078	68351188
chr12	68373986	68374094
chr12	68589959	68590037
chr12	68653686	68653947
chr12	68658801	68658889
chr12	68914365	68914463
chr12	68973607	68973679
chr12	69015157	69021286
chr12	69029713	69030043
chr12	69217801	69217938
chr12	69524391	69525190
chr12	69707963	69708068
chr12	70339136	70339421
chr12	70417614	70417750
chr12	70435265	70436178
chr12	70704585	70704664
chr12	71055570	71055767
chr12	71063777	71063979
chr12	71271369	71271567
chr12	71565347	71565491
chr12	71611924	71611990
chr12	71633835	71634054
chr12	71726437	71726551
chr12	71751669	71751747
chr12	71752217	71752404
chr12	71791838	71794189
chr12	71800143	71801586
chr12	71840414	71840516
chr12	71889419	71895534
chr12	71895651	71896679
chr12	71896831	71902729
chr12	71902896	71907380
chr12	71931513	71931649
chr12	71987110	71987197
chr12	72048493	72048562
chr12	72164901	72164980
chr12	72187234	72187695
chr12	72277999	72278436
chr13	55954	56058
chr13	287339	287474
chr13	856987	857095
chr13	1978753	1978988
chr13	2012963	2013059
chr13	2036085	2036219
chr13	2565020	2565601
chr13	2567281	2567366
chr13	2568199	2568417
chr13	2571682	2571880
chr13	2576364	2576557
chr13	2895216	2895333
chr13	2905067	2905461
chr13	4224488	4224561
chr13	4358908	4359006
chr13	4360730	4360908
chr13	4595681	4595785
chr13	4726445	4726567
chr13	4773046	4773161
chr13	4905542	4905670
chr13	5049887	5050004
chr13	5107483	5107603
chr13	5177930	5178175
chr13	5642147	5642267
chr13	5911790	5911889
chr13	6304528	6304662
chr13	6313846	6314027
chr13	6320067	6320077
chr13	6364722	6364820
chr13	6490837	6490976
chr13	7078864	7079055
chr13	7090783	7091068
chr13	7806114	7806421
chr13	8051736	8052351
chr13	8534376	8534461
chr13	8596963	8597247
chr13	8695703	8696032
chr13	9259035	9259239
chr13	9364933	9365218
chr13	9650148	9650623
chr13	9879513	9879699
chr13	10239240	10239356
chr13	10287822	10287936
chr13	10742329	10742492
chr13	10858499	10858715
chr13	10918565	10918771
chr13	11021815	11022033
chr13	11171549	11171787
chr13	11613744	11614120
chr13	11681118	11681326
chr13	11733186	11733398
chr13	11748545	11748663
chr13	11808679	11808748
chr13	12084082	12084236
chr13	12138712	12138818
chr13	12216617	12217065
chr13	12288038	12289116
chr13	12470877	12470938
chr13	12891699	12891762
chr13	13265555	13266090
chr13	13287268	13287378
chr13	13690534	13692635
chr13	13736039	13736479
chr13	14046725	14046778
chr13	14069063	14069285
chr13	14100774	14101040
chr13	14177202	14177393
chr13	14181664	14181719
chr13	14207275	14207604
chr13	14937564	14941038
chr13	14971618	14971890
chr13	15190356	15190428
chr13	15838687	15838790
chr13	16252651	16252785
chr13	16468460	16468587
chr13	16940182	16940353
chr13	17136982	17137098
chr13	17233244	17233387
chr13	17275952	17276099
chr13	17285611	17286146
chr13	17540560	17540696
chr13	17922459	17922605
chr13	18019694	18019824
chr13	18227144	18227325
chr13	18462149	18462329
chr13	18693225	18693999
chr13	18863702	18863818
chr13	19259785	19259906
chr13	19287566	19288135
chr13	19444603	19444790
chr13	19513780	19513982
chr13	19692197	19693255
chr13	19693534	19695137
chr13	19821624	19827823
chr13	19861438	19861644
chr13	20066312	20066403
chr13	20289811	20289969
chr13	20516368	20516492
chr13	20545478	20545673
chr13	20926444	20926559
chr13	21116712	21116818
chr13	21462718	21462827
chr13	21465126	21465351
chr13	21575730	21578849
chr13	21579487	21579533
chr13	21924379	21924525
chr13	22324916	22325033
chr13	22365581	22365639
chr13	22400084	22400266
chr13	22453011	22459025
chr13	22470157	22470452
chr13	22512258	22512382
chr13	22784279	22784360
[truncated: 11,059 more rows]

## Sheet: merged.inversion.dog
chr1	5314204	5314671
chr1	9752975	9755264
chr1	24994866	25534977
chr1	25633241	25665374
chr1	43695675	43696590
chr1	45940433	45952096
chr1	58717541	58717963
chr1	78444538	78654290
chr1	85828470	86868759
chr1	91325987	91327604
chr1	94101317	94826311
chr1	97705221	97777682
chr1	103124424	103184555
chr1	104972589	105062373
chr1	105367938	105368782
chr1	105484457	105800819
chr1	107752877	107753639
chr1	111703075	111705875
chr1	111770358	112492778
chr1	112898534	112941577
chr1	117687846	117710176
chr1	120353042	120353349
chr10	6356194	6357229
chr11	1609565	8924283
chr11	9501229	11139662
chr11	11475540	11869064
chr11	17463513	17464003
chr11	31468917	31469887
chr11	40769860	40812271
chr11	43677688	43678118
chr11	60333751	60335383
chr11	62820057	62820899
chr11	68176964	68177456
chr11	69621486	72192944
chr12	6801539	6804184
chr12	13140850	13932264
chr12	16580408	16581134
chr12	17532031	17532658
chr12	20266078	20267228
chr12	21108953	21109878
chr12	30165989	30169735
chr12	67488066	67492339
chr12	70695086	71004695
chr13	9381217	9383562
chr13	11026434	11029138
chr13	15711391	18350363
chr13	30652767	30657527
chr13	39129420	39130511
chr13	53207344	53208208
chr13	59348604	61122326
chr13	61864120	62847540
chr13	62896412	62897060
chr13	63167274	63168993
chr14	2570686	2571435
chr14	2583117	5585882
chr14	14714621	14715346
chr14	25510674	25511013
chr14	37603984	37604431
chr14	42168267	42169162
chr14	47645181	47645871
chr14	58819584	58825004
chr15	65041	69738
chr15	5617227	5621255
chr15	26404015	26405020
chr15	31998926	31999459
chr15	42676937	42678603
chr15	61662751	61663590
chr16	1122214	13942825
chr16	14199611	14427036
chr16	38082007	38082167
chr16	50654287	50867007
chr16	52650636	52652817
chr16	54058530	59511632
chr17	15664465	15664594
chr17	25149499	25497115
chr17	37628247	37852139
chr17	38912039	38912433
chr17	51318724	51515153
chr17	54679359	54679744
chr17	58900637	58917548
chr17	61271737	61378019
chr17	61874318	61875296
chr17	64111512	64197429
chr18	1464918	1652492
chr18	4349856	4354543
chr18	12764662	12766574
chr18	13617392	13622461
chr18	18206314	18206545
chr18	39512909	39514215
chr18	42576478	42577918
chr18	44829267	44831955
chr18	51233578	51825088
chr18	55623886	55818478
chr19	8114555	8114876
chr19	9430915	9431112
chr19	20052838	20263616
chr19	21086090	21144773
chr19	22193648	22194856
chr19	30631018	30633258
chr19	34004916	34005139
chr2	1386215	1616812
chr2	9960176	9960292
chr2	12598549	12599866
chr2	26256247	26256520
chr2	31960953	32367312
chr2	40522670	40522848
chr2	42846420	42846947
chr2	48241542	48241888
chr2	57848746	57855162
chr2	58971057	60866608
chr2	70294139	71187060
chr2	72651164	72652158
chr2	77377128	77377807
chr2	77377855	77378079
chr2	82471443	82471763
chr2	83004462	83289766
chr20	49478	337165
chr20	20268221	20270206
chr20	21761477	22072729
chr20	27598988	27600726
chr20	38539065	38612560
chr20	40435762	40441112
chr20	42447042	42447580
chr20	43684463	45379782
chr20	46484036	46515150
chr20	47213869	47479996
chr20	51584585	51587152
chr20	52349666	52349919
chr20	53605301	53605826
chr21	1100283	1178991
chr21	16711550	16757350
chr21	20568955	20569437
chr21	20709070	20709498
chr21	26898828	26899646
chr21	28397263	28553347
chr21	30778615	30778903
chr22	3869159	3870131
chr22	11648318	11648699
chr22	27385611	27386612
chr22	36222289	36222938
chr22	46701999	46703201
chr22	47615166	47615827
chr23	1820451	1868394
chr23	2086949	3131098
chr23	3198506	3199652
chr23	5303544	5303604
chr23	20939150	21003338
chr23	22086386	22088146
chr23	23122247	23122616
chr23	25746403	25747340
chr23	48315935	48316731
chr23	50687699	50708639
chr24	4108001	4219723
chr24	4220324	4336316
chr24	12089299	12090352
chr24	12308876	12310368
chr24	21103929	21112619
chr24	21624283	21625767
chr24	29083591	29083903
chr24	30230508	30231590
chr24	32907585	32929883
chr24	38004048	38004871
chr24	42127939	42128458
chr24	46509932	46515433
chr25	8647878	8648069
chr25	9745685	9746852
chr25	21709515	22236704
chr25	35673000	35674445
chr25	37131457	37131827
chr26	518948	528935
chr26	532486	797981
chr26	1030526	1322168
chr26	4430427	4432418
chr26	18719128	18719786
chr26	27177712	27177922
chr26	28202839	28203711
chr26	29224025	38951177
chr27	5311859	5314082
chr27	16800891	18809719
chr27	25667702	26174255
chr28	4241662	4242468
chr28	4355798	7020330
chr28	10224941	11546297
chr28	12549175	12549702
chr28	22544249	22546889
chr28	25247797	25248772
chr28	29443669	29443736
chr28	32289542	32311276
chr28	36682979	36685223
chr28	39261142	39320579
chr28	40270199	40270418
chr29	9592580	9593282
chr29	11874712	11875141
chr29	20206528	20207070
chr29	20667229	20668532
chr29	25921205	25921561
chr3	108	228273
chr3	8253013	8253510
chr3	21246301	23103907
chr3	35485260	35532884
chr3	36602691	36605109
chr3	37318253	56601069
chr3	65112699	65112909
chr3	76991183	76992624
chr3	88880879	88881279
chr30	29298323	29301047
chr31	20723331	20724797
chr31	25502697	25546592
chr31	30756934	30757081
chr31	30757101	30757419
chr32	1136034	1887523
chr32	2831034	2848192
chr32	24256386	24521805
chr32	27485779	27486644
chr32	32592188	32592320
chr32	35621167	35628429
chr32	37902200	37903269
chr33	10561716	10561833
chr33	11724968	11725574
chr34	5409551	5771238
chr34	12221871	12371511
chr34	12473680	12510605
chr34	13208177	15753551
chr34	16171421	16172155
chr34	21321353	21322086
chr34	28250650	28251061
chr34	28852373	28854721
chr34	40489921	40493703
chr34	41848041	41848682
chr35	4678054	7562041
chr35	10009056	10010819
chr35	18555323	18556050
chr35	22420292	22420848
chr35	23678103	23691070
chr35	25621453	25622397
chr36	509869	511433
chr36	12610780	12611930
chr36	21830160	21832833
chr36	25069632	25070501
chr37	929792	931798
chr37	16656910	17181463
chr37	22952010	22955498
chr37	27247163	27248975
chr38	367652	569616
chr38	2920942	2921148
chr38	9965994	9968035
chr38	22504366	22504968
chr4	30156577	30494865
chr4	32286808	32288642
chr4	40093554	40095341
chr4	42831275	42832143
chr4	59937650	59939617
chr4	78815150	78816868
chr4	87742801	87743690
chr5	94076	100331
chr5	248872	63538862
chr5	73943925	74250400
chr5	75350044	76546363
chr5	77683502	77693167
chr5	78430598	78436133
chr5	87716711	87717096
chr6	294422	355180
chr6	26678068	26683556
chr6	31665185	31665956
chr6	34836931	34837508
chr6	35855331	35855761
chr6	38327949	38339569
chr6	38598266	38710267
chr6	40930552	40946383
chr6	42346603	42347300
chr6	50432859	50446583
chr6	71264931	71264994
chr6	75712092	75712187
chr7	1459400	1671883
chr7	6503030	6503526
chr7	22796840	22797841
chr7	37612446	37613337
chr7	51079628	51079804
chr7	54362258	54362689
chr7	59838625	59839901
chr7	69064664	69067946
chr7	70217933	70219035
chr7	71204794	71204961
chr7	71331702	71332682
chr7	79679419	79770833
chr8	277739	281898
chr8	408994	475891
chr8	2277492	2363150
chr8	5945383	5963454
chr8	12085831	12091831
chr8	19625280	19879477
chr8	24889966	24890319
chr8	25206032	25207721
chr8	25306779	25313193
chr8	28502762	28503748
chr8	28973436	28973695
chr8	33540428	34685301
chr8	39236815	39238422
chr8	51514447	51515377
chr8	51783232	51786732
chr8	55425279	55425599
chr9	7289329	7511278
chr9	7516131	8566435
chr9	14441655	14442922
chr9	17335199	17962994
chr9	18200833	18245940
chr9	19856882	19879459
chr9	20245471	20246667
chr9	24112549	24117724
chr9	29424622	29424991
chr9	29484131	29485821
chr9	44960496	44962199
chr9	44962812	44963026
chr9	48771740	48771968
chr9	49729855	49733120
chrX	122137	350303
chrX	473269	724395
chrX	759641	2761400
chrX	15983127	16151998
chrX	23827000	23885834
chrX	42266398	42267223
chrX	44861814	45035106
chrX	46723897	46782804
chrX	46875964	46891173
chrX	47067237	47245439
chrX	59042415	59043524
chrX	59281655	59281748
chrX	71888010	74111754
chrX	76355415	76702572
chrX	91248092	91249440
chrX	100268679	100269764
chrX	112260193	114081756
chrX	117969956	118366427
chrX	123162698	123163137

## Sheet: merged.deletion.wolf
chr1	627746	627963
chr1	725498	725566
chr1	828531	828767
chr1	890372	890429
chr1	1134287	1134476
chr1	1371032	1371243
chr1	1545767	1545893
chr1	2366617	2366798
chr1	2554787	2554817
chr1	2783891	2784144
chr1	3034500	3036483
chr1	3167797	3167953
chr1	3366925	3367053
chr1	3847718	3847859
chr1	4070820	4073019
chr1	4688057	4688490
chr1	4848771	4848970
chr1	5033885	5033959
chr1	5308140	5308336
chr1	5339240	5339445
chr1	5350048	5352542
chr1	5470650	5470738
chr1	5812962	5813043
chr1	5914710	5914958
chr1	5952177	5952367
chr1	6453028	6453407
chr1	7067645	7067735
chr1	7176300	7176448
chr1	7204857	7204984
chr1	7252432	7253681
chr1	7378731	7379484
chr1	7641299	7641412
chr1	7676092	7676357
chr1	8038296	8038872
chr1	8172010	8172138
chr1	8412223	8412341
chr1	8454040	8521909
chr1	8522027	8535042
chr1	8535180	8590756
chr1	8649582	8650016
chr1	8680181	8707062
chr1	9205484	9205681
chr1	9220508	9220823
chr1	9249632	9249724
chr1	9258040	9258232
chr1	9390463	9390724
chr1	9402029	9402149
chr1	9443679	9443897
chr1	9457585	9457680
chr1	9681903	9681972
chr1	9707545	9707664
chr1	9795007	9795059
chr1	10238369	10238486
chr1	10366963	10367218
chr1	10371177	10371387
chr1	10543344	10543530
chr1	10577795	10578003
chr1	10591678	10593586
chr1	10974684	10974872
chr1	11654737	11654878
chr1	11679813	11680026
chr1	11680683	11680957
chr1	11691294	11691415
chr1	11756437	11756461
chr1	11784681	11785466
chr1	11796410	11796507
chr1	12233570	12233716
chr1	12265966	12266207
chr1	12789945	12790160
chr1	13131533	13131633
chr1	13402415	13597362
chr1	13880477	13880618
chr1	14057860	14058068
chr1	14274508	14274649
chr1	14294392	14294845
chr1	14437061	14437238
chr1	14569022	14569243
chr1	14909853	14910054
chr1	15655784	15655965
chr1	15664781	15664848
chr1	15751105	15751292
chr1	15754164	15754278
chr1	16308830	16308940
chr1	16454605	16454880
chr1	16733988	16734100
chr1	16781733	16781960
chr1	16815883	16816006
chr1	16840424	16840548
chr1	16840877	16841141
chr1	17071545	17071831
chr1	17173560	17173652
chr1	17188243	17188374
chr1	17317914	17318145
chr1	17549796	17550016
chr1	17616249	17616607
chr1	18085934	18086174
chr1	18280846	18281027
chr1	18410644	18410819
chr1	18619433	18619631
chr1	18809409	18809494
chr1	18830704	18830883
chr1	18898427	18898567
chr1	19039162	19039264
chr1	19126322	19126443
chr1	19252060	19252165
chr1	19453073	19453238
chr1	19503787	19503900
chr1	19524123	19524407
chr1	19570819	19570928
chr1	19700864	19701196
chr1	19811114	19811246
chr1	20487607	20487797
chr1	20645686	20645882
chr1	20990296	20990424
chr1	21155344	21155555
chr1	21424228	21424408
chr1	21592374	21592543
chr1	21741182	21741343
chr1	21976408	21976614
chr1	22081482	22081751
chr1	22114974	22115150
chr1	22135235	22135589
chr1	22146447	22146653
chr1	22321114	22321373
chr1	22363609	22363682
chr1	22399559	22399690
chr1	22442875	22443682
chr1	22474062	22474322
chr1	23008471	23008583
chr1	23051160	23051277
chr1	23078808	23079071
chr1	23129796	23129916
chr1	23193055	23199916
chr1	23337517	23337663
chr1	23462969	23463170
chr1	23582803	23582916
chr1	23752297	23752514
chr1	23859883	23860134
chr1	23867858	23868207
chr1	23878903	23878984
chr1	24163511	24163700
chr1	24307434	24313610
chr1	24344867	24345071
chr1	24414298	24415204
chr1	24423367	24423770
chr1	24447025	24447199
chr1	24553635	24553759
chr1	24843661	24843749
chr1	24891856	24891967
chr1	24928131	24928282
chr1	24956497	24956546
chr1	25203273	25203386
chr1	25398664	25398859
chr1	25814128	25814390
chr1	25856556	25856731
chr1	25993511	25993630
chr1	26010702	26010820
chr1	26087838	26087965
chr1	26129125	26129280
chr1	26171308	26173077
chr1	26265551	26265716
chr1	26277226	26277520
chr1	26302528	26302652
chr1	26379862	26379987
chr1	26550978	26551035
chr1	27088620	27088718
chr1	27118232	27118316
chr1	27238309	27238470
chr1	27457795	27457958
chr1	27648446	27648538
chr1	27683362	27683480
chr1	27768340	27769034
chr1	27782414	27782598
chr1	27850448	27851295
chr1	27907876	27907896
chr1	28019468	28019524
chr1	28041427	28041603
chr1	28228799	28232907
chr1	28287881	28288072
chr1	28362762	28362945
chr1	28531189	28533422
chr1	28620000	28625620
chr1	28677855	28677985
chr1	28821346	28821583
chr1	29059906	29060031
chr1	29118851	29119187
chr1	29321450	29321513
chr1	29579031	29580387
chr1	29621136	29621282
chr1	29623186	29623273
chr1	29751210	29751278
chr1	29857439	29857693
chr1	29858761	29858920
chr1	30137343	30137469
chr1	30167154	30167324
chr1	30294275	30294425
chr1	30439328	30443360
chr1	30541955	30542420
chr1	30564098	30564209
chr1	30774749	30774848
chr1	30812118	30812232
chr1	30840649	30840806
chr1	30991283	30991459
chr1	31027128	31027282
chr1	31032646	31032754
chr1	31038597	31038791
chr1	31184068	31184213
chr1	31225313	31227219
chr1	31584177	31584287
chr1	31745825	31746033
chr1	31934423	31934920
chr1	32065288	32065399
chr1	32073988	32074084
chr1	32127960	32128189
chr1	32163434	32163913
chr1	32210618	32211376
chr1	32286006	32286264
chr1	32366321	32366382
chr1	32561782	32562027
chr1	32754456	32754720
chr1	32773504	32773745
chr1	32855459	32857925
chr1	32887438	32888019
chr1	33260871	33260952
chr1	33314995	33315466
chr1	33335402	33339345
chr1	33340007	33340146
chr1	33365742	33365887
chr1	33479338	33479468
chr1	33531727	33531919
chr1	33533467	33533689
chr1	33613752	33613892
chr1	33818121	33818622
chr1	33937003	33937110
chr1	34090070	34090543
chr1	34244429	34244531
chr1	34358256	34358491
chr1	34458334	34458534
chr1	34643715	34643862
chr1	34656283	34656398
chr1	34717110	34717362
chr1	34747574	34747681
chr1	34935145	34935496
chr1	34944544	34944647
chr1	35019612	35019815
chr1	35083561	35083803
chr1	35153559	35153771
chr1	35161722	35161916
chr1	35180194	35180507
chr1	35186255	35187222
chr1	35217396	35217510
chr1	35352730	35352840
chr1	35569797	35573004
chr1	35671100	35677320
chr1	35770296	35770397
chr1	35909876	35910115
chr1	36052828	36053044
chr1	36102882	36103002
chr1	36377741	36377896
chr1	36510054	36510330
chr1	36632967	36633096
chr1	36643168	36643401
chr1	36768965	36769094
chr1	36976702	36976916
chr1	36990125	36990272
chr1	37043843	37043948
chr1	37192139	37192248
chr1	37352387	37352602
chr1	37410230	37410455
chr1	37453529	37453624
chr1	37526759	37527150
chr1	37692954	37693040
chr1	38103502	38103723
chr1	38243824	38243964
chr1	38290070	38290240
chr1	38333906	38334171
chr1	38681030	38681233
chr1	38873316	38873456
chr1	38887590	38889568
chr1	38996285	38996410
chr1	39145888	39146072
chr1	39199594	39199852
chr1	39219505	39219755
chr1	39296918	39297057
chr1	39450737	39450859
chr1	39564952	39565158
chr1	39654566	39655578
chr1	39803752	39803793
chr1	39828129	39828226
chr1	40047062	40047243
chr1	40131719	40131946
chr1	40346652	40346769
chr1	40357397	40357686
chr1	40528218	40528331
chr1	40665477	40665606
chr1	40671261	40671471
chr1	40732269	40733344
chr1	40844008	40844118
chr1	41128057	41128184
chr1	41463795	41463874
chr1	41552266	41552467
chr1	41574907	41575055
chr1	41593915	41594129
chr1	41638004	41638156
chr1	41656280	41656486
chr1	41771939	41772154
chr1	41805653	41805862
chr1	41810497	41812207
chr1	41818804	41818990
chr1	42107210	42113417
chr1	42129403	42129686
chr1	42144891	42145107
chr1	42499397	42499451
chr1	42912237	42917273
chr1	43251149	43251457
chr1	43630875	43631057
chr1	43661770	43663176
chr1	43760309	43761097
chr1	43833006	43833155
chr1	44258711	44258989
chr1	44270854	44271208
chr1	44294492	44294664
chr1	44330896	44331005
chr1	44533758	44533951
chr1	44679728	44679831
chr1	44712038	44713990
chr1	44752667	44752863
chr1	44758676	44760289
chr1	44773993	44774210
chr1	45178868	45179059
chr1	45531619	45531716
chr1	45841486	45841585
chr1	45917072	45917211
chr1	46282716	46282915
chr1	46349171	46351044
chr1	47000107	47000169
chr1	47500440	47500930
chr1	47598133	47598205
chr1	47666331	47666525
chr1	47670808	47671009
chr1	48001586	48001808
chr1	48004185	48004516
chr1	48039364	48039573
chr1	48110582	48110835
chr1	48270933	48271128
chr1	48536013	48536141
chr1	48537456	48537583
chr1	48566202	48566391
chr1	48657280	48657341
chr1	48906774	48906860
chr1	48931165	48931285
chr1	48951224	48951344
chr1	48983375	48983642
chr1	49054270	49054429
chr1	49071774	49072046
chr1	49072843	49072985
chr1	49073593	49073645
chr1	49183369	49184560
chr1	49498889	49499089
chr1	49536152	49536463
chr1	49568103	49568211
chr1	49859004	49859146
chr1	49993938	49998280
chr1	50095865	50096055
chr1	50140342	50141025
chr1	50192723	50192883
chr1	50194136	50194313
chr1	50251378	50251661
chr1	50301724	50301788
chr1	50307528	50307767
chr1	50367757	50374024
chr1	50496447	50496686
chr1	50525174	50525379
chr1	50699041	50699353
chr1	50810243	50810489
chr1	50888490	50888652
chr1	51035568	51035646
chr1	51055421	51059027
chr1	51344492	51345286
chr1	51996312	51996319
chr1	52004541	52005171
chr1	52087819	52087955
chr1	52414645	52415188
chr1	52743204	52743407
chr1	52837920	52843824
chr1	52877402	52877646
chr1	52950287	52950774
chr1	53148049	53148174
chr1	53337620	53337731
chr1	53353657	53360002
chr1	53495519	53495793
chr1	53790191	53790328
chr1	53805502	53805706
chr1	53844034	53844174
chr1	53885728	53886092
chr1	53908436	53908507
chr1	54093240	54093474
chr1	54140146	54146299
chr1	54203881	54205245
chr1	54340294	54340520
chr1	54382122	54382602
chr1	54911877	54912205
chr1	54969972	54970042
chr1	55086394	55087949
chr1	55188695	55189015
chr1	55254654	55254786
chr1	55296963	55297060
chr1	55308681	55308858
chr1	55584125	55584234
chr1	55608652	55608841
chr1	55816112	55816415
chr1	55846724	55846865
chr1	55939868	55941435
chr1	55987057	55987264
chr1	56089313	56089433
chr1	56405501	56405563
chr1	56431135	56431282
chr1	56431546	56434456
chr1	56447203	56447320
chr1	56646047	56646189
chr1	56922400	56922551
chr1	57037924	57039941
chr1	57091234	57091316
chr1	57228786	57228898
chr1	57381823	57381861
chr1	57622012	57622327
chr1	57678091	57678290
chr1	57746371	57746424
chr1	57820935	57821094
chr1	58657053	58657671
chr1	58708976	58709742
chr1	58720233	58720355
chr1	58971494	58971876
chr1	59023389	59023566
chr1	59124386	59124551
chr1	59559201	59559826
chr1	59829624	59831421
chr1	59881886	59882182
chr1	60097942	60098127
chr1	60155752	60155982
chr1	60772364	60772417
chr1	61380210	61380315
chr1	61412869	61412935
chr1	61639419	61639684
chr1	61748505	61748728
chr1	61879645	61879825
chr1	62050503	62050616
chr1	62218881	62219542
chr1	62230994	62231207
chr1	62244576	62244821
chr1	62294068	62294136
chr1	62389526	62390009
chr1	62692998	62693210
chr1	62787777	62787872
chr1	63256481	63256555
chr1	63623291	63623403
chr1	63633482	63633587
chr1	63639196	63639320
chr1	63916235	63918218
chr1	63981867	63981970
chr1	64060603	64062785
chr1	64063031	64063334
chr1	64728695	64728836
chr1	64800769	64800876
chr1	64837255	64837449
chr1	64966218	64966314
chr1	65203786	65210621
chr1	65218415	65223610
chr1	65334140	65334379
chr1	65379406	65379636
chr1	65466656	65466694
chr1	65827755	65827928
chr1	65829412	65829611
chr1	65853144	65853483
chr1	65951457	65951774
chr1	66615007	66621425
chr1	66790274	66790418
chr1	66811248	66811998
chr1	66852564	66852626
chr1	67023182	67023399
chr1	67222763	67222985
chr1	67374389	67374521
chr1	67584536	67584586
chr1	67965832	67965980
chr1	68496206	68496311
chr1	69161149	69161309
chr1	69389796	69390011
chr1	69414654	69414824
chr1	69528090	69528100
chr1	69544174	69544249
chr1	69603550	69609958
chr1	69632605	69632768
chr1	69733297	69733420
chr1	69951121	69951227
chr1	69991155	69991349
chr1	70043777	70043914
chr1	70052121	70052235
chr1	70061560	70064650
chr1	70166959	70167234
chr1	70332568	70332796
chr1	70364757	70364856
chr1	70612430	70612551
chr1	70697343	70697552
chr1	70749357	70749941
chr1	70788993	70789045
chr1	70792939	70793128
chr1	70806695	70807410
chr1	70815321	70815499
chr1	70846653	70846798
chr1	70870152	70870415
chr1	70881617	70883062
chr1	71037704	71037824
chr1	71169836	71170129
chr1	71194700	71194854
chr1	71238707	71238800
chr1	71655282	71655402
chr1	72192408	72192664
chr1	72221399	72221561
chr1	72523649	72523858
chr1	72545750	72545847
chr1	72905103	72906078
chr1	73014346	73014564
chr1	73510331	73510546
chr1	73557789	73557809
chr1	73728841	73729063
chr1	73798355	73798478
chr1	74118000	74118054
chr1	74561452	74561663
chr1	74707736	74707799
chr1	74741469	74742043
chr1	74970133	74970334
chr1	74976121	74976311
chr1	75094806	75094870
chr1	75244204	75250640
chr1	75252903	75253116
chr1	75385615	75385714
chr1	75473899	75473962
chr1	75600534	75600740
chr1	75826507	75826787
chr1	76078229	76078347
chr1	76210334	76210489
chr1	76241526	76241663
chr1	76478750	76478874
chr1	76609690	76609924
chr1	77336795	77337659
chr1	77440878	77441080
chr1	77481995	77485238
chr1	77882761	77882888
chr1	78404921	78405127
chr1	78577746	78578852
chr1	78784617	78784814
chr1	78933814	78933894
chr1	79058043	79058160
chr1	79189059	79189287
chr1	79446735	79446862
chr1	79457032	79457304
chr1	79914782	79914894
chr1	80230904	80231091
chr1	80388690	80388840
chr1	80570968	80571023
chr1	80619345	80619571
chr1	81083992	81085203
chr1	81533652	81536295
chr1	81870173	81870346
chr1	81955838	81955958
chr1	82415680	82415874
chr1	82573486	82573609
chr1	83130037	83130160
chr1	83299670	83299841
chr1	83556010	83557254
chr1	84055268	84055467
chr1	84073161	84073277
chr1	84251837	84251963
chr1	84255957	84256142
chr1	84305561	84305656
chr1	84405838	84408202
chr1	84564854	84565051
chr1	84720160	84720359
chr1	84835154	84835298
chr1	84843395	84843511
chr1	84844665	84844866
chr1	84856621	84857759
chr1	84894928	84895145
chr1	85020203	85020385
chr1	85098304	85098432
chr1	85137436	85137673
chr1	85155946	85156033
chr1	85175173	85181540
chr1	85197622	85197869
chr1	85283423	85283662
chr1	85457602	85457865
chr1	85639501	85639670
chr1	85767929	85768110
chr1	85776961	85777130
chr1	85905251	85905313
chr1	85924916	85925085
chr1	85947568	85947761
chr1	85953393	85953508
chr1	85962969	85963178
chr1	86124987	86125110
chr1	86132380	86132597
chr1	86332562	86332775
chr1	86415486	86415651
chr1	86460571	86460701
chr1	86954449	86954701
chr1	86962375	86962502
chr1	86983431	86989831
chr1	87036973	87037202
chr1	87350471	87350536
chr1	87356367	87357187
chr1	87762178	87762245
chr1	87904864	87904950
chr1	87921180	87921284
chr1	88027077	88027182
chr1	88103305	88103495
chr1	88162533	88162740
chr1	88167647	88168060
chr1	88279722	88279929
chr1	88287401	88287501
chr1	88321651	88321816
chr1	88343616	88343821
chr1	88394029	88394155
chr1	88512857	88519251
chr1	88589255	88589452
chr1	88666544	88666622
chr1	88699559	88699722
chr1	89050318	89050583
chr1	89068962	89069099
chr1	89409525	89409799
chr1	89417017	89417119
chr1	89586399	89586496
chr1	90240052	90240325
chr1	90322560	90322633
chr1	90363886	90364010
chr1	90386725	90386951
chr1	90401017	90401224
chr1	90504102	90504262
chr1	90787814	90787968
chr1	90952460	90952520
chr1	90955575	90955691
chr1	91089109	91089228
chr1	91196796	91200722
chr1	91387151	91387280
chr1	91618819	91625064
chr1	91641717	91641885
chr1	91862475	91862573
chr1	91918191	91918367
chr1	92089228	92089385
chr1	92365186	92366305
chr1	92673611	92674947
chr1	93317756	93318361
chr1	93342851	93343157
chr1	93344825	93345007
chr1	93403455	93403654
chr1	93711052	93711180
chr1	94044576	94044707
chr1	94095100	94095153
chr1	94105253	94105533
chr1	94454475	94454672
chr1	94613252	94613475
chr1	94655549	94655811
chr1	94668103	94668221
chr1	94755352	94755576
chr1	94961295	94961402
chr1	95164131	95164211
chr1	95189139	95189971
chr1	95383063	95383220
chr1	95386694	95387274
chr1	95417549	95418367
chr1	95810213	95810466
chr1	95848141	95848308
chr1	95852918	95853036
chr1	96173650	96173758
chr1	96188486	96188728
chr1	96343952	96345722
chr1	96363002	96363067
chr1	96656762	96656834
chr1	96692904	96692997
chr1	96814528	96814614
chr1	96958018	96958129
chr1	97101921	97101994
chr1	97172183	97172339
chr1	97180619	97180746
chr1	97645500	97645724
chr1	98117056	98117723
chr1	98867936	98868133
chr1	99036932	99037196
chr1	99138711	99138918
chr1	99359010	99359278
chr1	99452731	99452810
chr1	99469374	99469647
chr1	99637558	99637682
chr1	99659612	99659738
chr1	99668909	99669049
chr1	100126561	100126795
chr1	100401044	100401309
chr1	100491467	100491730
chr1	100967710	100967864
chr1	101204836	101216564
chr1	101407579	101407782
chr1	101463832	101464060
chr1	101522025	101522111
chr1	101548736	101548950
chr1	101561536	101561642
chr1	101626515	101626630
chr1	101650758	101669010
chr1	101708678	101708993
chr1	101856119	101856230
chr1	102045668	102045805
chr1	102183216	102183427
chr1	102301939	102302154
chr1	102302182	102304278
chr1	102304401	102304495
chr1	102305568	102305722
chr1	102565610	102572000
chr1	102575412	102575685
chr1	102582077	102584329
chr1	102647962	102654258
chr1	102761399	102761495
chr1	102789694	102792997
chr1	102811295	102811493
chr1	102915725	102916265
chr1	102992852	102993085
chr1	103011303	103011485
chr1	103280471	103475783
chr1	103704560	103704646
chr1	103773640	103773747
chr1	103804790	103804920
chr1	103805163	103805286
chr1	103837348	103837553
chr1	103862318	103862420
chr1	103863613	103863859
chr1	103974848	103975117
chr1	104043480	104043624
chr1	104055165	104055400
chr1	104063287	104063399
chr1	104157964	104158160
chr1	104547194	104547379
chr1	104574219	104574452
chr1	104595444	104595646
chr1	104623366	104623427
chr1	104708775	104710180
chr1	104788276	104788366
chr1	104794720	104794981
chr1	104905582	104905705
chr1	104915786	104915898
chr1	105442185	105442239
chr1	105547604	105547734
chr1	105558637	105558832
chr1	105707206	105707390
chr1	105833959	105834186
chr1	106137437	106137501
chr1	106245480	106247417
chr1	106565030	106565228
chr1	106625506	106625617
chr1	106720009	106720183
chr1	107094115	107094312
chr1	107113106	107113293
chr1	107229500	107229592
chr1	107255943	107255997
chr1	107367257	107367516
chr1	107589180	107589416
chr1	107665566	107665713
chr1	107735302	107735369
chr1	107857926	107857986
chr1	107950914	107951188
chr1	108091721	108091838
chr1	108097743	108097857
chr1	108172475	108172687
chr1	108229754	108230413
chr1	108294714	108294826
chr1	108296928	108297113
chr1	108336754	108336929
chr1	108358033	108358131
chr1	108377090	108377255
chr1	108403258	108403390
chr1	108605022	108605145
chr1	108664521	108664660
chr1	108686456	108686775
chr1	108696958	108697110
chr1	108713908	108714270
chr1	108969262	108969363
chr1	108996692	108996889
chr1	109077818	109078035
chr1	109290606	109290902
chr1	109299811	109300012
chr1	109401653	109401730
chr1	109443125	109443357
chr1	109491748	109491795
chr1	109627732	109627838
chr1	109666538	109666745
chr1	109813158	109813254
chr1	109997247	109997341
chr1	110034249	110034350
chr1	110046562	110046709
chr1	110051001	110051128
chr1	110051184	110051837
chr1	110051927	110052083
chr1	110052575	110053180
chr1	110053674	110054350
chr1	110054443	110055504
chr1	110055667	110055759
chr1	110055933	110062778
chr1	110178673	110178919
chr1	110225901	110226022
chr1	110601257	110601475
chr1	110816494	110816615
chr1	110830643	110830844
chr1	110845482	110845719
chr1	110939473	110939771
chr1	110946600	110946819
chr1	110950489	110950589
chr1	110998795	110999205
chr1	111003716	111003847
chr1	111051575	111051581
chr1	111090263	111091995
chr1	111319469	111319594
chr1	111330643	111330768
chr1	111376577	111376657
chr1	111400697	111400939
chr1	111422524	111422656
chr1	111548934	111549304
chr1	111549394	111557260
chr1	111557371	111565124
chr1	111565282	111566202
chr1	111566276	111566372
chr1	111566477	111566698
chr1	111566807	111566880
chr1	111566993	111567147
chr1	111567399	111567927
chr1	111568041	111568828
chr1	111568921	111569054
chr1	111569652	111569749
chr1	111569887	111570959
chr1	111571051	111571436
chr1	111571510	111571616
chr1	111705279	111705559
chr1	111721091	111721167
chr1	111725749	111725868
chr1	111810549	111852233
chr1	111863461	111863672
chr1	111954565	111954795
chr1	111957523	111957608
chr1	112055364	112055561
chr1	112132739	112132865
chr1	112422245	112422426
chr1	112503262	112503544
chr1	112733968	112734130
chr1	112806147	112807190
chr1	112907366	112907423
chr1	112922108	112922115
chr1	112963485	112963722
chr1	112965802	112966027
chr1	113081298	113081406
chr1	113119433	113119583
chr1	113175748	113175937
chr1	113239838	113240071
chr1	113408137	113408258
chr1	113462447	113462570
chr1	113478680	113478802
chr1	113603391	113603604
chr1	113689642	113689861
chr1	113736561	113736771
chr1	113915135	113915245
chr1	114184163	114185516
chr1	114302242	114302359
chr1	114339850	114339946
chr1	114352254	114352908
chr1	114433436	114434807
chr1	114435110	114435318
chr1	114440464	114440662
chr1	114453368	114453379
chr1	114497705	114497919
chr1	114982780	114982887
chr1	115017690	115017931
chr1	115095604	115095666
chr1	115394578	115394775
chr1	115418412	115418695
chr1	115485954	115486079
chr1	115794040	115794287
chr1	115818407	115818576
chr1	115835158	115835337
chr1	115840752	115840962
chr1	115886503	115886624
chr1	115935954	115936173
chr1	115970066	115970128
chr1	116003322	116003466
chr1	116058294	116058411
chr1	116097389	116097664
chr1	116118192	116118242
chr1	116145567	116145771
chr1	116180323	116180518
chr1	116194081	116194202
chr1	116231033	116231238
chr1	116272191	116272304
chr1	116294727	116294929
chr1	116371013	116371187
chr1	116466104	116466213
chr1	116487831	116487944
chr1	116492345	116492604
chr1	116500060	116500202
chr1	116502224	116502459
chr1	116579544	116579714
chr1	116692516	116692616
chr1	116694369	116694506
chr1	116799035	116799137
chr1	116820979	116821035
chr1	116838285	116838433
chr1	116935713	116935826
chr1	117022844	117023042
chr1	117026465	117026689
chr1	117031439	117031554
chr1	117034035	117034342
chr1	117084276	117084485
chr1	117111373	117111563
chr1	117136634	117136917
chr1	117570353	117570459
chr1	117664421	117664891
chr1	117719986	117720140
chr1	117768122	117768400
chr1	117808219	117808419
chr1	117889529	117889638
chr1	117914482	117914768
chr1	117928433	117928446
chr1	117932312	117932368
chr1	118121504	118121759
chr1	118167680	118167832
chr1	118200093	118200290
chr1	118570918	118571115
chr1	118582513	118582570
chr1	118686140	118686344
chr1	118767978	118768151
chr1	119043199	119043317
chr1	119725279	119725442
chr1	119908662	119908883
chr1	119939607	119939727
chr1	119943079	119943272
chr1	120332812	120333074
chr1	120483500	120483695
chr1	120661484	120661691
chr1	121090518	121090960
chr1	121095850	121096106
chr1	121253475	121253592
chr1	121400864	121401061
chr1	121415538	121415618
chr1	121422046	121422215
chr1	121778269	121778656
chr1	122256882	122257085
chr1	122415870	122415964
chr1	122481314	122482932
chr1	122491759	122491899
chr10	153976	157238
chr10	157328	178625
chr10	184400	188220
chr10	188558	191107
chr10	191206	203442
chr10	275963	276128
chr10	894183	894386
chr10	910607	910826
chr10	934585	934839
chr10	964312	964519
chr10	1468033	1468258
chr10	1848124	1848363
chr10	1879770	1880053
chr10	2070599	2070607
chr10	2884413	2885305
chr10	3159597	3159774
chr10	3172283	3172386
chr10	3227698	3227809
chr10	3522430	3522610
chr10	3523254	3523363
chr10	3696347	3697221
chr10	3721926	3728299
chr10	3765774	3765979
chr10	3799800	3800126
chr10	3892256	3892445
chr10	4021518	4021633
chr10	4138871	4138945
chr10	4187449	4193725
chr10	4439861	4440070
chr10	4521165	4521446
chr10	4529909	4530243
chr10	4627899	4628176
chr10	4875037	4875237
chr10	4887832	4894193
chr10	4968839	4970529
chr10	5311761	5317902
chr10	5342348	5342459
chr10	5617304	5617430
chr10	5732180	5732348
chr10	6309168	6309632
chr10	6417660	6417752
chr10	6466749	6468397
chr10	6475594	6475796
chr10	6492194	6492300
chr10	6502317	6502593
chr10	7209084	7209216
chr10	7255036	7255088
chr10	7582225	7582590
chr10	7742668	7742872
chr10	7746570	7746792
chr10	7782484	7783021
chr10	7826296	7826611
chr10	7875190	7875711
chr10	7893589	7893661
chr10	7933161	7933499
chr10	8028793	8029899
chr10	8031707	8031814
chr10	8043682	8043954
chr10	8053788	8054011
chr10	8077697	8079003
chr10	8087315	8087517
chr10	8212178	8212424
chr10	8342857	8343062
chr10	8407935	8408049
chr10	8428702	8428952
chr10	8466728	8466947
chr10	8565286	8565421
chr10	8713606	8713904
chr10	8942708	8942871
chr10	9056747	9056883
chr10	9198791	9198889
chr10	9489453	9490672
chr10	9561214	9561575
chr10	9721751	9722273
chr10	9764629	9764730
chr10	9778959	9779780
chr10	9838910	9839034
chr10	9876140	9876278
chr10	9906489	9906641
chr10	9922316	9922395
chr10	10018302	10018364
chr10	10099806	10100191
chr10	10303483	10303589
chr10	10336211	10336452
chr10	10499717	10499874
chr10	11030183	11030908
chr10	11065030	11065137
chr10	11100173	11101552
chr10	11322950	11323178
chr10	11378458	11378567
chr10	11650806	11650906
chr10	11748276	11754581
chr10	11840381	11840563
chr10	12047734	12047892
chr10	12093870	12095176
chr10	12228197	12228306
chr10	12365140	12365302
chr10	12450808	12451052
chr10	12585930	12586139
chr10	12610818	12610939
chr10	12826609	12826732
chr10	12981702	12981835
chr10	13049589	13049706
chr10	13090808	13090958
chr10	13296531	13296764
chr10	13299744	13299914
chr10	13417317	13417577
chr10	13424556	13424681
chr10	13612347	13612554
chr10	13636592	13636754
chr10	13735431	13735657
chr10	13905553	13908243
chr10	13914463	13914700
chr10	13935248	13935575
chr10	14369991	14370181
chr10	14418864	14421071
chr10	14656215	14656407
chr10	14690437	14691179
chr10	14796147	14796320
chr10	15019884	15020178
chr10	15320585	15320650
chr10	15466960	15467070
chr10	16204118	16204268
chr10	16553818	16553951
chr10	16729645	16732669
chr10	16934718	16934872
chr10	16956371	16957633
chr10	17221693	17221959
chr10	17435909	17436081
chr10	17505352	17506351
chr10	17511262	17516859
chr10	17848304	17848361
chr10	17896510	17896585
chr10	18001882	18002057
chr10	18032388	18032487
chr10	18073061	18073196
chr10	18281214	18281592
chr10	18548634	18551776
chr10	18572706	18572817
chr10	18663490	18663624
chr10	18772197	18772404
chr10	18836339	18836416
chr10	18924934	18925042
chr10	18956561	18956886
chr10	19090190	19090242
chr10	19479210	19479337
chr10	19534659	19534945
chr10	19679245	19679404
chr10	19781631	19782365
chr10	19788306	19788420
chr10	20031116	20031343
chr10	20160120	20160185
chr10	20248372	20248698
chr10	20382524	20382713
chr10	20529837	20529940
chr10	20952079	20952237
chr10	20960658	20960733
chr10	21107166	21107363
chr10	21522787	21524158
chr10	21556022	21556679
chr10	21659079	21659160
chr10	21663484	21664299
chr10	22015333	22015423
chr10	22220426	22220865
chr10	22334275	22334380
chr10	22442202	22442428
chr10	22577478	22577666
chr10	22685246	22685442
chr10	23494333	23494472
chr10	23687972	23688086
chr10	23814142	23814348
chr10	23822492	23822949
chr10	24686992	24687090
chr10	24775023	24775317
chr10	24808931	24809039
chr10	24965610	24965815
chr10	25018667	25018818
chr10	25230497	25230677
chr10	25563951	25564005
chr10	26031497	26031712
chr10	26168949	26169133
chr10	26239786	26239939
chr10	26442883	26443026
chr10	26690624	26690723
chr10	26775820	26776041
chr10	26951530	26951599
chr10	26963335	26963477
chr10	27045322	27045515
chr10	27834738	27836641
chr10	27867865	27868036
chr10	27939714	27939930
chr10	28245781	28245855
chr10	28496286	28496586
chr10	28540067	28540621
chr10	28541940	28542014
chr10	28714095	28714158
chr10	28778811	28779022
chr10	28977596	28977787
chr10	29086847	29086954
chr10	29188614	29189063
chr10	29246135	29247635
chr10	29255236	29255366
chr10	29274772	29274966
chr10	29277553	29277663
chr10	29430646	29430897
chr10	29509391	29509485
chr10	29526550	29526666
chr10	29528546	29529307
chr10	29654911	29655023
chr10	29783679	29783788
chr10	30049198	30050719
chr10	30211589	30211697
chr10	30213848	30214017
chr10	30528409	30528508
chr10	30668657	30668880
chr10	30852570	30852686
chr10	30942840	30943037
chr10	30952535	30952647
chr10	31148634	31148802
chr10	31347951	31348096
chr10	31555616	31555861
chr10	31629681	31629910
chr10	31637235	31637400
chr10	31683278	31683420
chr10	31821716	31821844
chr10	31828702	31828910
chr10	31965871	31965982
chr10	32148132	32149346
chr10	32406946	32407041
chr10	32527672	32527794
chr10	32747853	32748135
chr10	32929802	32929998
chr10	33012255	33012351
chr10	33149599	33149684
chr10	33416821	33417037
chr10	33593619	33593749
chr10	33611977	33612190
chr10	33826860	33827022
chr10	33961512	33961559
chr10	33989354	33989533
chr10	34074204	34075171
chr10	34078195	34078402
chr10	34266573	34266677
chr10	34318986	34319052
chr10	34348676	35857231
chr10	35911761	35912305
chr10	36051097	36051322
chr10	36068835	36068894
chr10	36667137	36667364
chr10	36719526	36719702
chr10	36796743	36800568
chr10	36816135	36816262
chr10	36940310	36940414
chr10	37017429	37017531
chr10	37078098	37078332
chr10	37094812	37095096
chr10	37213208	37213458
chr10	37544918	37545051
chr10	37642107	37643274
chr10	37705502	37705625
chr10	37854633	37854867
chr10	37948962	37949070
chr10	37992488	37992654
chr10	38095788	38096050
chr10	38210768	38210869
chr10	38544643	38544808
chr10	38795377	38795590
chr10	39212696	39212882
chr10	39493455	39493532
chr10	39513325	39513431
chr10	39597469	39597525
chr10	39645160	39645172
chr10	39670791	39670902
chr10	39936567	39936789
chr10	40035698	40035759
chr10	40379576	40379669
chr10	40421044	40421160
chr10	40594276	40594388
chr10	40662728	40662749
chr10	40669113	40669294
chr10	40672085	40672099
chr10	40998620	40998939
chr10	41061644	41062545
chr10	41311489	41311573
chr10	41382477	41382577
chr10	41521784	41523894
chr10	41538707	41538826
chr10	41566998	41567226
chr10	41773937	41774036
chr10	41821610	41821778
chr10	41840229	41840408
chr10	41935357	41935462
chr10	41954278	41954472
chr10	42055002	42056567
chr10	42265259	42265530
chr10	42327454	42327671
chr10	42418245	42418541
chr10	42554030	42554199
chr10	42575003	42575253
chr10	42641227	42641357
chr10	42736405	42736610
chr10	43126093	43126207
chr10	43241149	43241251
chr10	43498354	43504568
chr10	43506218	43507528
chr10	43576228	43576423
chr10	43659064	43659142
chr10	44188435	44188602
chr10	44494469	44494656
chr10	44520040	44520281
chr10	44865668	44865788
chr10	44875205	44879985
chr10	44996890	44997024
chr10	45063884	45064167
chr10	45174283	45174533
chr10	45182495	45182557
chr10	45184242	45184358
chr10	45349062	45349165
chr10	45385710	45385820
chr10	45546866	45546970
chr10	45791538	45793122
chr10	45903292	45903510
chr10	46118889	46119101
chr10	46215883	46216271
chr10	46244953	46245187
chr10	46276934	46276999
chr10	46291336	46291472
chr10	46496289	46496529
chr10	46834904	46835018
chr10	46913672	46913765
chr10	46995384	46997325
chr10	47216334	47216531
chr10	47312139	47312234
chr10	47412867	47413017
chr10	47418715	47418845
chr10	47773817	47774019
chr10	48252881	48252904
chr10	48258456	48258508
chr10	48352213	48353919
chr10	48366400	48366674
chr10	48789684	48789976
chr10	48831313	48831398
chr10	48908747	48908888
chr10	48959038	48959215
chr10	49065641	49065910
chr10	49079056	49079175
chr10	49126719	49126788
chr10	49270421	49270531
chr10	49283895	49284112
chr10	49373935	49374055
chr10	49409983	49412787
chr10	49464709	49464760
chr10	49489140	49489178
chr10	49588188	49588313
chr10	49691801	49691995
chr10	49759451	49759548
chr10	49774218	49774375
chr10	49942587	49942700
chr10	49966559	49967371
chr10	50038497	50038726
chr10	50112331	50112559
chr10	50121025	50121140
chr10	50164238	50164425
chr10	50208614	50208636
chr10	50284684	50284909
chr10	50311766	50311985
chr10	50357736	50357863
chr10	50519758	50523159
chr10	50620888	50621057
chr10	50663905	50670302
chr10	50685248	50685301
chr10	50700530	50701264
chr10	50725617	50725799
chr10	51035165	51035235
chr10	51132020	51135246
chr10	51233575	51233694
chr10	51351063	51351270
chr10	51387227	51387395
chr10	51567564	51567745
chr10	51800470	51800581
chr10	51835867	51835930
chr10	52002594	52002835
chr10	52033695	52033920
chr10	52044464	52044583
chr10	52148543	52148680
chr10	52192793	52192967
chr10	52229952	52230082
chr10	52325475	52325589
chr10	52435044	52435256
chr10	52596404	52596813
chr10	52731356	52731446
chr10	52835593	52835782
chr10	52891839	52892267
chr10	53114028	53114258
chr10	53114829	53114950
chr10	53118319	53118432
chr10	53164440	53164521
chr10	53227834	53227987
chr10	53250856	53250975
chr10	53277901	53278347
chr10	53286667	53286765
chr10	53326788	53326890
chr10	53476474	53476587
chr10	53529244	53529306
chr10	53591725	53591866
chr10	54024527	54024590
chr10	54138397	54138508
chr10	54141875	54141976
chr10	54248036	54248085
chr10	54257271	54257516
chr10	54301279	54301402
chr10	54889619	54889847
chr10	54908940	54909380
chr10	55082450	55082523
chr10	55147459	55147654
chr10	55296755	55296986
chr10	55444306	55444419
chr10	55488821	55489042
chr10	55505070	55506461
chr10	55608278	55608551
chr10	55648137	55648269
chr10	55668288	55668401
chr10	55691319	55691496
chr10	55708367	55708611
chr10	55713938	55720243
chr10	55803040	55803223
chr10	55848869	55848889
chr10	55943094	55943250
chr10	56107863	56108095
chr10	56136934	56137057
chr10	56446046	56446249
chr10	56495563	56495763
chr10	56511046	56511169
chr10	56524986	56525175
chr10	56535751	56536073
chr10	56669335	56669433
chr10	56752491	56753055
chr10	56934632	56934741
chr10	57039073	57039287
chr10	57154085	57154270
chr10	57190928	57190986
chr10	57212370	57212739
chr10	57214596	57214734
chr10	57522901	57523097
chr10	57569720	57570203
chr10	57580124	57580327
chr10	57585458	57585600
chr10	57682258	57682511
chr10	57707846	57707972
chr10	57729267	57729396
chr10	57735947	57736029
chr10	57787913	57788033
chr10	58000203	58000467
chr10	58087710	58087842
chr10	58092312	58092513
chr10	58137043	58137368
chr10	58156368	58156498
chr10	58218782	58218976
chr10	58343743	58343847
chr10	58381834	58382042
chr10	58398363	58398605
chr10	58831509	58831597
chr10	59121119	59121332
chr10	59488973	59489090
chr10	59634240	59634464
chr10	60064138	60064312
chr10	60712862	60712967
chr10	60948868	60948900
chr10	61145605	61145741
chr10	61180763	61181018
chr10	61215310	61215498
chr10	61288721	61288900
chr10	61507489	61507598
chr10	61546724	61546925
chr10	61601584	61601870
chr10	61714496	61714730
chr10	61728638	61728885
chr10	61857540	61857673
chr10	61863188	61863399
chr10	62018033	62018881
chr10	62020389	62020667
chr10	62095336	62095448
chr10	62166063	62166117
chr10	62225040	62225266
chr10	62302608	62302765
chr10	62355429	62355550
chr10	62387212	62387358
chr10	62389674	62389796
chr10	62426285	62429353
chr10	62572581	62572832
chr10	62916178	62916405
chr10	62981259	62981395
chr10	63270990	63288213
chr10	63424904	63425016
chr10	63659079	63659261
chr10	63678625	63678743
chr10	63681733	63681813
chr10	63691474	63691687
chr10	63726005	63726121
chr10	63855059	63855127
chr10	63876759	63877109
chr10	63999491	64000561
chr10	64073461	64073694
chr10	64099413	64099670
chr10	64199230	64199468
chr10	64392517	64392731
chr10	64439128	64439341
chr10	64508337	64508524
chr10	64523248	64523905
chr10	64660079	64660218
chr10	64664623	64664984
chr10	64767803	64768077
chr10	64870579	64870776
chr10	64891312	64891612
chr10	64896086	64896264
chr10	65368571	65368736
chr10	65479907	65479992
chr10	65514858	65515012
chr10	65675024	65675256
chr10	65746013	65746302
chr10	66042066	66042614
chr10	66080625	66080750
chr10	66140895	66141066
chr10	66237773	66238209
chr10	66344128	66344335
chr10	66732639	66733463
chr10	66979306	66979490
chr10	67180075	67180221
chr10	67261621	67261838
chr10	67328176	67328512
chr10	67369940	67370066
chr10	67376074	67376193
chr10	67409815	67409884
chr10	67425874	67426006
chr10	67428533	67429695
chr10	67484240	67484454
chr10	67593798	67593925
chr10	67662185	67662257
chr10	67744857	67745564
chr10	67746647	67746748
chr10	67844695	67844872
chr10	67884954	67885040
chr10	68027478	68027750
chr10	68060786	68060940
chr10	68218266	68218457
chr10	68259855	68260069
chr10	68267454	68267597
chr10	68379649	68379736
chr10	68395735	68398798
chr10	68432241	68432407
chr10	68517942	68518213
chr10	68583426	68583706
chr10	68662001	68662123
chr10	68732635	68732806
chr10	68749163	68749337
chr10	68854318	68854604
chr10	68892053	68893138
chr10	68914914	68915587
chr10	68932004	68932660
chr10	69185077	69186508
chr11	440703	440976
chr11	573969	815571
chr11	848166	848263
chr11	873710	958213
chr11	1096791	1097742
chr11	1113748	1115488
chr11	1280974	1287387
chr11	1508711	1508937
chr11	1941919	1941922
chr11	2003159	2003368
chr11	2005638	2005923
chr11	2042542	2043767
chr11	2054973	2055913
chr11	2056113	2056303
chr11	2200017	2200190
chr11	2858267	2858409
chr11	2922530	2922656
chr11	2955329	2955531
chr11	3430510	3430630
chr11	3505482	3505678
chr11	3914432	3914533
chr11	4009814	4015670
chr11	4201139	4201305
chr11	4613392	4613617
chr11	4853360	4853481
chr11	4868921	4869161
chr11	4939203	4939327
chr11	5059065	5059185
chr11	5328933	5329004
chr11	5421580	5421686
chr11	5623803	5629884
chr11	5781480	5781749
chr11	5943294	5943463
chr11	6135764	6135876
chr11	6534222	6534381
chr11	6542075	6542221
chr11	6577531	6577651
chr11	6724169	6724286
chr11	6773395	6774016
chr11	7080031	7080256
chr11	7508756	7515140
chr11	7548220	7548391
chr11	7940487	7940618
chr11	8459222	8459330
chr11	8648889	8683808
chr11	8701276	8701569
chr11	8856657	8856900
chr11	8922534	8922994
chr11	8989795	8990057
chr11	9802544	9802810
chr11	9942422	9942789
chr11	9975990	9976047
chr11	10089218	10089339
chr11	10239811	10240034
chr11	10287017	10287210
chr11	10438878	10438985
chr11	11424972	11425189
chr11	11448881	11449917
chr11	11450378	11450575
chr11	11683068	11683273
chr11	11693696	11694487
chr11	11731269	11731451
chr11	11759121	11759241
chr11	11900687	11903796
chr11	12079690	12079807
chr11	12235781	12236503
chr11	12411871	12411985
chr11	12599705	12599841
chr11	12922496	12924306
chr11	12938875	12939027
chr11	13070353	13070545
chr11	13410440	13410553
chr11	13430025	13430230
chr11	13714587	13714771
chr11	13743934	13744131
chr11	13809852	13810087
chr11	14045995	14046242
chr11	14073118	14073368
chr11	14124179	14124278
chr11	14182775	14182901
chr11	14514828	14514945
chr11	14532978	14533235
chr11	14712356	14712566
chr11	14736009	14736374
chr11	14910608	14910669
chr11	14915643	14915801
chr11	15498212	15498446
chr11	15607963	15608079
chr11	15640935	15641063
chr11	15686152	15686306
chr11	15838502	15838628
chr11	15860025	15860343
chr11	15891701	15891859
chr11	15905600	15905716
chr11	15935163	15935373
chr11	15953904	15954170
chr11	16045609	16045862
chr11	16046177	16048217
chr11	16353558	16354447
chr11	16551507	16551783
chr11	16572584	16573550
chr11	16577688	16577904
chr11	16647132	16647286
chr11	17078982	17079105
chr11	17126521	17127017
chr11	17187970	17188125
chr11	17467726	17467890
chr11	17528148	17528493
chr11	17537640	17537760
chr11	17636598	17636825
chr11	17642657	17642851
chr11	17803725	17804311
chr11	17853534	17853642
chr11	17901162	17901215
chr11	17919215	17919431
chr11	17978043	17978143
chr11	18176332	18176554
chr11	18493428	18493480
chr11	18795389	18795491
chr11	18825362	18825478
chr11	18870820	18870996
chr11	18954374	18954466
chr11	19163010	19163216
chr11	19172565	19172702
chr11	19262603	19262708
chr11	19346668	19346791
chr11	19460309	19460503
chr11	19507297	19507403
chr11	19527824	19528035
chr11	19535974	19536225
chr11	19560312	19561390
chr11	19563643	19563764
chr11	19577650	19577874
chr11	19607159	19607365
chr11	19626940	19627091
chr11	19705106	19705288
chr11	19885443	19891825
chr11	19931901	19932048
chr11	20023692	20023813
chr11	20221699	20221816
chr11	20298120	20298905
chr11	20730327	20730571
chr11	20949593	20949713
chr11	21261270	21261452
chr11	21275837	21275976
chr11	21309254	21309506
chr11	21442738	21442840
chr11	21736255	21736363
chr11	22108925	22109251
chr11	22148187	22148394
chr11	22579195	22579419
chr11	22658741	22658869
chr11	22928944	22929031
chr11	22942415	22942644
chr11	22974179	22974304
chr11	22978018	22978193
chr11	23126005	23126211
chr11	23317864	23318041
chr11	23570714	23570955
chr11	23731447	23731994
chr11	23765802	23765922
chr11	23856555	23856641
chr11	23859689	23859893
chr11	23985932	23986111
chr11	24009475	24009677
chr11	24040598	24040618
chr11	24049280	24049515
chr11	24102413	24102618
chr11	24425216	24425405
chr11	24541825	24542066
chr11	24612290	24612503
chr11	24712443	24712715
chr11	25005677	25005880
chr11	25263406	25263499
chr11	25420595	25420906
chr11	25534339	25534377
chr11	25633035	25633276
chr11	25750786	25750908
chr11	25868036	25868144
chr11	26036630	26036703
chr11	26066495	26066538
chr11	26128708	26128916
chr11	26196160	26196287
chr11	26230704	26230865
chr11	26250123	26250353
chr11	26262311	26262587
chr11	26346654	26346858
chr11	26418710	26418773
chr11	26433803	26434106
chr11	26662033	26662111
chr11	26698433	26698569
chr11	26772828	26777623
chr11	26916826	26917019
chr11	27274202	27274277
chr11	27431534	27431813
chr11	27560581	27560785
chr11	27580334	27580643
chr11	27764502	27764734
chr11	28223392	28223767
chr11	28307268	28308021
chr11	28336562	28336682
chr11	28367996	28368112
chr11	28548810	28548945
chr11	28557463	28557647
chr11	28615361	28616659
chr11	28734963	28735071
chr11	28998505	29003208
chr11	29148672	29148732
chr11	29165559	29165749
chr11	29360977	29361217
chr11	29373507	29373727
chr11	29648670	29650024
chr11	29858628	29858722
chr11	30217803	30217919
chr11	30257409	30257464
chr11	30758732	30758927
chr11	30772375	30772455
chr11	30829646	30829763
chr11	30885220	30885441
chr11	30955357	30955452
chr11	31043901	31044129
chr11	31145385	31145444
chr11	31226911	31226971
chr11	31291459	31291571
chr11	31319247	31319340
chr11	31468592	31469698
chr11	31555400	31555638
chr11	31568599	31574766
chr11	31670406	31670475
chr11	31804974	31805337
chr11	31881157	31881945
chr11	32019138	32019721
chr11	32144833	32144982
chr11	32151640	32151723
chr11	32508336	32509794
chr11	32570516	32570585
chr11	32585628	32585686
chr11	32699993	32700508
chr11	32988263	32988556
chr11	33281289	33287376
chr11	33287473	33287625
chr11	33426659	33426917
chr11	33550376	33550432
chr11	33596422	33597270
chr11	33716591	33716818
chr11	33930644	33930761
chr11	34062584	34062724
chr11	34225785	34226004
chr11	34379992	34380257
chr11	34470718	34470950
chr11	34571524	34571638
chr11	35148527	35148649
chr11	35171181	35171414
chr11	35186337	35186498
chr11	35385010	35385194
chr11	35444744	35444926
chr11	35586099	35586198
chr11	35638997	35639190
chr11	35693053	35693361
chr11	35747636	35748599
chr11	35748709	35749797
chr11	35750012	35750133
chr11	35750233	35750447
chr11	35750518	35751118
chr11	35753985	35755189
chr11	35755416	35760329
chr11	35760405	35761409
chr11	35761504	35766008
chr11	35767957	35770569
chr11	35770708	35784804
chr11	35784877	35788273
chr11	35798431	35798631
chr11	35866713	35866821
chr11	35913816	35913930
chr11	35950801	35950908
chr11	36316188	36316610
chr11	36482835	36489172
chr11	36537717	36537842
chr11	36540997	36541486
chr11	36709858	36710111
chr11	37008271	37008451
chr11	37025826	37025941
chr11	37128531	37128644
chr11	37586648	37586739
chr11	37660008	37660121
chr11	38286716	38286812
chr11	38476638	38476852
chr11	38635020	38636307
chr11	38863863	38863954
chr11	38880639	38880882
chr11	38946639	38946749
chr11	39026361	39027837
chr11	39037405	39038271
chr11	39310532	39310640
chr11	39345137	39345340
chr11	39383090	39389535
chr11	40400610	40400887
chr11	40471279	40471449
chr11	40639141	40639347
chr11	40715988	40774770
chr11	40860686	40860745
chr11	40911963	40912194
chr11	40936088	40936367
chr11	41105046	41105245
chr11	41161030	41162289
chr11	41162349	41187560
chr11	41187662	41192091
chr11	41192331	41197096
chr11	41441649	41441716
chr11	41835724	41835990
chr11	41910531	41910665
chr11	42021337	42021522
chr11	42296524	42296636
chr11	42314066	42314560
chr11	42680452	42680574
chr11	42745655	42745777
chr11	43162386	43162679
chr11	43314394	43314584
chr11	43413866	43413993
chr11	43453553	43453562
chr11	43519971	43520099
chr11	43668467	43668534
chr11	43688904	43689112
chr11	43726370	43726564
chr11	43728725	43728854
chr11	43802473	43802694
chr11	44076829	44077947
chr11	44162333	44162541
chr11	44194008	44194153
chr11	44297548	44297668
chr11	44430346	44430475
chr11	44471853	44472047
chr11	44605362	44606316
chr11	44719082	44719209
chr11	44803870	44803946
chr11	44852805	44852874
chr11	44859518	44859622
chr11	44989962	44990230
chr11	45012742	45012866
chr11	45028125	45034557
chr11	45060385	45060502
chr11	45061168	45061367
chr11	45250010	45250147
chr11	45269051	45269170
chr11	45444985	45445113
chr11	46108657	46108780
chr11	46113492	46113614
chr11	46283215	46283794
chr11	46370046	46370156
chr11	46385329	46385441
chr11	46421738	46421863
chr11	46486015	46488023
chr11	46543671	46543970
chr11	46747160	46747321
chr11	46752649	46752702
chr11	46896302	46896407
chr11	47155745	47155943
chr11	47281165	47281451
chr11	47360363	47360564
chr11	47429004	47429260
chr11	47606319	47606373
chr11	47666109	47666230
chr11	47854073	47860382
chr11	47953814	47953996
chr11	48356726	48356800
chr11	48418746	48418890
chr11	48540998	48541110
chr11	48675809	48676133
chr11	48744266	48750425
chr11	48861986	48862186
chr11	49229401	49235737
chr11	49276911	49283457
chr11	49347416	49347556
chr11	49557880	49558091
chr11	49576614	49576840
chr11	49644183	49644509
chr11	49714797	49714964
chr11	49885178	49885328
chr11	49955969	49958046
chr11	50044024	50044203
chr11	50099116	50099226
chr11	50124864	50124962
chr11	50200440	50200747
chr11	50241072	50241137
chr11	50256823	50256977
chr11	50293300	50293505
chr11	50569792	50570072
chr11	50574268	50574475
chr11	50582905	50583197
chr11	50680552	50680643
chr11	50680834	50680918
chr11	50680984	50681137
chr11	50681243	50681328
chr11	50681427	50681692
chr11	50681897	50682134
chr11	50682213	50684801
chr11	50684849	50685129
chr11	50685219	50686057
chr11	50686253	50690958
chr11	50691027	50691968
chr11	50692228	50697703
chr11	50697916	50699279
chr11	50699448	50700054
chr11	50700328	50703216
chr11	50703429	50706829
chr11	50707018	50709871
chr11	50713546	50724234
chr11	50724337	50725834
chr11	50725888	50741958
chr11	50742036	50743538
chr11	50743691	50750094
chr11	50750204	50752921
chr11	50752997	50768834
chr11	50768974	50802812
chr11	50847608	50847978
chr11	50865568	50867262
chr11	50934235	50934395
chr11	51166987	51167204
chr11	51232714	51232937
chr11	51659982	51660173
chr11	51700477	51700672
chr11	51710899	51711120
chr11	51712852	51712969
chr11	51740743	51741017
chr11	51807316	51807444
chr11	52160466	52161610
chr11	52193726	52193792
chr11	52198773	52198882
chr11	52203252	52203471
chr11	52329997	52330110
chr11	52404339	52404505
chr11	52422560	52422731
chr11	52582116	52582289
chr11	52764718	52764777
chr11	52784092	52784190
chr11	52784652	52784974
chr11	52806461	52806668
chr11	52852572	52852781
chr11	53240330	53240702
chr11	53470032	53470211
chr11	53629778	53629986
chr11	54119654	54119837
chr11	54143647	54143902
chr11	54583878	54583966
chr11	54855644	54855762
chr11	55255496	55255688
chr11	55754112	55754267
chr11	55793634	55794584
chr11	55906477	55906657
chr11	55964860	55964981
chr11	55984721	55984781
chr11	56202616	56202825
chr11	56216226	56217336
chr11	56562913	56563593
chr11	56665938	56666078
chr11	57310042	57310162
chr11	57336349	57336723
chr11	57342521	57342653
chr11	57527668	57527793
chr11	57534268	57534380
chr11	57576737	57576957
chr11	57577427	57577636
chr11	57737404	57737501
chr11	57811477	57811538
chr11	58101864	58102057
chr11	58153390	58154883
chr11	58393284	58393396
chr11	58611919	58612036
chr11	58614312	58614491
chr11	58673738	58674007
chr11	58753730	58753925
chr11	58855912	58856026
chr11	58993618	58993735
chr11	59195388	59195587
chr11	59247021	59247210
chr11	59253284	59253957
chr11	59321990	59322070
chr11	59352678	59353020
chr11	59447103	59447414
chr11	59469479	59469683
chr11	59532225	59532327
chr11	59622965	59623093
chr11	59687448	59687542
chr11	59697244	59700832
chr11	59720758	59722445
chr11	59739546	59741523
chr11	59810927	59814369
chr11	59869782	59869896
chr11	59878822	59879010
[truncated: 16,628 more rows]

## Sheet: merged.inversion.wolf
chr1	5314058	5314684
chr1	7497614	7501700
chr1	9752975	9755264
chr1	10869876	11430194
chr1	11578427	11598456
chr1	16992577	16993002
chr1	24994852	25535068
chr1	25633241	25665281
chr1	28408935	28409605
chr1	43695675	43696651
chr1	52512923	52624807
chr1	58717541	58717963
chr1	65859915	65860015
chr1	69209746	69210751
chr1	70017676	70032370
chr1	71419612	71421798
chr1	76545318	76546226
chr1	78444538	78653819
chr1	85828413	86868766
chr1	91325984	91327567
chr1	94101216	94826287
chr1	96060675	96061680
chr1	97705153	97777670
chr1	103124257	103185360
chr1	104972470	105062361
chr1	105484366	105800817
chr1	107301088	107301503
chr1	111703075	111705875
chr1	112898523	112941581
chr1	113939015	113952091
chr1	116522131	116524695
chr1	120353042	120353566
chr10	2648331	2649402
chr10	6259715	6522757
chr10	9565383	9566128
chr10	19193509	19194736
chr10	25446366	25447498
chr10	45519437	45700401
chr10	48601728	48604056
chr10	65492023	65492654
chr11	919826	8924078
chr11	11475540	11869079
chr11	15049638	15050083
chr11	15067468	15068727
chr11	15200157	15200740
chr11	17463510	17464119
chr11	30629084	30630659
chr11	31468917	31469967
chr11	40769844	40812272
chr11	44568215	44568301
chr11	46704041	46704155
chr11	52931027	73787636
chr12	919722	920643
chr12	6801639	6804131
chr12	9471705	10364229
chr12	12110350	12116270
chr12	16812628	17820383
chr12	20266078	20267090
chr12	21108953	21109878
chr12	26122504	26123053
chr12	52700233	52700442
chr12	58039474	58040346
chr12	67488056	67492303
chr12	70377715	70378964
chr13	83076	132728
chr13	9381171	9383676
chr13	10263811	10971668
chr13	15711391	18350363
chr13	30652718	30657412
chr13	39129420	39130511
chr13	39418692	39418863
chr13	40266609	40692422
chr13	44825888	44829387
chr13	45491665	45494693
chr13	50000872	50002405
chr13	52049171	52087061
chr13	59457298	61330566
chr13	61891134	61891676
chr13	62345364	62345754
chr13	62896409	62897055
chr13	63167274	63168993
chr14	94697	103868
chr14	25510674	25511013
chr14	25729745	26242035
chr14	42168267	42169120
chr14	49343547	49365421
chr14	50107319	50108812
chr14	50570795	50574202
chr14	58841064	58843054
chr14	60087335	60087433
chr15	5617227	5621057
chr15	17308250	17381718
chr15	18012002	18024079
chr15	18394483	18395761
chr15	22048282	22048623
chr15	26403911	26405135
chr15	39094354	39096037
chr15	42973713	43002558
chr15	47399002	47399309
chr15	48688427	48689073
chr15	56209694	56552598
chr15	61662751	61663674
chr16	1120010	13942813
chr16	17239914	17240734
chr16	19640448	19640663
chr16	21963614	21983251
chr16	38544575	38619871
chr16	50654287	50866900
chr16	52013759	52023512
chr16	52650636	52652817
chr16	54058575	59511646
chr17	9746994	9752736
chr17	15664465	15664828
chr17	37628247	37852012
chr17	38912153	38912440
chr17	39566219	39566660
chr17	45908439	45909775
chr17	51318750	51515065
chr17	54679367	54679457
chr17	57378812	57535707
chr17	58905756	58912009
chr17	61163795	61168326
chr17	61271737	61378342
chr17	64111512	64197429
chr18	1464918	1652372
chr18	13617392	13622461
chr18	18206474	18206655
chr18	19227610	19489591
chr18	32729515	32737147
chr18	34785792	34793170
chr18	39512909	39514088
chr18	41261819	41268477
chr18	42576054	42577963
chr18	43963426	43964504
chr18	44791391	44793138
chr18	48622735	48623875
chr18	55477250	55477609
chr18	55623886	55818311
chr19	1671182	5947966
chr19	8114858	8115054
chr19	8149239	8150580
chr19	9261382	9262966
chr19	9352144	9356637
chr19	9430915	9431361
chr19	10629803	10651091
chr19	12171901	12171996
chr19	20039108	20041591
chr19	20060517	20083177
chr19	20117620	20258355
chr19	20981381	22037361
chr19	22193648	22195085
chr19	30631018	30633258
chr19	34004916	34005520
chr19	41021515	41025832
chr2	12598549	12599796
chr2	28171838	73738826
chr2	79049616	79049861
chr2	82471443	82471763
chr2	83178477	83179578
chr2	83791984	83792424
chr20	49773	337167
chr20	384198	385892
chr20	764504	764902
chr20	13533474	15191127
chr20	20268221	20270159
chr20	21761477	22072443
chr20	30484476	30485069
chr20	35780852	35782231
chr20	36464367	36465925
chr20	40435693	40441073
chr20	43684400	45379770
chr20	47218431	47477386
chr21	10321027	10335478
chr21	11544953	11546214
chr21	15803913	17627639
chr21	20709084	20709489
chr21	26223984	26224192
chr21	26898828	26899646
chr21	28397171	28553249
chr21	30778615	30778903
chr21	36607418	36616369
chr21	48688989	48727414
chr22	3869110	3870185
chr22	9426348	9427209
chr22	11648438	11648783
chr22	16447632	16448829
chr22	17523328	17549483
chr22	33463068	38405963
chr22	40003732	40042663
chr22	46391070	46392875
chr22	47032330	47033292
chr22	59122290	60116364
chr23	1820547	1868396
chr23	2086890	3130982
chr23	3198506	3199652
chr23	4828648	4831218
chr23	5303540	5303603
chr23	5303665	5303866
chr23	16871006	16895682
chr23	20540553	20542623
chr23	20939151	21003370
chr23	21347247	23861497
chr23	30932256	30938359
chr23	35631964	35632300
chr23	40885480	40887809
chr23	47528951	47529988
chr23	48315935	48316676
chr24	12089281	12090297
chr24	12308872	12310273
chr24	21624122	21625707
chr24	23761162	23761925
chr24	26921733	26931761
chr24	27301658	30077106
chr24	34875027	35332784
chr24	39971306	39975606
chr24	40946246	40947943
chr24	41674224	41674333
chr24	45305515	46726429
chr25	3590909	3591611
chr25	5979854	5980311
chr25	9745685	9746871
chr25	21830822	21831849
chr25	26161633	26163450
chr25	35672520	35674418
chr25	37131669	37131893
chr25	43017321	46599923
chr25	48959248	48960130
chr26	532427	797956
chr26	1030458	1322167
chr26	3264974	3337310
chr26	3728844	4529218
chr26	5014071	5015010
chr26	5540245	5546360
chr26	18719051	18720013
chr26	18737769	18739173
chr26	27632929	28792492
chr26	28823534	38951137
chr27	14499005	14525344
chr27	25669867	26174250
chr27	32454444	40669909
chr28	2590339	2591954
chr28	4241662	4242553
chr28	4355723	6821440
chr28	9430035	9449986
chr28	10224941	11546297
chr28	22544249	22546564
chr28	25247797	25248772
chr28	27820911	27821772
chr28	30451966	30452404
chr28	32289332	32311080
chr29	2815268	2836961
chr29	9592580	9593282
chr29	15394919	15395239
chr29	20206528	20207070
chr29	25921160	25921550
chr3	108	228231
chr3	4696138	4696916
chr3	9300515	9303839
chr3	10486616	10486856
chr3	21246301	23103917
chr3	47815532	47815740
chr3	52739331	52758048
chr3	65112687	65112952
chr3	67504303	67504476
chr3	67504542	67504683
chr3	67542526	67547552
chr3	70050123	70051103
chr3	80498562	80592881
chr3	88880881	88881119
chr30	851789	873039
chr30	12197481	13238228
chr30	18547250	18547509
chr30	25632780	25633760
chr31	13981350	13981999
chr31	15318598	15319418
chr31	20500344	20500870
chr31	25502679	25546885
chr31	27030445	27033870
chr31	30756934	30757081
chr31	30757129	30757245
chr32	1135993	2004971
chr32	2830502	2848336
chr32	8795172	12943435
chr32	16125990	16126734
chr32	17558504	17558918
chr32	21367200	21718991
chr32	27485779	27486644
chr32	32592231	32592358
chr33	2264183	2265173
chr33	9052701	9053382
chr33	15168536	15175117
chr34	10837783	10838397
chr34	12296632	12498514
chr34	15263465	15265637
chr34	16141771	19399877
chr34	21321326	21322098
chr34	26113605	26114345
chr34	28250800	28250952
chr34	29649625	29649946
chr34	30577696	30578225
chr34	41848041	41848682
chr35	22301915	22302821
chr35	23678080	23691055
chr35	26464084	26464565
chr36	509869	511433
chr36	11573460	11573710
chr36	21830206	21832903
chr36	27435609	27436397
chr37	929792	931798
chr37	2131839	2132125
chr37	5970614	5971279
chr37	22952010	22955301
chr37	30652842	30654429
chr38	5144378	5149196
chr38	5612014	5612133
chr38	7983550	8019794
chr38	9966001	9967693
chr38	18813761	18814667
chr38	21689410	21690079
chr38	22504356	22504900
chr4	3930172	3931407
chr4	13514035	13514574
chr4	15841395	15841757
chr4	18733887	18874752
chr4	19958219	19959347
chr4	21393223	21396058
chr4	32286806	32288854
chr4	42831275	42832058
chr4	49449524	49452449
chr4	62181483	62182583
chr4	72865608	72866289
chr4	78815150	78816868
chr4	80228220	80242451
chr4	86060795	86066433
chr5	247089	42987038
chr5	73951961	74239488
chr5	75350044	76546433
chr5	77682180	77693140
chr5	78252817	87309577
chr6	294422	355142
chr6	15292078	27606769
chr6	30904074	67721981
chr6	71264890	71265075
chr7	1459400	1671882
chr7	6502921	6503454
chr7	12375465	12375619
chr7	13077856	13078040
chr7	19621712	25522304
chr7	27195518	27222327
chr7	33334935	33335323
chr7	33570613	33572958
chr7	37612446	37613322
chr7	44997329	54232375
chr7	59838625	59839901
chr7	69064720	69067917
chr7	70217933	70219035
chr7	71204818	71205109
chr7	75716099	75719600
chr7	77719591	77719656
chr8	2277472	2363119
chr8	5945383	5963423
chr8	6806751	6807864
chr8	10296245	10296261
chr8	13436399	13438047
chr8	14938364	14939255
chr8	19625294	19879518
chr8	24889899	24890440
chr8	25206032	25207716
chr8	25306771	25313363
chr8	28973681	28973892
chr8	33540428	34685301
chr8	39236815	39238618
chr8	39375686	70790320
chr9	1411540	1411651
chr9	7289329	7511270
chr9	17335237	17963045
chr9	18200833	18246073
chr9	19856807	19879477
chr9	21224624	21224807
chr9	24112548	24117725
chr9	29424807	29425067
chr9	30724629	30794725
chr9	34109765	34110596
chr9	47459542	47459650
chr9	52635668	52651411
chrX	122137	349972
chrX	473269	724241
chrX	915290	1124672
chrX	15983134	16151993
chrX	19640982	58841491
chrX	66666168	66667117
chrX	68619480	73957562
chrX	76355415	76702328
chrX	83077321	83629073
chrX	90546965	92043686
chrX	98793580	98803357
chrX	99988485	99988977
chrX	112260193	114081756
chrX	117969956	118366624
chrX	120042931	120657370
chrX	123162798	123163137
