# Supplementary material for: Whole genome resequencing of the Iranian native dogs and wolves to unravel variome during dog domestication
Source: BMC Genomics. 2020 Mar 4;21:207. doi: 10.1186/s12864-020-6619-8 (PMC7057629; doi:10.1186/s12864-020-6619-8)
Supplement: Supplementary file 5 — Additional file 5: Table S19. The total number of CNVRs. [file 12864_2020_6619_MOESM5_ESM.xls]

## Sheet: Sheet1
CNVR ID	Chr.	Start (bp)	End (bp)	Length (bp)	Type	ID Sample	No. Samples
CNVR_1	chr1	1768951	1784850	15899	gain/loss	DogQI,GWF2,DogSI2,DogSI1	4
CNVR_2	chr1	69538651	69561600	22949	gain/loss	GWF3,DogSI2,DogSI1,GWF2	4
CNVR_3	chr1	69570451	69650850	80399	gain/loss	DogQI,DogSI1,GWF3,GWF2,DogSI2,GWF1	6
CNVR_4	chr1	100587001	100608000	20999	gain/loss	GWF2,DogQI,GWF1,DogSI2	4
CNVR_5	chr1	101192551	101243400	50849	gain/loss	DogSI1,GWF2,GWF3,GWF1	4
CNVR_6	chr1	101481001	101494200	13199	gain/loss	GWF3,DogQI	2
CNVR_7	chr1	102732901	102788400	55499	gain/loss	DogSI2,DogSI1,DogQI,GWF2	4
CNVR_8	chr1	104291851	104300250	8399	gain/loss	DogQI,GWF1	2
CNVR_9	chr1	104372701	104409150	36449	gain/loss	DogSI1,DogQI,GWF1	3
CNVR_10	chr1	104522851	104537850	14999	gain/loss	DogSI1,DogSI2,DogQI,GWF2	4
CNVR_11	chr1	104979901	105077850	97949	gain/loss	DogSI1,GWF1	2
CNVR_12	chr1	105960751	106040850	80099	gain/loss	DogSI1,DogSI2,GWF2	3
CNVR_13	chr1	108003601	108037500	33899	gain/loss	GWF2,GWF3,GWF1	3
CNVR_14	chr1	111708601	111729900	21299	gain/loss	DogQI,GWF3,DogSI2,GWF2,GWF1,DogSI1	6
CNVR_15	chr1	111744751	111811500	66749	gain/loss	DogSI1,GWF3,DogQI,DogSI2	4
CNVR_16	chr1	112456201	112511850	55649	gain/loss	DogQI,DogSI2,DogSI1,GWF1	4
CNVR_17	chr10	18840151	18846150	5999	gain/loss	DogQI,GWF2,GWF3,GWF1,DogSI1,DogSI2	6
CNVR_18	chr10	19153051	19163400	10349	gain/loss	GWF3,DogQI	2
CNVR_19	chr10	26815201	26833050	17849	gain/loss	DogSI1,DogQI,DogSI2	3
CNVR_20	chr10	45223801	45267450	43649	gain/loss	DogSI1,DogQI,DogSI2	3
CNVR_21	chr11	669601	702150	32549	gain/loss	DogSI1,DogQI,GWF3,DogSI2	4
CNVR_22	chr11	886651	932250	45599	gain/loss	DogSI1,GWF1	2
CNVR_23	chr11	3391051	3408750	17699	gain/loss	DogSI2,GWF2	2
CNVR_24	chr11	9326401	9399150	72749	gain/loss	DogQI,DogSI2,DogSI1,GWF1,GWF3,GWF2	6
CNVR_25	chr11	9421351	9501450	80099	gain/loss	GWF1,GWF2,DogSI2,DogSI1,DogQI,	5
CNVR_26	chr11	10892551	10962150	69599	gain/loss	GWF3,DogSI2,GWF2,GWF1,DogSI1,	5
CNVR_27	chr11	11605201	11784750	179549	gain/loss	DogSI1,GWF3,GWF1,GWF2,DogSI2,DogQI	6
CNVR_28	chr11	22608151	22637250	29099	gain/loss	GWF3,GWF1,DogSI2	3
CNVR_29	chr11	24496951	24528150	31199	gain/loss	DogSI1,DogQI,DogSI2,GWF3,GWF2,GWF1	6
CNVR_30	chr11	27103801	27140700	36899	gain/loss	GWF2,GWF3	2
CNVR_31	chr11	51569101	51609450	40349	gain/loss	DogSI2,DogSI1,DogQI	3
CNVR_32	chr12	11493601	11528100	34499	gain/loss	DogQI,DogSI1	2
CNVR_33	chr13	38484901	38491950	7049	gain/loss	GWF3,DogQI,DogSI2	3
CNVR_34	chr13	59499601	59515200	15599	gain/loss	GWF2,GWF1	2
CNVR_35	chr13	62950651	62961600	10949	gain/loss	DogSI1,DogQI	2
CNVR_36	chr14	16201	62400	46199	gain/loss	DogQI,DogSI1,GWF3,GWF1,GWF2,DogSI2	6
CNVR_37	chr14	66301	189150	122849	gain/loss	GWF1,GWF2,GWF3,DogQI,DogSI2,DogSI1	6
CNVR_38	chr14	540001	570150	30149	gain/loss	DogSI1,GWF1,GWF3,GWF2,DogSI2,DogQI	6
CNVR_39	chr14	671701	720900	49199	gain/loss	DogSI2,DogSI1,GWF1,GWF3	4
CNVR_40	chr14	2326801	2719650	392849	gain/loss	GWF3,DogQI,DogSI1,DogSI2,GWF1,GWF2	6
CNVR_41	chr14	2722651	2856900	134249	gain/loss	GWF1,DogSI2,GWF3,DogQI,DogSI1,GWF2	6
CNVR_42	chr14	6578551	6593550	14999	gain/loss	DogSI2,DogQI,GWF2,GWF1,GWF3,	5
CNVR_43	chr15	140851	363150	222299	gain/loss	DogSI2,DogSI1,GWF3,DogQI,GWF2,GWF1	6
CNVR_44	chr15	5367901	5384700	16799	gain/loss	DogSI1,DogSI2,DogQI,GWF3,GWF2,GWF1	6
CNVR_45	chr15	5832301	5841600	9299	gain/loss	DogSI2,DogSI1,GWF3,GWF1,DogQI,GWF2	6
CNVR_46	chr15	13569301	13708050	138749	gain/loss	DogSI1,DogSI2,DogQI,GWF3,GWF1,GWF2	6
CNVR_47	chr15	14761201	14796450	35249	gain/loss	DogSI2,GWF3,DogSI1,DogQI	4
CNVR_48	chr15	15283201	15328800	45599	gain/loss	DogSI2,DogSI1,GWF2	3
CNVR_49	chr15	16269451	16318650	49199	gain/loss	GWF2,DogSI2,DogQI,GWF3,GWF1,DogSI1	6
CNVR_50	chr15	17107201	17248500	141299	gain/loss	DogSI2,GWF2,DogSI1,DogQI,GWF3,	5
CNVR_51	chr15	17300101	17407050	106949	gain/loss	DogQI,DogSI2,GWF2,GWF3,DogSI1,GWF1	6
CNVR_52	chr15	42696151	42721200	25049	gain/loss	GWF3,DogSI2,DogSI1,GWF1,DogQI,	5
CNVR_53	chr16	451	123600	123149	gain/loss	GWF1,GWF2,DogQI,DogSI2,DogSI1,GWF3	6
CNVR_54	chr16	1121851	1175400	53549	gain/loss	DogSI1,DogSI2,DogQI,GWF3,GWF1,GWF2	6
CNVR_55	chr16	1221301	1475550	254249	gain/loss	DogQI,DogSI2,GWF1,GWF3,GWF2,	5
CNVR_56	chr16	6937201	6964200	26999	gain/loss	GWF2,DogSI2	2
CNVR_57	chr16	21247801	21278100	30299	gain/loss	DogSI2,DogQI,GWF3,GWF1,GWF2,DogSI1	6
CNVR_58	chr16	54030601	54069000	38399	gain/loss	GWF2,GWF3,GWF1,DogSI2,DogQI,DogSI1	6
CNVR_59	chr16	54070801	54132450	61649	gain/loss	DogQI,GWF3,DogSI1,DogSI2,GWF2,GWF1	6
CNVR_60	chr16	59326501	59389500	62999	gain/loss	GWF1,DogSI2,DogQI,DogSI1,GWF2,GWF3	6
CNVR_61	chr16	59425951	59538150	112199	gain/loss	GWF2,GWF3,DogQI,DogSI2,DogSI1,GWF1	6
CNVR_62	chr17	20094301	20112000	17699	gain/loss	DogSI2,GWF1,DogQI,DogSI1	4
CNVR_63	chr17	39333751	39368700	34949	gain/loss	GWF2,DogSI1,DogQI,GWF3,GWF1,	5
CNVR_64	chr17	41968351	41977500	9149	gain/loss	GWF2,GWF1,DogSI2	3
CNVR_65	chr17	56681551	56806350	124799	gain/loss	GWF3,GWF1,DogSI1,DogQI,DogSI2,GWF2	6
CNVR_66	chr17	60811051	60850500	39449	gain/loss	DogSI1,DogSI2,GWF2,DogQI,GWF1,GWF3	6
CNVR_67	chr18	207301	226650	19349	gain/loss	DogQI,DogSI2	2
CNVR_68	chr18	304651	338100	33449	gain/loss	DogSI1,DogSI2,DogQI	3
CNVR_69	chr18	814051	853050	38999	gain/loss	DogSI1,DogSI2	2
CNVR_70	chr18	1528351	1614750	86399	gain/loss	DogSI2,DogQI	2
CNVR_71	chr18	1640551	1791450	150899	gain/loss	DogQI,DogSI1,DogSI2	3
CNVR_72	chr18	2152951	2232600	79649	gain/loss	DogSI2,DogSI1,DogQI,GWF2	4
CNVR_73	chr18	2459701	2511000	51299	gain/loss	DogSI2,DogSI1,DogQI	3
CNVR_74	chr18	2568901	2604300	35399	gain/loss	DogSI2,DogSI1,DogQI,GWF1,GWF3,GWF2	6
CNVR_75	chr18	4149301	4157700	8399	gain/loss	GWF3,GWF2	2
CNVR_76	chr18	7780501	7812000	31499	gain/loss	DogSI2,DogQI,DogSI1,GWF2,GWF1,	5
CNVR_77	chr18	8079001	8094900	15899	gain/loss	DogQI,GWF3,GWF1,GWF2,DogSI1,	5
CNVR_78	chr18	11347351	11438400	91049	gain/loss	DogQI,DogSI2,GWF3,GWF2,GWF1,DogSI1	6
CNVR_79	chr18	11438551	11515650	77099	gain/loss	DogSI2,GWF2,GWF3,DogSI1,GWF1,	5
CNVR_80	chr18	13874101	13886100	11999	gain/loss	DogSI1,DogSI2,GWF2,DogQI	4
CNVR_81	chr18	18826351	18848550	22199	gain/loss	GWF3,GWF1,GWF2,DogSI1	4
CNVR_82	chr18	20957701	20966400	8699	gain/loss	DogQI,GWF1	2
CNVR_83	chr18	22511401	22538700	27299	gain/loss	DogSI1,DogSI2	2
CNVR_84	chr18	25085551	25113600	28049	gain/loss	DogSI2,DogSI1,DogQI,GWF2,GWF1,GWF3	6
CNVR_85	chr18	25171801	25192650	20849	gain/loss	GWF1,DogSI2	2
CNVR_86	chr18	25430101	25453500	23399	gain/loss	DogSI2,GWF2,GWF3,GWF1,DogQI,	5
CNVR_87	chr18	25665001	25784700	119699	gain/loss	DogSI2,DogQI	2
CNVR_88	chr18	25843351	25891650	48299	gain/loss	DogQI,DogSI1,DogSI2,GWF2	4
CNVR_89	chr18	26879401	26920500	41099	gain/loss	DogSI2,GWF2,DogQI,GWF3	4
CNVR_90	chr18	29549401	29561850	12449	gain/loss	GWF1,DogSI1,DogSI2	3
CNVR_91	chr18	30212251	30261150	48899	gain/loss	DogSI2,GWF1,GWF3,DogQI	4
CNVR_92	chr18	31708951	31780650	71699	gain/loss	DogSI2,DogSI1,DogQI,GWF2,GWF3,GWF1	6
CNVR_93	chr18	32565001	32919600	354599	gain/loss	DogSI1,DogSI2,DogQI,GWF2,GWF3,GWF1	6
CNVR_94	chr18	33979201	34016550	37349	gain/loss	DogSI2,DogQI,GWF3,GWF1,GWF2,	5
CNVR_95	chr18	34654951	34714200	59249	gain/loss	DogSI2,GWF2,DogSI1,DogQI,GWF1,	5
CNVR_96	chr18	35343751	35384400	40649	gain/loss	DogSI2,DogSI1,GWF3,DogQI,GWF1,	5
CNVR_97	chr18	37659601	37672350	12749	gain/loss	DogQI,DogSI1,DogSI2,GWF2	4
CNVR_98	chr18	38131651	38180700	49049	gain/loss	DogQI,DogSI2,DogSI1,GWF1	4
CNVR_99	chr18	38678551	38981250	302699	gain/loss	DogSI1,DogSI2,DogQI,GWF1,GWF3,GWF2	6
CNVR_100	chr18	41430601	41454000	23399	gain/loss	GWF2,DogQI,DogSI1,DogSI2	4
CNVR_101	chr18	41551651	41570250	18599	gain/loss	DogQI,DogSI1,DogSI2	3
CNVR_102	chr18	42050551	42116550	65999	gain/loss	DogSI1,DogQI,DogSI2,GWF1	4
CNVR_103	chr18	42202801	42230550	27749	gain/loss	GWF2,DogSI2,DogQI,DogSI1	4
CNVR_104	chr18	42230551	42248400	17849	gain/loss	DogQI,DogSI2,GWF2,DogSI1	4
CNVR_105	chr18	42617401	42671850	54449	gain/loss	DogSI2,DogSI1,DogQI,GWF2	4
CNVR_106	chr18	43037101	43096800	59699	gain/loss	DogSI2,DogSI1,GWF1,DogQI,GWF3,	5
CNVR_107	chr18	43630651	44001600	370949	gain/loss	DogSI1,DogSI2,DogQI,GWF1,GWF2,	5
CNVR_108	chr18	44374351	44616300	241949	gain/loss	DogSI2,DogSI1,DogQI,GWF2,GWF1,GWF3	6
CNVR_109	chr18	45627001	45667650	40649	gain/loss	DogQI,DogSI2	2
CNVR_110	chr18	46772251	46864050	91799	gain/loss	DogSI2,DogSI1,DogQI,GWF3,GWF2,GWF1	6
CNVR_111	chr18	46986151	47121000	134849	gain/loss	DogSI1,DogSI2,DogQI	3
CNVR_112	chr18	47121451	47253450	131999	gain/loss	DogSI2,DogSI1,DogQI,GWF2	4
CNVR_113	chr18	47413951	48051750	637799	gain/loss	DogSI1,DogSI2,DogQI	3
CNVR_114	chr18	48592351	49265700	673349	gain/loss	DogQI,DogSI2,GWF3,GWF2,GWF1,DogSI1	6
CNVR_115	chr18	50815651	50927400	111749	gain/loss	GWF2,GWF1,DogSI1,DogSI2,DogQI,	5
CNVR_116	chr18	51293551	51422100	128549	gain/loss	DogSI1,DogQI,DogSI2,GWF2	4
CNVR_117	chr18	52062001	52100100	38099	gain/loss	DogSI1,DogSI2,DogQI,GWF2	4
CNVR_118	chr18	52895701	53065650	169949	gain/loss	DogSI2,DogSI1,DogQI	3
CNVR_119	chr18	53923351	53940300	16949	gain/loss	DogSI1,DogSI2	2
CNVR_120	chr18	54047851	54065850	17999	gain/loss	DogSI1,DogQI	2
CNVR_121	chr18	54070651	54082050	11399	gain/loss	GWF2,DogQI,DogSI1,DogSI2	4
CNVR_122	chr18	54252301	54341250	88949	gain/loss	DogSI1,DogSI2,DogQI,GWF3,GWF2,GWF1	6
CNVR_123	chr18	54352351	54402450	50099	gain/loss	DogSI1,DogSI2,GWF3	3
CNVR_124	chr18	54661051	54974850	313799	gain/loss	DogSI1,DogSI2,GWF3,DogQI	4
CNVR_125	chr18	55715551	55734450	18899	gain/loss	DogQI,GWF3,GWF2,GWF1	4
CNVR_126	chr19	20011201	20109750	98549	gain/loss	DogSI1,GWF3,DogSI2,GWF2,DogQI,GWF1	6
CNVR_127	chr2	23183101	23238900	55799	gain/loss	DogSI1,DogQI,DogSI2,GWF1,GWF2,GWF3	6
CNVR_128	chr2	35033851	35068500	34649	gain/loss	DogSI1,DogSI2,DogQI	3
CNVR_129	chr2	35937301	35956200	18899	gain/loss	DogSI2,DogSI1	2
CNVR_130	chr2	57739351	57789300	49949	gain/loss	DogSI1,DogQI,DogSI2,GWF2,GWF1,GWF3	6
CNVR_131	chr2	71883751	71907150	23399	gain/loss	DogQI,DogSI1	2
CNVR_132	chr2	79386751	79410750	23999	gain/loss	DogSI1,DogQI,GWF3,DogSI2	4
CNVR_133	chr20	3238201	3737700	499499	gain/loss	DogSI2,GWF3,GWF2,DogSI1,GWF1,DogQI	6
CNVR_134	chr20	7383751	7485450	101699	gain/loss	DogSI2,GWF3	2
CNVR_135	chr20	39537901	39665400	127499	gain/loss	DogSI1,DogSI2,GWF3	3
CNVR_136	chr20	39790201	39824550	34349	gain/loss	DogSI2,DogQI	2
CNVR_137	chr20	40606801	40640250	33449	gain/loss	DogQI,DogSI1,DogSI2	3
CNVR_138	chr20	50439151	50516400	77249	gain/loss	DogSI1,GWF2,DogQI,DogSI2,GWF1,	5
CNVR_139	chr20	50974051	51023400	49349	gain/loss	DogSI1,DogSI2,DogQI,GWF1	4
CNVR_140	chr20	51841201	51852900	11699	gain/loss	DogSI1,DogQI,DogSI2,GWF3,GWF2,GWF1	6
CNVR_141	chr20	54219151	54231450	12299	gain/loss	GWF2,GWF1,DogSI1,DogSI2,DogQI,	5
CNVR_142	chr21	22818151	22866300	48149	gain/loss	DogQI,GWF3,GWF2,DogSI2,GWF1,	5
CNVR_143	chr21	26703601	26763450	59849	gain/loss	DogSI1,GWF1,DogSI2,GWF2,DogQI,GWF3	6
CNVR_144	chr21	27995251	28040400	45149	gain/loss	DogQI,GWF1,GWF2	3
CNVR_145	chr21	28128001	28164900	36899	gain/loss	DogQI,DogSI1,DogSI2,GWF2	4
CNVR_146	chr21	29111851	29251050	139199	gain/loss	GWF1,DogSI2,GWF3,DogQI,DogSI1,GWF2	6
CNVR_147	chr21	38451151	38489400	38249	gain/loss	DogSI2,GWF3,GWF2,GWF1,DogSI1,DogQI	6
CNVR_148	chr21	40668001	40707000	38999	gain/loss	DogQI,DogSI1,DogSI2	3
CNVR_149	chr21	45583501	45604950	21449	gain/loss	GWF3,GWF1	2
CNVR_150	chr23	47217001	47227350	10349	gain/loss	DogSI1,DogQI	2
CNVR_151	chr24	18099301	18127650	28349	gain/loss	GWF1,DogSI1	2
CNVR_152	chr24	19383601	19408500	24899	gain/loss	DogQI,DogSI1	2
CNVR_153	chr24	19423501	19458900	35399	gain/loss	DogQI,DogSI1	2
CNVR_154	chr24	31688251	31708650	20399	gain/loss	DogSI2,DogSI1,GWF3,GWF2,GWF1,DogQI	6
CNVR_155	chr24	32828551	32897550	68999	gain/loss	DogSI2,DogSI1,GWF3,DogQI	4
CNVR_156	chr26	911701	931500	19799	gain/loss	DogSI2,GWF2,DogQI	3
CNVR_157	chr26	3313051	3349200	36149	gain/loss	GWF2,DogSI2,DogSI1	3
CNVR_158	chr26	5350501	5436900	86399	gain/loss	GWF1,DogSI2,GWF3,GWF2,DogSI1,	5
CNVR_159	chr26	22544851	22578000	33149	gain/loss	DogSI2,DogQI	2
CNVR_160	chr26	25402651	26077350	674699	gain/loss	DogSI2,DogSI1,GWF3,DogQI,GWF1,GWF2	6
CNVR_161	chr26	26190001	26381700	191699	gain/loss	DogSI1,GWF1,GWF3,DogQI,DogSI2,	5
CNVR_162	chr26	26423101	26578050	154949	gain/loss	DogQI,GWF3,DogSI2,DogSI1,GWF2,GWF1	6
CNVR_163	chr26	27297451	27445800	148349	gain/loss	GWF3,DogQI,DogSI1,DogSI2,GWF1,GWF2	6
CNVR_164	chr26	27527401	27565050	37649	gain/loss	DogQI,GWF3,DogSI1,GWF1,DogSI2,	5
CNVR_165	chr26	27586351	27645450	59099	gain/loss	DogSI2,DogQI,GWF3,GWF2,GWF1,DogSI1	6
CNVR_166	chr26	29663701	29676600	12899	gain/loss	GWF3,DogQI,DogSI2,GWF1,DogSI1,	5
CNVR_167	chr26	30420751	30440850	20099	gain/loss	DogSI2,DogSI1,DogQI	3
CNVR_168	chr26	31296151	31367850	71699	gain/loss	GWF3,DogQI,GWF1,GWF2,DogSI2,	5
CNVR_169	chr26	31369201	31629000	259799	gain/loss	DogQI,GWF1,DogSI2,GWF3,GWF2,DogSI1	6
CNVR_170	chr27	5948701	5976600	27899	gain/loss	DogQI,GWF3,GWF1,GWF2,DogSI2,DogSI1	6
CNVR_171	chr27	25663051	25703850	40799	gain/loss	DogSI1,DogSI2,DogQI,GWF1,GWF3,	5
CNVR_172	chr27	25703851	25738350	34499	gain/loss	DogSI2,DogQI,DogSI1,GWF1,GWF2,GWF3	6
CNVR_173	chr27	25738351	25903500	165149	gain/loss	DogSI2,GWF3,GWF1,DogSI1,GWF2,DogQI	6
CNVR_174	chr27	26113201	26127900	14699	gain/loss	DogSI1,GWF2,DogQI,DogSI2,GWF3,GWF1	6
CNVR_175	chr27	34897351	34970100	72749	gain/loss	DogSI2,DogQI,GWF1,DogSI1,GWF3,GWF2	6
CNVR_176	chr27	35292301	35352750	60449	gain/loss	DogSI1,DogSI2,GWF1,GWF2	4
CNVR_177	chr27	45830701	45876709	46008	gain/loss	DogQI,DogSI1,DogSI2,GWF2,GWF1,	5
CNVR_178	chr28	301	53850	53549	gain/loss	DogQI,DogSI1,GWF1,GWF2,DogSI2,	5
CNVR_179	chr28	23010301	23046000	35699	gain/loss	DogSI1,GWF1,DogSI2,DogQI,GWF3,	5
CNVR_180	chr29	41808151	41819550	11399	gain/loss	GWF3,GWF1	2
CNVR_181	chr3	31273201	31345050	71849	gain/loss	GWF1,GWF3,DogQI,GWF2,DogSI1,DogSI2	6
CNVR_182	chr3	57078451	57136200	57749	gain/loss	DogSI2,DogQI	2
CNVR_183	chr3	61731901	61744050	12149	gain/loss	GWF1,DogSI1	2
CNVR_184	chr3	62605801	62632800	26999	gain/loss	GWF3,GWF2,DogSI2,DogSI1	4
CNVR_185	chr30	8582701	8611800	29099	gain/loss	DogSI2,DogSI1	2
CNVR_186	chr30	17960851	17985450	24599	gain/loss	DogQI,GWF2,GWF1,DogSI2,GWF3,	5
CNVR_187	chr30	29966551	29994900	28349	gain/loss	DogSI1,DogSI2,DogQI,GWF3,GWF2,GWF1	6
CNVR_188	chr30	30567451	30591300	23849	gain/loss	DogSI1,DogSI2,GWF2,GWF3,DogQI,	5
CNVR_189	chr30	32697751	32705850	8099	gain/loss	DogSI2,DogSI1	2
CNVR_190	chr31	38300701	38322600	21899	gain/loss	DogSI2,GWF1,DogQI	3
CNVR_191	chr31	39854551	39877050	22499	gain/loss	DogSI2,GWF1,DogSI1,GWF3	4
CNVR_192	chr32	19496101	19513650	17549	gain/loss	DogSI1,GWF1,GWF2,DogSI2,GWF3,	5
CNVR_193	chr33	14701351	14802300	100949	gain/loss	DogSI2,DogSI1	2
CNVR_194	chr33	23223301	23242050	18749	gain/loss	DogQI,GWF2	2
CNVR_195	chr34	11938801	12276900	338099	gain/loss	DogQI,DogSI2,DogSI1,GWF3,GWF1,GWF2	6
CNVR_196	chr34	12334201	12512550	178349	gain/loss	DogSI1,GWF2,DogQI,GWF3,DogSI2,GWF1	6
CNVR_197	chr35	1	34350	34349	gain/loss	DogSI1,DogSI2,DogQI,GWF3,GWF2,GWF1	6
CNVR_198	chr35	24071551	24116400	44849	gain/loss	DogSI1,GWF2,GWF1,GWF3	4
CNVR_199	chr35	26174551	26184450	9899	gain/loss	GWF2,DogSI2,DogQI	3
CNVR_200	chr37	301	10950	10649	gain/loss	DogSI2,DogSI1,GWF2,DogQI,GWF3,GWF1	6
CNVR_201	chr38	732301	742650	10349	gain/loss	DogSI2,GWF3	2
CNVR_202	chr4	35899651	36014700	115049	gain/loss	DogSI2,DogSI1,GWF2	3
CNVR_203	chr5	1	77100	77099	gain/loss	GWF2,GWF3,GWF1,DogSI1	4
CNVR_204	chr5	16364401	16381200	16799	gain/loss	DogSI2,DogQI,GWF3,GWF2	4
CNVR_205	chr5	30012601	30202500	189899	gain/loss	DogSI2,GWF1,GWF2,DogQI,DogSI1,	5
CNVR_206	chr5	31635301	31656900	21599	gain/loss	DogSI2,GWF3,DogQI,GWF1,GWF2,DogSI1	6
CNVR_207	chr5	35436751	35458800	22049	gain/loss	DogSI2,GWF3,GWF2,GWF1,DogQI,DogSI1	6
CNVR_208	chr5	42216151	42373800	157649	gain/loss	DogSI2,DogSI1,DogQI,GWF1,GWF3,GWF2	6
CNVR_209	chr5	58368301	58414650	46349	gain/loss	GWF3,DogQI,GWF2,DogSI1,DogSI2,	5
CNVR_210	chr6	4351	80400	76049	gain/loss	DogSI2,DogSI1,GWF3,GWF1,DogQI,	5
CNVR_211	chr6	82351	129150	46799	gain/loss	DogSI1,DogSI2,GWF1,DogQI,GWF2,	5
CNVR_212	chr6	179701	318150	138449	gain/loss	DogSI2,DogQI,GWF3,GWF1,DogSI1,GWF2	6
CNVR_213	chr6	8802451	8854650	52199	gain/loss	DogQI,DogSI2,DogSI1,GWF2,GWF3,GWF1	6
CNVR_214	chr6	9715651	9788850	73199	gain/loss	DogSI1,DogSI2,DogQI,GWF1,GWF3,GWF2	6
CNVR_215	chr6	14817451	15226200	408749	gain/loss	DogSI1,DogSI2,GWF3,GWF2,GWF1,DogQI	6
CNVR_216	chr6	16807951	16868250	60299	gain/loss	DogSI2,DogSI1,DogQI	3
CNVR_217	chr6	17856601	17867550	10949	gain/loss	DogQI,DogSI2,GWF3,GWF2,GWF1,	5
CNVR_218	chr7	40699051	40805100	106049	gain/loss	DogSI2,DogSI1,GWF1,DogQI,GWF3,GWF2	6
CNVR_219	chr7	41809501	41821200	11699	gain/loss	DogSI2,GWF1,GWF2,DogQI	4
CNVR_220	chr7	43167301	43185000	17699	gain/loss	GWF2,GWF1,DogSI1,DogSI2	4
CNVR_221	chr7	52786501	52792950	6449	gain/loss	DogSI2,DogQI,GWF3,GWF2,GWF1,DogSI1	6
CNVR_222	chr7	79890001	79955250	65249	gain/loss	GWF2,DogSI2	2
CNVR_223	chr7	80048701	80056500	7799	gain/loss	GWF2,DogQI,DogSI2,GWF3,GWF1,	5
CNVR_224	chr8	16435501	16448250	12749	gain/loss	GWF1,DogQI,DogSI1,DogSI2	4
CNVR_225	chr8	20376001	20403150	27149	gain/loss	DogSI2,DogSI1,GWF2	3
CNVR_226	chr8	67576501	67588050	11549	gain/loss	DogSI2,GWF2,DogQI	3
CNVR_227	chr8	73291351	73323900	32549	gain/loss	GWF1,DogSI1,DogSI2,GWF2,DogQI,GWF3	6
CNVR_228	chr8	73396351	73431900	35549	gain/loss	GWF2,GWF1,DogSI1,GWF3,DogSI2,DogQI	6
CNVR_229	chr8	73437901	73462350	24449	gain/loss	GWF1,DogSI2,DogSI1,GWF3,GWF2,DogQI	6
CNVR_230	chr8	73466101	73548000	81899	gain/loss	GWF3,DogQI,DogSI1,GWF1,GWF2,DogSI2	6
CNVR_231	chr8	73548001	73581750	33749	gain/loss	GWF3,GWF1,DogQI,DogSI2,DogSI1,GWF2	6
CNVR_232	chr8	73670851	73779000	108149	gain/loss	DogQI,GWF2,GWF1,GWF3,DogSI2,DogSI1	6
CNVR_233	chr8	74072101	74149950	77849	gain/loss	DogSI2,DogQI,GWF2,GWF1,GWF3,DogSI1	6
CNVR_234	chr8	74203351	74226750	23399	gain/loss	GWF1,DogSI2,DogSI1,DogQI,GWF3,GWF2	6
CNVR_235	chr8	74241001	74270250	29249	gain/loss	DogSI1,DogSI2,DogQI,GWF2,GWF1,	5
CNVR_236	chr9	8962051	8968350	6299	gain/loss	GWF3,GWF1	2
CNVR_237	chr9	24996751	25044000	47249	gain/loss	GWF1,DogSI1	2
CNVR_238	chr9	41453551	41462250	8699	gain/loss	GWF1,DogQI,GWF3,GWF2,DogSI1,DogSI2	6
CNVR_239	chr9	42850351	42901200	50849	gain/loss	GWF2,DogSI1,DogSI2	3
CNVR_240	chr9	47240101	47251950	11849	gain/loss	GWF3,DogSI2,GWF2	3
CNVR_241	chr9	48821851	48829200	7349	gain/loss	DogSI2,GWF1,GWF3,DogSI1,DogQI,GWF2	6
CNVR_242	chr9	55036051	55074600	38549	gain/loss	GWF1,DogQI,DogSI1	3
CNVR_243	chr9	55273201	55283550	10349	gain/loss	GWF2,DogSI2	2
CNVR_244	chr9	55458451	55492800	34349	gain/loss	DogSI1,GWF1	2
CNVR_245	chrX	95701	208050	112349	gain/loss	DogSI2,GWF3,GWF2,DogSI1,DogQI,	5
CNVR_246	chrX	209251	817200	607949	gain/loss	GWF1,GWF3,DogSI2,GWF2,DogQI,DogSI1	6
CNVR_247	chrX	1019701	1071150	51449	gain/loss	GWF1,GWF2,DogSI2,DogSI1	4
CNVR_248	chrX	1307551	1403250	95699	gain/loss	DogQI,DogSI2,GWF2,GWF1,GWF3,DogSI1	6
CNVR_249	chrX	1408351	1976700	568349	gain/loss	DogQI,DogSI2,GWF2,GWF3,DogSI1,GWF1	6
CNVR_250	chrX	2013751	5447100	3433349	gain/loss	DogSI1,GWF1,DogQI,DogSI2,GWF3,GWF2	6
CNVR_251	chrX	5447101	6649650	1202549	gain/loss	DogSI2,DogSI1,GWF2,DogQI,GWF3,GWF1	6
CNVR_252	chrX	58257451	58268250	10799	gain/loss	GWF3,DogQI,GWF1,GWF2	4
CNVR_253	chrX	100078201	100089750	11549	gain/loss	DogSI1,GWF1	2
CNVR_254	chrX	106131001	106153500	22499	gain/loss	GWF2,DogQI,GWF3,DogSI2,GWF1,	5
CNVR_255	chrX	117689551	117775050	85499	gain/loss	DogSI1,GWF3,DogSI2,DogQI,GWF2,GWF1	6
CNVR_256	chr1	10801	24000	13199	gain	DogSI2,DogQI,GWF2	3
CNVR_257	chr1	31501	87750	56249	gain	DogQI,DogSI1,DogSI2,GWF1	4
CNVR_258	chr1	162601	170850	8249	gain	DogSI2,DogSI1,DogQI	3
CNVR_259	chr1	438301	463800	25499	gain	DogSI2	1
CNVR_260	chr1	476851	482700	5849	gain	DogSI2	1
CNVR_261	chr1	665101	675600	10499	gain	GWF3	1
CNVR_262	chr1	3084151	3109500	25349	gain	DogSI1,GWF1,DogSI2	3
CNVR_263	chr1	4076251	4102950	26699	gain	DogSI1	1
CNVR_264	chr1	4642201	4659750	17549	gain	DogSI2	1
CNVR_265	chr1	4873801	4892400	18599	gain	DogSI1	1
CNVR_266	chr1	8143651	8162700	19049	gain	DogSI1	1
CNVR_267	chr1	13060201	13096650	36449	gain	DogSI1	1
CNVR_268	chr1	13515751	13529700	13949	gain	DogSI2	1
CNVR_269	chr1	15063901	15067950	4049	gain	DogSI2	1
CNVR_270	chr1	16712701	16729050	16349	gain	DogSI2	1
CNVR_271	chr1	17144401	17159100	14699	gain	DogSI1	1
CNVR_272	chr1	17205901	17218050	12149	gain	DogSI1	1
CNVR_273	chr1	17782051	17788050	5999	gain	DogSI2	1
CNVR_274	chr1	21253351	21271350	17999	gain	DogSI1	1
CNVR_275	chr1	22657801	22666650	8849	gain	DogSI2	1
CNVR_276	chr1	24299101	24313650	14549	gain	DogSI1	1
CNVR_277	chr1	25225051	25244850	19799	gain	DogSI1	1
CNVR_278	chr1	25325851	25328700	2849	gain	DogSI2	1
CNVR_279	chr1	25685251	25696350	11099	gain	DogSI1,DogSI2,GWF2,GWF3,DogQI,GWF1	6
CNVR_280	chr1	25705801	25733400	27599	gain	GWF1,DogSI1,GWF2,GWF3,DogSI2,DogQI	6
CNVR_281	chr1	26052601	26060400	7799	gain	GWF2	1
CNVR_282	chr1	28824751	28827900	3149	gain	DogSI2	1
CNVR_283	chr1	36412951	36416250	3299	gain	DogQI	1
CNVR_284	chr1	37585051	37593000	7949	gain	DogQI,DogSI2,	2
CNVR_285	chr1	40633201	40639050	5849	gain	DogSI2	1
CNVR_286	chr1	40641751	40648950	7199	gain	DogSI2	1
CNVR_287	chr1	41076901	41089200	12299	gain	DogSI1	1
CNVR_288	chr1	42567001	42572100	5099	gain	DogSI2	1
CNVR_289	chr1	44711851	44720400	8549	gain	DogSI1	1
CNVR_290	chr1	46161001	46167150	6149	gain	GWF2	1
CNVR_291	chr1	47992201	48000750	8549	gain	DogSI2	1
CNVR_292	chr1	49102351	49108500	6149	gain	DogQI,DogSI2,	2
CNVR_293	chr1	49209301	49287600	78299	gain	DogSI1,DogSI2	2
CNVR_294	chr1	51267601	51271950	4349	gain	DogQI,DogSI2,	2
CNVR_295	chr1	51501001	51505650	4649	gain	DogSI2	1
CNVR_296	chr1	51706801	51740250	33449	gain	DogSI2	1
CNVR_297	chr1	52041451	52047300	5849	gain	DogSI2	1
CNVR_298	chr1	52430251	52438200	7949	gain	DogQI	1
CNVR_299	chr1	52464151	52478100	13949	gain	DogSI1	1
CNVR_300	chr1	52505101	52513500	8399	gain	DogSI2	1
CNVR_301	chr1	52672501	52703550	31049	gain	DogSI2,DogQI	2
CNVR_302	chr1	53274451	53280900	6449	gain	GWF2	1
CNVR_303	chr1	54468301	54495900	27599	gain	DogSI1,DogSI2	2
CNVR_304	chr1	55019101	55025700	6599	gain	DogSI1	1
CNVR_305	chr1	55471651	55497600	25949	gain	DogSI1	1
CNVR_306	chr1	55780801	55793850	13049	gain	DogSI1	1
CNVR_307	chr1	55795801	55802400	6599	gain	DogSI2	1
CNVR_308	chr1	56207701	56215650	7949	gain	DogSI1	1
CNVR_309	chr1	57309601	57314850	5249	gain	GWF2	1
CNVR_310	chr1	59896201	59900700	4499	gain	GWF2	1
CNVR_311	chr1	60335401	60338550	3149	gain	GWF2	1
CNVR_312	chr1	60466201	60471600	5399	gain	GWF1	1
CNVR_313	chr1	61521601	61525500	3899	gain	GWF2	1
CNVR_314	chr1	62009251	62014500	5249	gain	DogSI2	1
CNVR_315	chr1	65628301	65636250	7949	gain	GWF1	1
CNVR_316	chr1	69445051	69451500	6449	gain	DogQI,DogSI2,	2
CNVR_317	chr1	69725701	69734550	8849	gain	DogQI,DogSI2	2
CNVR_318	chr1	69755851	69766200	10349	gain	GWF3,DogSI2,DogSI1,GWF2,DogQI,	5
CNVR_319	chr1	71808451	71821650	13199	gain	DogSI1,DogSI2	2
CNVR_320	chr1	72167251	72191850	24599	gain	DogSI1	1
CNVR_321	chr1	72426001	72444600	18599	gain	DogSI1	1
CNVR_322	chr1	73480951	73491450	10499	gain	DogQI,DogSI2,	2
CNVR_323	chr1	74065351	74082150	16799	gain	DogSI2,DogSI1	2
CNVR_324	chr1	74388601	74394600	5999	gain	DogQI	1
CNVR_325	chr1	74989501	75123450	133949	gain	GWF1,GWF2	2
CNVR_326	chr1	75217801	75252750	34949	gain	DogSI2,DogSI1,	2
CNVR_327	chr1	75276751	75285150	8399	gain	GWF1	1
CNVR_328	chr1	76652851	76660200	7349	gain	GWF1	1
CNVR_329	chr1	76830901	76849350	18449	gain	DogSI1	1
CNVR_330	chr1	76948951	76963050	14099	gain	DogQI	1
CNVR_331	chr1	77326351	77337900	11549	gain	DogSI2	1
CNVR_332	chr1	77348851	77365950	17099	gain	GWF2	1
CNVR_333	chr1	78614701	78630150	15449	gain	DogSI2	1
CNVR_334	chr1	78652651	78659100	6449	gain	GWF1,DogSI2,DogSI1,GWF2	4
CNVR_335	chr1	78702901	78707700	4799	gain	DogSI2	1
CNVR_336	chr1	79524451	79536600	12149	gain	DogSI1	1
CNVR_337	chr1	80036851	80046450	9599	gain	DogSI2,DogSI1	2
CNVR_338	chr1	80111401	80116800	5399	gain	GWF1,GWF2,	2
CNVR_339	chr1	80364301	80367150	2849	gain	DogSI2	1
CNVR_340	chr1	81141301	81154950	13649	gain	DogSI2	1
CNVR_341	chr1	81817951	81827100	9149	gain	DogSI2	1
CNVR_342	chr1	81902251	81917700	15449	gain	DogQI	1
CNVR_343	chr1	82207951	82223400	15449	gain	GWF2,DogQI	2
CNVR_344	chr1	83003101	83008950	5849	gain	DogSI2	1
CNVR_345	chr1	84120301	84123900	3599	gain	DogSI2	1
CNVR_346	chr1	86975401	87010650	35249	gain	DogQI,DogSI2,DogSI1	3
CNVR_347	chr1	87607201	87628200	20999	gain	DogSI1	1
CNVR_348	chr1	88497151	88507350	10199	gain	DogSI2	1
CNVR_349	chr1	88558201	88569600	11399	gain	DogSI1	1
CNVR_350	chr1	88620451	88635000	14549	gain	DogSI1	1
CNVR_351	chr1	88727851	88732650	4799	gain	DogSI2	1
CNVR_352	chr1	88908451	88917450	8999	gain	DogQI	1
CNVR_353	chr1	89337451	89342550	5099	gain	DogSI2	1
CNVR_354	chr1	89839951	89846850	6899	gain	DogQI,DogSI1,	2
CNVR_355	chr1	90071851	90085050	13199	gain	DogSI1	1
CNVR_356	chr1	91254151	91271850	17699	gain	DogSI1	1
CNVR_357	chr1	91369051	91381050	11999	gain	DogQI	1
CNVR_358	chr1	91675651	91681050	5399	gain	DogSI2	1
CNVR_359	chr1	93664951	93673200	8249	gain	DogQI	1
CNVR_360	chr1	93886651	93890250	3599	gain	GWF3	1
CNVR_361	chr1	93936151	93952800	16649	gain	DogSI1,DogSI2	2
CNVR_362	chr1	94652551	94655550	2999	gain	GWF1	1
CNVR_363	chr1	94807051	94825950	18899	gain	DogSI2	1
CNVR_364	chr1	94874401	94890300	15899	gain	DogSI2	1
CNVR_365	chr1	95249701	95252850	3149	gain	DogSI1	1
CNVR_366	chr1	95672101	95692800	20699	gain	DogSI1,DogSI2,	2
CNVR_367	chr1	95940301	95951850	11549	gain	DogSI1,DogSI2	2
CNVR_368	chr1	96037651	96044700	7049	gain	DogSI2	1
CNVR_369	chr1	96217051	96228000	10949	gain	DogSI1,DogSI2	2
CNVR_370	chr1	96528901	96534750	5849	gain	DogQI	1
CNVR_371	chr1	96601201	96612000	10799	gain	DogSI1,DogSI2	2
CNVR_372	chr1	96958351	96963000	4649	gain	DogQI	1
CNVR_373	chr1	97284901	97296000	11099	gain	DogSI2	1
CNVR_374	chr1	97639951	97651650	11699	gain	DogSI2	1
CNVR_375	chr1	97701301	97723950	22649	gain	DogQI,DogSI2,GWF1,GWF3,DogSI1,GWF2	6
CNVR_376	chr1	97809601	97815000	5399	gain	DogSI2	1
CNVR_377	chr1	98574451	98580600	6149	gain	DogSI1	1
CNVR_378	chr1	98638501	98645700	7199	gain	DogSI1	1
CNVR_379	chr1	99081451	99099900	18449	gain	DogSI1	1
CNVR_380	chr1	99432151	99456300	24149	gain	DogSI2,DogSI1,DogQI,GWF1,GWF2,GWF3	6
CNVR_381	chr1	99517951	99521850	3899	gain	DogSI2	1
CNVR_382	chr1	99607951	99632700	24749	gain	DogSI2,DogQI,	2
CNVR_383	chr1	99692401	99703200	10799	gain	DogSI2	1
CNVR_384	chr1	99760201	99774900	14699	gain	DogSI1	1
CNVR_385	chr1	99810751	99827850	17099	gain	DogQI	1
CNVR_386	chr1	99882901	99915000	32099	gain	DogSI1,GWF2,	2
CNVR_387	chr1	99943051	99946350	3299	gain	DogSI2,DogQI	2
CNVR_388	chr1	100032151	100036050	3899	gain	DogSI2	1
CNVR_389	chr1	100157101	100164750	7649	gain	DogQI,DogSI2	2
CNVR_390	chr1	100340851	100358400	17549	gain	DogSI1,DogSI2,GWF2	3
CNVR_391	chr1	100375651	100379700	4049	gain	DogSI2	1
CNVR_392	chr1	100436401	100443450	7049	gain	DogSI2	1
CNVR_393	chr1	100460401	100471950	11549	gain	GWF1,DogSI1,DogQI,DogSI2,GWF2,GWF3	6
CNVR_394	chr1	100498051	100504650	6599	gain	DogSI2,DogQI,	2
CNVR_395	chr1	100512001	100519050	7049	gain	DogQI,DogSI2	2
CNVR_396	chr1	100545601	100557750	12149	gain	DogSI2	1
CNVR_397	chr1	100563751	100583100	19349	gain	DogQI,DogSI2,DogSI1	3
CNVR_398	chr1	100671451	100677900	6449	gain	DogSI2	1
CNVR_399	chr1	100699201	100706400	7199	gain	DogSI2	1
CNVR_400	chr1	101287201	101341050	53849	gain	DogSI1,DogQI,DogSI2,GWF2,GWF3,GWF1	6
CNVR_401	chr1	101433601	101436900	3299	gain	DogSI2	1
CNVR_402	chr1	101741551	101758050	16499	gain	DogSI2	1
CNVR_403	chr1	101800351	101804550	4199	gain	DogQI	1
CNVR_404	chr1	102051301	102073800	22499	gain	DogSI2	1
CNVR_405	chr1	102076351	102081000	4649	gain	DogSI2	1
CNVR_406	chr1	102321751	102327300	5549	gain	DogSI2,DogQI,	2
CNVR_407	chr1	102436951	102456300	19349	gain	DogSI1	1
CNVR_408	chr1	102949351	103004250	54899	gain	DogQI,DogSI1,DogSI2	3
CNVR_409	chr1	103051051	103096650	45599	gain	DogSI1	1
CNVR_410	chr1	103126951	103148550	21599	gain	DogSI1	1
CNVR_411	chr1	103157251	103167900	10649	gain	DogSI2	1
CNVR_412	chr1	103178551	103186350	7799	gain	GWF2,DogQI,DogSI2,GWF1	4
CNVR_413	chr1	103240201	103251150	10949	gain	DogSI1	1
CNVR_414	chr1	103698751	103703400	4649	gain	DogSI2	1
CNVR_415	chr1	104103151	104122050	18899	gain	GWF1,DogSI1,DogSI2	3
CNVR_416	chr1	104153851	104172150	18299	gain	DogSI2	1
CNVR_417	chr1	104332801	104372700	39899	gain	DogQI,DogSI1,GWF1,GWF2,DogSI2,	5
CNVR_418	chr1	104540551	104586750	46199	gain	DogSI2,DogSI1,DogQI	3
CNVR_419	chr1	104660551	104671200	10649	gain	DogQI	1
CNVR_420	chr1	104679601	104684700	5099	gain	DogSI1	1
CNVR_421	chr1	104925151	104941800	16649	gain	DogSI1	1
CNVR_422	chr1	105178201	105186450	8249	gain	DogQI	1
CNVR_423	chr1	105485101	105491400	6299	gain	DogSI2	1
CNVR_424	chr1	105707551	105722850	15299	gain	DogSI2	1
CNVR_425	chr1	105760801	105769950	9149	gain	DogSI2	1
CNVR_426	chr1	105846451	105882600	36149	gain	DogSI1	1
CNVR_427	chr1	106087651	106121250	33599	gain	DogSI1	1
CNVR_428	chr1	106146601	106153350	6749	gain	DogSI1	1
CNVR_429	chr1	106192651	106222350	29699	gain	DogSI1,DogSI2	2
CNVR_430	chr1	106327201	106338450	11249	gain	DogQI	1
CNVR_431	chr1	106677901	106700700	22799	gain	DogSI1	1
CNVR_432	chr1	106722901	106741050	18149	gain	DogSI1	1
CNVR_433	chr1	106747951	106774650	26699	gain	DogSI1	1
CNVR_434	chr1	106886401	106902150	15749	gain	DogQI,DogSI1,	2
CNVR_435	chr1	107213101	107220000	6899	gain	DogSI1	1
CNVR_436	chr1	107241451	107260800	19349	gain	DogSI1	1
CNVR_437	chr1	107873101	107907450	34349	gain	DogSI1	1
CNVR_438	chr1	108122851	108142050	19199	gain	DogSI1	1
CNVR_439	chr1	108144601	108151800	7199	gain	DogSI2	1
CNVR_440	chr1	108504151	108583350	79199	gain	DogSI1	1
CNVR_441	chr1	108878701	108900300	21599	gain	DogSI1	1
CNVR_442	chr1	109180351	109205400	25049	gain	DogSI2,DogQI,DogSI1	3
CNVR_443	chr1	109477951	109482450	4499	gain	DogSI2	1
CNVR_444	chr1	109781401	109798200	16799	gain	DogSI2	1
CNVR_445	chr1	109814251	109822950	8699	gain	DogSI2	1
CNVR_446	chr1	110181301	110195700	14399	gain	DogSI1	1
CNVR_447	chr1	110362351	110390850	28499	gain	DogQI	1
CNVR_448	chr1	110412601	110428500	15899	gain	DogSI1,DogSI2,	2
CNVR_449	chr1	110751301	110795100	43799	gain	DogSI2,DogSI1	2
CNVR_450	chr1	110817901	110828400	10499	gain	DogSI2	1
CNVR_451	chr1	111205801	111225300	19499	gain	DogSI1	1
CNVR_452	chr1	111417451	111447150	29699	gain	DogSI1	1
CNVR_453	chr1	111565051	111571800	6749	gain	GWF1	1
CNVR_454	chr1	111684001	111708600	24599	gain	DogSI1	1
CNVR_455	chr1	111813751	111835050	21299	gain	DogQI,DogSI1,DogSI2	3
CNVR_456	chr1	111836401	111843300	6899	gain	GWF3	1
CNVR_457	chr1	111847201	111869850	22649	gain	DogSI1	1
CNVR_458	chr1	111889801	111918450	28649	gain	DogSI1,DogSI2,	2
CNVR_459	chr1	112553851	112596000	42149	gain	DogSI1	1
CNVR_460	chr1	113096251	113101950	5699	gain	DogSI2	1
CNVR_461	chr1	113240101	113248050	7949	gain	DogSI1	1
CNVR_462	chr1	113424151	113435850	11699	gain	DogSI1,DogSI2,	2
CNVR_463	chr1	113829001	113858850	29849	gain	DogSI2	1
CNVR_464	chr1	114367951	114390900	22949	gain	DogSI2	1
CNVR_465	chr1	114394201	114404850	10649	gain	DogSI2	1
CNVR_466	chr1	114775501	114796500	20999	gain	DogSI1	1
CNVR_467	chr1	116667901	116682750	14849	gain	DogSI2	1
CNVR_468	chr1	116723401	116731950	8549	gain	DogSI2	1
CNVR_469	chr1	117582601	117589800	7199	gain	DogSI2	1
CNVR_470	chr1	117770401	117777600	7199	gain	DogSI2	1
CNVR_471	chr1	117920101	117946500	26399	gain	DogSI2,DogSI1	2
CNVR_472	chr1	118442251	118445400	3149	gain	DogQI	1
CNVR_473	chr1	118482151	118486350	4199	gain	DogSI2	1
CNVR_474	chr1	119817151	119825700	8549	gain	DogSI2,DogQI,	2
CNVR_475	chr1	119930101	119936100	5999	gain	DogSI1	1
CNVR_476	chr1	120170401	120189150	18749	gain	DogSI2	1
CNVR_477	chr1	120306751	120319800	13049	gain	DogSI2	1
CNVR_478	chr1	120612451	120624600	12149	gain	DogSI2	1
CNVR_479	chr1	121918351	121925100	6749	gain	GWF1	1
CNVR_480	chr1	122030401	122039550	9149	gain	DogSI1	1
CNVR_481	chr10	88651	95550	6899	gain	DogSI2	1
CNVR_482	chr10	289951	297150	7199	gain	DogQI,DogSI2,	2
CNVR_483	chr10	835351	853650	18299	gain	DogSI1	1
CNVR_484	chr10	1285651	1302450	16799	gain	DogSI2,DogSI1,	2
CNVR_485	chr10	1371301	1379550	8249	gain	DogSI2	1
CNVR_486	chr10	1569301	1578600	9299	gain	DogSI1	1
CNVR_487	chr10	1602751	1606500	3749	gain	DogQI	1
CNVR_488	chr10	1648951	1665150	16199	gain	DogSI2	1
CNVR_489	chr10	2153551	2162550	8999	gain	DogSI1	1
CNVR_490	chr10	3278101	3288600	10499	gain	DogSI2	1
CNVR_491	chr10	5311951	5334150	22199	gain	DogSI2	1
CNVR_492	chr10	5475601	5485650	10049	gain	DogSI1,DogSI2,	2
CNVR_493	chr10	7363951	7384200	20249	gain	DogSI1	1
CNVR_494	chr10	8433601	8444850	11249	gain	DogSI2	1
CNVR_495	chr10	14219851	14229900	10049	gain	DogSI2	1
CNVR_496	chr10	16207051	16235700	28649	gain	GWF2,GWF3,	2
CNVR_497	chr10	16309051	16329450	20399	gain	DogSI1	1
CNVR_498	chr10	16408951	16416900	7949	gain	DogSI2,GWF1,	2
CNVR_499	chr10	16610551	16618350	7799	gain	DogSI2	1
CNVR_500	chr10	16621951	16635000	13049	gain	DogSI2,DogSI1,	2
CNVR_501	chr10	17313751	17318850	5099	gain	GWF1	1
CNVR_502	chr10	17350501	17361900	11399	gain	DogQI	1
CNVR_503	chr10	17500051	17510700	10649	gain	DogSI1,GWF1,DogSI2,DogQI	4
CNVR_504	chr10	18418951	18444000	25049	gain	DogSI2	1
CNVR_505	chr10	18831901	18840150	8249	gain	DogSI1	1
CNVR_506	chr10	19914901	19920900	5999	gain	DogSI2,DogQI,	2
CNVR_507	chr10	20615251	20625450	10199	gain	DogSI2	1
CNVR_508	chr10	21515551	21519900	4349	gain	DogSI2	1
CNVR_509	chr10	22282801	22299750	16949	gain	DogSI1	1
CNVR_510	chr10	22604851	22621650	16799	gain	DogQI	1
CNVR_511	chr10	22773751	22783050	9299	gain	DogQI	1
CNVR_512	chr10	23063551	23078700	15149	gain	DogSI1	1
CNVR_513	chr10	23135551	23146350	10799	gain	DogSI2	1
CNVR_514	chr10	23508901	23517900	8999	gain	DogQI	1
CNVR_515	chr10	23522251	23531850	9599	gain	DogSI1	1
CNVR_516	chr10	23674801	23683500	8699	gain	DogQI	1
CNVR_517	chr10	23699251	23715450	16199	gain	DogSI2	1
CNVR_518	chr10	23992951	24026400	33449	gain	DogSI1	1
CNVR_519	chr10	24743101	24749100	5999	gain	DogSI1	1
CNVR_520	chr10	25461751	25465350	3599	gain	DogSI2	1
CNVR_521	chr10	25740001	25747800	7799	gain	DogSI2,DogQI	2
CNVR_522	chr10	25855951	25861500	5549	gain	DogSI2	1
CNVR_523	chr10	26004301	26031450	27149	gain	DogSI1	1
CNVR_524	chr10	26455051	26461950	6899	gain	DogSI2	1
CNVR_525	chr10	27087151	27099900	12749	gain	DogSI1	1
CNVR_526	chr10	27440701	27448800	8099	gain	DogSI2	1
CNVR_527	chr10	27744601	27749550	4949	gain	DogSI2	1
CNVR_528	chr10	27835801	27855750	19949	gain	DogSI1,DogSI2,	2
CNVR_529	chr10	29233051	29247450	14399	gain	DogSI1	1
CNVR_530	chr10	29995801	30028350	32549	gain	DogSI2	1
CNVR_531	chr10	30265651	30273600	7949	gain	DogQI	1
CNVR_532	chr10	30739051	30752400	13349	gain	DogSI2	1
CNVR_533	chr10	30824701	30830100	5399	gain	DogSI2	1
CNVR_534	chr10	30896401	30908550	12149	gain	DogSI2	1
CNVR_535	chr10	31207501	31215150	7649	gain	DogSI2	1
CNVR_536	chr10	33708751	33711300	2549	gain	DogSI2	1
CNVR_537	chr10	33715201	33731550	16349	gain	DogSI1	1
CNVR_538	chr10	34025701	34072950	47249	gain	DogSI2,DogSI1,DogQI	3
CNVR_539	chr10	34079551	34086150	6599	gain	GWF3,GWF1	2
CNVR_540	chr10	34719301	34727250	7949	gain	DogSI2	1
CNVR_541	chr10	36029701	36037950	8249	gain	DogQI	1
CNVR_542	chr10	36796201	36813150	16949	gain	DogQI	1
CNVR_543	chr10	37385701	37396800	11099	gain	DogSI2	1
CNVR_544	chr10	37884751	37900350	15599	gain	DogSI2	1
CNVR_545	chr10	38422201	38426550	4349	gain	DogSI2	1
CNVR_546	chr10	40146151	40155000	8849	gain	DogSI1	1
CNVR_547	chr10	42059251	42066900	7649	gain	GWF1	1
CNVR_548	chr10	42181351	42192150	10799	gain	DogSI2	1
CNVR_549	chr10	43831951	43842000	10049	gain	DogSI1	1
CNVR_550	chr10	44886451	44898300	11849	gain	DogSI1,DogSI2,	2
CNVR_551	chr10	44986651	44989350	2699	gain	DogSI1	1
CNVR_552	chr10	45058351	45063900	5549	gain	DogSI2	1
CNVR_553	chr10	45188551	45202200	13649	gain	DogSI1	1
CNVR_554	chr10	45358051	45372000	13949	gain	DogSI2	1
CNVR_555	chr10	47163301	47181150	17849	gain	DogSI1	1
CNVR_556	chr10	47660251	47695950	35699	gain	DogSI2	1
CNVR_557	chr10	48332701	48337350	4649	gain	DogSI2	1
CNVR_558	chr10	48681301	48732750	51449	gain	DogSI1	1
CNVR_559	chr10	49173451	49183800	10349	gain	DogSI2	1
CNVR_560	chr10	49619101	49622250	3149	gain	DogSI2	1
CNVR_561	chr10	50664001	50700300	36299	gain	DogSI1,DogSI2	2
CNVR_562	chr10	52816951	52844400	27449	gain	DogSI1	1
CNVR_563	chr10	53421151	53439600	18449	gain	DogSI1	1
CNVR_564	chr10	54567301	54573750	6449	gain	GWF1	1
CNVR_565	chr10	55504501	55530600	26099	gain	DogSI2	1
CNVR_566	chr10	56055151	56068350	13199	gain	GWF1	1
CNVR_567	chr10	56912551	56922300	9749	gain	DogSI2	1
CNVR_568	chr10	59475451	59493000	17549	gain	DogSI1	1
CNVR_569	chr10	59744851	59749350	4499	gain	GWF2	1
CNVR_570	chr10	60130951	60151500	20549	gain	DogSI1	1
CNVR_571	chr10	62114251	62116350	2099	gain	DogSI2	1
CNVR_572	chr10	63576301	63581250	4949	gain	DogSI2	1
CNVR_573	chr10	63968401	63977100	8699	gain	DogQI	1
CNVR_574	chr10	64268551	64367550	98999	gain	DogSI1	1
CNVR_575	chr10	67022251	67032600	10349	gain	DogSI2	1
CNVR_576	chr10	67628701	67639350	10649	gain	DogSI2	1
CNVR_577	chr10	67673101	67680450	7349	gain	DogQI	1
CNVR_578	chr10	69288301	69300600	12299	gain	DogSI2,DogSI1,	2
CNVR_579	chr10	69307051	69331446	24395	gain	DogSI1	1
CNVR_580	chr11	56101	69900	13799	gain	DogSI2,DogQI,	2
CNVR_581	chr11	78751	91500	12749	gain	GWF1	1
CNVR_582	chr11	281101	310950	29849	gain	DogSI1	1
CNVR_583	chr11	323851	362700	38849	gain	DogSI1	1
CNVR_584	chr11	392101	528150	136049	gain	DogSI1	1
CNVR_585	chr11	541801	547800	5999	gain	DogSI2	1
CNVR_586	chr11	561901	577950	16049	gain	DogSI1	1
CNVR_587	chr11	1145701	1191900	46199	gain	DogSI2	1
CNVR_588	chr11	1278001	1284600	6599	gain	DogSI1,DogSI2,	2
CNVR_589	chr11	1300501	1308450	7949	gain	DogSI2	1
CNVR_590	chr11	1783351	1789950	6599	gain	DogQI,DogSI2,	2
CNVR_591	chr11	2158951	2163600	4649	gain	DogSI2	1
CNVR_592	chr11	2641801	2652450	10649	gain	GWF1	1
CNVR_593	chr11	2706001	2710200	4199	gain	GWF2	1
CNVR_594	chr11	2718601	2761200	42599	gain	DogSI1	1
CNVR_595	chr11	2774401	2841000	66599	gain	GWF1,DogSI1,DogSI2	3
CNVR_596	chr11	3267901	3271650	3749	gain	DogSI2	1
CNVR_597	chr11	3282601	3295800	13199	gain	DogSI2	1
CNVR_598	chr11	4917451	4922100	4649	gain	DogSI1	1
CNVR_599	chr11	5615101	5629500	14399	gain	DogSI2	1
CNVR_600	chr11	7989901	7997250	7349	gain	DogSI2,DogQI,	2
CNVR_601	chr11	8285551	8309550	23999	gain	GWF3,DogQI	2
CNVR_602	chr11	8919601	8937900	18299	gain	DogSI1,DogQI,	2
CNVR_603	chr11	8981101	8991300	10199	gain	DogSI1,GWF3,GWF1,GWF2	4
CNVR_604	chr11	9301051	9306750	5699	gain	DogQI,GWF2,GWF1,GWF3	4
CNVR_605	chr11	9409201	9415350	6149	gain	GWF1	1
CNVR_606	chr11	9509401	9518250	8849	gain	DogQI	1
CNVR_607	chr11	9544051	9556200	12149	gain	DogQI,DogSI2	2
CNVR_608	chr11	9703201	9744300	41099	gain	GWF3,DogSI1,	2
CNVR_609	chr11	9855901	9860850	4949	gain	GWF1,DogSI2	2
CNVR_610	chr11	10749151	10761600	12449	gain	DogSI1	1
CNVR_611	chr11	11374051	11436600	62549	gain	DogSI1	1
CNVR_612	chr11	13329151	13351650	22499	gain	DogSI1	1
CNVR_613	chr11	13358701	13364850	6149	gain	GWF1	1
CNVR_614	chr11	15314401	15332700	18299	gain	DogSI1	1
CNVR_615	chr11	16525651	16537650	11999	gain	DogSI1	1
CNVR_616	chr11	16674601	16679100	4499	gain	GWF1	1
CNVR_617	chr11	17611801	17635050	23249	gain	DogSI1	1
CNVR_618	chr11	17699851	17703600	3749	gain	DogQI	1
CNVR_619	chr11	19188151	19196250	8099	gain	DogQI,GWF3	2
CNVR_620	chr11	20052451	20053800	1349	gain	DogSI2	1
CNVR_621	chr11	20245051	20381550	136499	gain	DogSI1,DogSI2	2
CNVR_622	chr11	20420401	20453850	33449	gain	DogSI1	1
CNVR_623	chr11	20571001	20584350	13349	gain	DogSI2	1
CNVR_624	chr11	20659351	20686200	26849	gain	DogSI1	1
CNVR_625	chr11	20747551	20799000	51449	gain	DogSI1	1
CNVR_626	chr11	20962351	20979150	16799	gain	DogSI1	1
CNVR_627	chr11	21373351	21404550	31199	gain	DogSI1	1
CNVR_628	chr11	21649951	21662850	12899	gain	DogSI1	1
CNVR_629	chr11	21883951	21886500	2549	gain	DogSI2	1
CNVR_630	chr11	21932251	21945600	13349	gain	DogSI1	1
CNVR_631	chr11	22246651	22251000	4349	gain	DogSI2	1
CNVR_632	chr11	22650751	22706250	55499	gain	DogSI2,DogSI1,DogQI	3
CNVR_633	chr11	23042701	23067000	24299	gain	DogSI2	1
CNVR_634	chr11	23130451	23134950	4499	gain	DogSI2	1
CNVR_635	chr11	23138101	23215950	77849	gain	DogSI2,DogQI	2
CNVR_636	chr11	23347651	23446500	98849	gain	DogSI1,DogSI2,GWF1,DogQI	4
CNVR_637	chr11	23483251	23485500	2249	gain	DogSI2	1
CNVR_638	chr11	23486551	23499150	12599	gain	DogSI2	1
CNVR_639	chr11	23523151	23532000	8849	gain	DogSI2,DogQI	2
CNVR_640	chr11	23719651	23732550	12899	gain	DogSI1	1
CNVR_641	chr11	23743501	23804100	60599	gain	DogSI1,DogSI2	2
CNVR_642	chr11	24320401	24322500	2099	gain	GWF3	1
CNVR_643	chr11	24753601	24758400	4799	gain	DogSI2	1
CNVR_644	chr11	24768301	24780750	12449	gain	DogSI2	1
CNVR_645	chr11	24783451	24981450	197999	gain	DogSI2	1
CNVR_646	chr11	25232101	25240200	8099	gain	DogSI2	1
CNVR_647	chr11	25279351	25283700	4349	gain	DogQI	1
CNVR_648	chr11	25827751	25831950	4199	gain	DogSI2	1
CNVR_649	chr11	25861051	25864500	3449	gain	DogQI,DogSI2	2
CNVR_650	chr11	25948651	25953750	5099	gain	DogQI,DogSI2,	2
CNVR_651	chr11	26467501	26493750	26249	gain	DogSI2	1
CNVR_652	chr11	26501251	26504850	3599	gain	DogQI	1
CNVR_653	chr11	26618551	26630250	11699	gain	DogQI	1
CNVR_654	chr11	26818951	26861100	42149	gain	DogSI2,DogQI,DogSI1	3
CNVR_655	chr11	27066301	27069600	3299	gain	DogSI2	1
CNVR_656	chr11	32539801	32545650	5849	gain	GWF1	1
CNVR_657	chr11	34477201	34493850	16649	gain	DogSI2	1
CNVR_658	chr11	36379051	36386700	7649	gain	DogSI2	1
CNVR_659	chr11	39235201	39240150	4949	gain	DogSI2	1
CNVR_660	chr11	42238051	42243150	5099	gain	GWF1	1
CNVR_661	chr11	42367201	42377850	10649	gain	DogSI2	1
CNVR_662	chr11	44300101	44302950	2849	gain	DogQI	1
CNVR_663	chr11	45996151	46000800	4649	gain	DogQI	1
CNVR_664	chr11	49186951	49193100	6149	gain	GWF2	1
CNVR_665	chr11	50242501	50253000	10499	gain	DogSI1	1
CNVR_666	chr11	50267551	50274000	6449	gain	DogSI2	1
CNVR_667	chr11	50340901	50352450	11549	gain	DogSI2	1
CNVR_668	chr11	50458501	50490000	31499	gain	DogSI2,DogSI1,DogQI	3
CNVR_669	chr11	50511451	50548350	36899	gain	DogSI1,DogSI2	2
CNVR_670	chr11	50674651	50699550	24899	gain	DogSI1,DogSI2,	2
CNVR_671	chr11	51051901	51055650	3749	gain	DogSI2	1
CNVR_672	chr11	51088951	51104700	15749	gain	DogSI2	1
CNVR_673	chr11	51171601	51201150	29549	gain	DogQI,DogSI2	2
CNVR_674	chr11	51321001	51343950	22949	gain	DogSI2	1
CNVR_675	chr11	51383401	51399900	16499	gain	DogSI1	1
CNVR_676	chr11	51417451	51444000	26549	gain	GWF2,DogSI1,GWF3,DogQI,DogSI2,GWF1	6
CNVR_677	chr11	51456451	51460050	3599	gain	DogQI,DogSI1,DogSI2,GWF3,GWF1,GWF2	6
CNVR_678	chr11	51482101	51517200	35099	gain	DogSI1,DogSI2,DogQI,GWF3,GWF2,GWF1	6
CNVR_679	chr11	51545101	51557250	12149	gain	GWF1,GWF3,DogSI2,DogQI	4
CNVR_680	chr11	51624601	51629250	4649	gain	DogQI,DogSI2,	2
CNVR_681	chr11	51663751	51670500	6749	gain	DogSI2	1
CNVR_682	chr11	51794851	51814200	19349	gain	DogSI1	1
CNVR_683	chr11	51873151	51950550	77399	gain	DogSI1	1
CNVR_684	chr11	52224901	52255350	30449	gain	DogSI2	1
CNVR_685	chr11	52397551	52408500	10949	gain	DogQI	1
CNVR_686	chr11	53823901	53832000	8099	gain	GWF2	1
CNVR_687	chr11	53953501	53960850	7349	gain	DogQI,GWF2	2
CNVR_688	chr11	54003151	54007050	3899	gain	DogSI2	1
CNVR_689	chr11	54184501	54237300	52799	gain	DogSI2	1
CNVR_690	chr11	54270301	54285300	14999	gain	DogSI2	1
CNVR_691	chr11	54678001	54695850	17849	gain	DogSI1	1
CNVR_692	chr11	55190701	55194150	3449	gain	GWF3	1
CNVR_693	chr11	55986601	55994700	8099	gain	DogQI,DogSI2	2
CNVR_694	chr11	56107201	56123850	16649	gain	DogSI2	1
CNVR_695	chr11	56406751	56417850	11099	gain	DogSI2	1
CNVR_696	chr11	56568601	56584200	15599	gain	DogSI1,DogSI2,	2
CNVR_697	chr11	60640201	60651150	10949	gain	GWF1,GWF2	2
CNVR_698	chr11	60773101	60778200	5099	gain	DogSI2	1
CNVR_699	chr11	60992701	61001100	8399	gain	DogSI2	1
CNVR_700	chr11	61677301	61685700	8399	gain	GWF2	1
CNVR_701	chr11	61894501	61903500	8999	gain	DogSI2	1
CNVR_702	chr11	62096401	62111250	14849	gain	DogSI2	1
CNVR_703	chr11	62328451	62335800	7349	gain	DogQI	1
CNVR_704	chr11	64360351	64367100	6749	gain	DogSI2	1
CNVR_705	chr11	64397251	64402050	4799	gain	DogSI1	1
CNVR_706	chr11	64542751	64567650	24899	gain	DogSI1	1
CNVR_707	chr11	64678801	64686600	7799	gain	GWF2	1
CNVR_708	chr11	64731451	64740900	9449	gain	DogSI1	1
CNVR_709	chr11	65015701	65018250	2549	gain	DogSI2	1
CNVR_710	chr11	65551501	65557200	5699	gain	DogSI2	1
CNVR_711	chr11	65937751	65949450	11699	gain	GWF2	1
CNVR_712	chr11	67474951	67492500	17549	gain	DogSI1,GWF2,DogQI,GWF3,DogSI2,GWF1	6
CNVR_713	chr11	67797301	67799250	1949	gain	DogSI2	1
CNVR_714	chr11	67808551	67811250	2699	gain	DogSI2	1
CNVR_715	chr11	68262451	68278800	16349	gain	DogSI1	1
CNVR_716	chr11	68717851	68721450	3599	gain	DogSI2	1
CNVR_717	chr11	68895451	68904750	9299	gain	DogSI2	1
CNVR_718	chr11	69988051	70041150	53099	gain	DogQI,DogSI2,	2
CNVR_719	chr11	70653001	70659900	6899	gain	DogSI2	1
CNVR_720	chr11	70663201	70669800	6599	gain	DogQI	1
CNVR_721	chr11	70845751	70863150	17399	gain	DogSI1	1
CNVR_722	chr11	72544801	72549750	4949	gain	DogSI2	1
CNVR_723	chr11	72557401	72561000	3599	gain	DogQI	1
CNVR_724	chr11	72973651	72983100	9449	gain	GWF2	1
CNVR_725	chr12	19651	27750	8099	gain	DogQI,DogSI2	2
CNVR_726	chr12	40651	61500	20849	gain	GWF2,GWF3,DogQI,DogSI2,DogSI1,	5
CNVR_727	chr12	76951	93600	16649	gain	DogSI1	1
CNVR_728	chr12	498451	506250	7799	gain	DogSI2,DogSI1,	2
CNVR_729	chr12	658651	671400	12749	gain	DogSI2	1
CNVR_730	chr12	676201	714150	37949	gain	DogSI2	1
CNVR_731	chr12	805351	834150	28799	gain	DogSI1,DogSI2	2
CNVR_732	chr12	950551	958800	8249	gain	GWF1	1
CNVR_733	chr12	961801	997050	35249	gain	DogSI2,DogQI	2
CNVR_734	chr12	1007251	1014150	6899	gain	DogSI2	1
CNVR_735	chr12	1240051	1269300	29249	gain	DogSI1	1
CNVR_736	chr12	1393051	1416450	23399	gain	DogSI2	1
CNVR_737	chr12	1481251	1520100	38849	gain	DogSI1,DogSI2	2
CNVR_738	chr12	1556551	1609350	52799	gain	DogSI2,DogSI1,	2
CNVR_739	chr12	1624051	1640850	16799	gain	DogSI1,DogSI2,DogQI	3
CNVR_740	chr12	2266351	2271600	5249	gain	DogSI2	1
CNVR_741	chr12	2391301	2399250	7949	gain	DogQI	1
CNVR_742	chr12	2623351	2651700	28349	gain	DogSI1	1
CNVR_743	chr12	2705551	2735100	29549	gain	DogSI2	1
CNVR_744	chr12	2808601	2818650	10049	gain	DogSI2	1
CNVR_745	chr12	2949451	2975700	26249	gain	DogSI2	1
CNVR_746	chr12	3155401	3162450	7049	gain	DogSI1	1
CNVR_747	chr12	3212701	3221400	8699	gain	DogSI1	1
CNVR_748	chr12	3236701	3261450	24749	gain	DogSI2	1
CNVR_749	chr12	3517351	3528600	11249	gain	DogSI1	1
CNVR_750	chr12	4335001	4343850	8849	gain	DogSI1	1
CNVR_751	chr12	4376401	4420650	44249	gain	DogSI1	1
CNVR_752	chr12	5314951	5332500	17549	gain	DogSI2,DogQI,	2
CNVR_753	chr12	6030601	6043200	12599	gain	DogSI2	1
CNVR_754	chr12	6316501	6327150	10649	gain	DogSI2	1
CNVR_755	chr12	6335851	6356700	20849	gain	DogSI1	1
CNVR_756	chr12	6494851	6519150	24299	gain	DogSI2,DogSI1,	2
CNVR_757	chr12	7982101	7990200	8099	gain	DogSI2	1
CNVR_758	chr12	8238001	8242500	4499	gain	DogQI	1
CNVR_759	chr12	8335501	8345100	9599	gain	DogSI1	1
CNVR_760	chr12	8414101	8417550	3449	gain	DogQI	1
CNVR_761	chr12	8961751	9053400	91649	gain	DogSI1	1
CNVR_762	chr12	9126601	9603900	477299	gain	DogSI2,DogSI1,DogQI	3
CNVR_763	chr12	9765901	9780600	14699	gain	DogSI2	1
CNVR_764	chr12	9936901	9953700	16799	gain	DogSI2	1
CNVR_765	chr12	10569301	10602450	33149	gain	DogSI1	1
CNVR_766	chr12	10851001	10864050	13049	gain	DogSI1	1
CNVR_767	chr12	10924651	10937100	12449	gain	DogSI1	1
CNVR_768	chr12	11535451	11541600	6149	gain	DogSI1,DogSI2,	2
CNVR_769	chr12	11629351	11641500	12149	gain	DogSI2	1
CNVR_770	chr12	11935801	11992650	56849	gain	DogSI1,DogSI2,DogQI	3
CNVR_771	chr12	12366751	12377400	10649	gain	DogSI2	1
CNVR_772	chr12	12483751	12493350	9599	gain	DogSI1	1
CNVR_773	chr12	13449901	13452450	2549	gain	GWF1	1
CNVR_774	chr12	13793251	13820550	27299	gain	DogSI1	1
CNVR_775	chr12	14193901	14198400	4499	gain	DogSI2	1
CNVR_776	chr12	14688601	14705250	16649	gain	DogSI1	1
CNVR_777	chr12	15084601	15094800	10199	gain	DogSI2	1
CNVR_778	chr12	16434451	16441800	7349	gain	DogSI1	1
CNVR_779	chr12	17856301	17872950	16649	gain	DogSI1	1
CNVR_780	chr12	20147101	20156400	9299	gain	DogQI	1
CNVR_781	chr12	24811201	24817350	6149	gain	DogSI2	1
CNVR_782	chr12	27920401	27925050	4649	gain	DogSI2	1
CNVR_783	chr12	29955301	29959800	4499	gain	DogSI2	1
CNVR_784	chr12	35256451	35283150	26699	gain	DogSI1	1
CNVR_785	chr12	39827401	39840600	13199	gain	GWF2,DogQI	2
CNVR_786	chr12	40286101	40291650	5549	gain	DogSI2	1
CNVR_787	chr12	40803751	40809900	6149	gain	DogSI2	1
CNVR_788	chr12	44251801	44255250	3449	gain	DogSI2	1
CNVR_789	chr12	47143201	47160450	17249	gain	DogSI1	1
CNVR_790	chr12	47373601	47402700	29099	gain	DogSI1	1
CNVR_791	chr12	47737801	47759550	21749	gain	DogSI1	1
CNVR_792	chr12	48144301	48150000	5699	gain	DogSI1	1
CNVR_793	chr12	49628401	49635300	6899	gain	DogSI2,GWF1	2
CNVR_794	chr12	54944401	54948900	4499	gain	DogSI1	1
CNVR_795	chr12	57480151	57484500	4349	gain	DogQI	1
CNVR_796	chr12	57561451	57569700	8249	gain	DogQI	1
CNVR_797	chr12	62538901	62563500	24599	gain	DogSI1	1
CNVR_798	chr12	63111451	63121350	9899	gain	DogSI2	1
CNVR_799	chr12	63920101	63942150	22049	gain	DogSI1	1
CNVR_800	chr12	64889851	64894650	4799	gain	DogSI2	1
CNVR_801	chr12	65761051	65766000	4949	gain	DogQI	1
CNVR_802	chr12	66592501	66601950	9449	gain	DogSI2	1
CNVR_803	chr12	68279251	68283600	4349	gain	DogSI2	1
CNVR_804	chr12	71502001	71509800	7799	gain	DogQI	1
CNVR_805	chr13	1	20100	20099	gain	DogSI1,DogSI2	2
CNVR_806	chr13	78751	84150	5399	gain	DogQI,DogSI2,	2
CNVR_807	chr13	118051	122100	4049	gain	DogQI	1
CNVR_808	chr13	598951	637500	38549	gain	DogSI1	1
CNVR_809	chr13	1797751	1803450	5699	gain	GWF2	1
CNVR_810	chr13	1819351	1832100	12749	gain	DogSI1	1
CNVR_811	chr13	1881151	1893450	12299	gain	DogSI1,GWF3,GWF1	3
CNVR_812	chr13	2322301	2343750	21449	gain	DogSI2	1
CNVR_813	chr13	2537251	2542500	5249	gain	DogSI2	1
CNVR_814	chr13	2602651	2610150	7499	gain	DogQI	1
CNVR_815	chr13	2847751	2864400	16649	gain	DogSI1	1
CNVR_816	chr13	2886301	2902350	16049	gain	DogSI2,DogQI,	2
CNVR_817	chr13	3355351	3367950	12599	gain	DogSI1	1
CNVR_818	chr13	4434301	4437450	3149	gain	DogSI2	1
CNVR_819	chr13	4620451	4624350	3899	gain	DogSI2	1
CNVR_820	chr13	4811701	4823400	11699	gain	DogQI	1
CNVR_821	chr13	5917651	5931000	13349	gain	DogSI1	1
CNVR_822	chr13	8601151	8629050	27899	gain	DogSI1	1
CNVR_823	chr13	13181251	13216800	35549	gain	DogSI1	1
CNVR_824	chr13	13383901	13386900	2999	gain	DogQI	1
CNVR_825	chr13	15747751	15772050	24299	gain	DogSI1,DogSI2	2
CNVR_826	chr13	16769401	16773300	3899	gain	DogQI	1
CNVR_827	chr13	17127301	17147400	20099	gain	DogSI1	1
CNVR_828	chr13	18135901	18155100	19199	gain	DogSI1	1
CNVR_829	chr13	21238351	21259800	21449	gain	DogSI1	1
CNVR_830	chr13	21584401	21598350	13949	gain	DogSI1	1
CNVR_831	chr13	23465551	23509500	43949	gain	DogSI2	1
CNVR_832	chr13	23517301	23525700	8399	gain	DogSI2	1
CNVR_833	chr13	23927401	23933850	6449	gain	DogSI1	1
CNVR_834	chr13	24899551	24946350	46799	gain	DogSI2	1
CNVR_835	chr13	25090051	25095150	5099	gain	DogQI	1
CNVR_836	chr13	26075851	26091750	15899	gain	GWF1	1
CNVR_837	chr13	26851951	26859900	7949	gain	DogSI1	1
CNVR_838	chr13	26868001	26875950	7949	gain	DogSI2,DogSI1,	2
CNVR_839	chr13	26924551	26932050	7499	gain	DogSI2	1
CNVR_840	chr13	27371851	27384450	12599	gain	DogQI	1
CNVR_841	chr13	27747001	27779700	32699	gain	DogQI	1
CNVR_842	chr13	27947701	27964650	16949	gain	DogQI	1
CNVR_843	chr13	28096951	28116600	19649	gain	DogSI1	1
CNVR_844	chr13	28338751	28347000	8249	gain	DogQI	1
CNVR_845	chr13	28680751	28748550	67799	gain	DogSI1	1
CNVR_846	chr13	30058051	30066450	8399	gain	DogQI	1
CNVR_847	chr13	31131151	31154850	23699	gain	DogSI1	1
CNVR_848	chr13	31668601	31684800	16199	gain	GWF3,DogSI1,	2
CNVR_849	chr13	33477601	33512700	35099	gain	DogSI1	1
CNVR_850	chr13	34378951	34389000	10049	gain	DogSI2	1
CNVR_851	chr13	37284451	37291050	6599	gain	DogSI2	1
CNVR_852	chr13	37860151	37871550	11399	gain	DogSI2	1
CNVR_853	chr13	38159401	38202600	43199	gain	DogSI1,DogSI2	2
CNVR_854	chr13	39720151	39724500	4349	gain	DogSI2	1
CNVR_855	chr13	40259251	40265400	6149	gain	GWF1	1
CNVR_856	chr13	43612651	43623600	10949	gain	DogSI1	1
CNVR_857	chr13	45444151	45455550	11399	gain	DogQI	1
CNVR_858	chr13	45929851	45945300	15449	gain	DogSI1	1
CNVR_859	chr13	53420701	53435700	14999	gain	DogSI1	1
CNVR_860	chr13	54766201	54787950	21749	gain	DogSI1	1
CNVR_861	chr13	56555851	56560650	4799	gain	GWF1	1
CNVR_862	chr13	57390451	57405300	14849	gain	DogSI1	1
CNVR_863	chr13	58998151	59012500	14349	gain	DogQI,DogSI1,DogSI2	3
CNVR_864	chr13	59494201	59496300	2099	gain	GWF1	1
CNVR_865	chr13	59530051	59533500	3449	gain	GWF3	1
CNVR_866	chr13	59679001	59688450	9449	gain	DogQI	1
CNVR_867	chr13	60455851	60462300	6449	gain	GWF1	1
CNVR_868	chr13	60738451	60746700	8249	gain	DogQI	1
CNVR_869	chr13	60985951	60999150	13199	gain	DogSI2,DogSI1	2
CNVR_870	chr13	62259451	62282700	23249	gain	DogSI1	1
CNVR_871	chr13	63142951	63156750	13799	gain	DogSI1	1
CNVR_872	chr14	5701	10650	4949	gain	GWF1	1
CNVR_873	chr14	302401	311100	8699	gain	GWF1,DogQI,GWF3	3
CNVR_874	chr14	340501	375000	34499	gain	DogQI,DogSI1,DogSI2,GWF2,GWF3,GWF1	6
CNVR_875	chr14	457801	517350	59549	gain	DogSI1	1
CNVR_876	chr14	733051	752550	19499	gain	GWF1,GWF3,GWF2	3
CNVR_877	chr14	760501	765900	5399	gain	GWF2	1
CNVR_878	chr14	840301	848100	7799	gain	DogSI2	1
CNVR_879	chr14	1051801	1077000	25199	gain	DogSI2,DogSI1,GWF1,GWF3,GWF2,DogQI	6
CNVR_880	chr14	1086451	1140300	53849	gain	DogSI1	1
CNVR_881	chr14	1245151	1259850	14699	gain	DogSI1	1
CNVR_882	chr14	1816201	1820550	4349	gain	GWF1	1
CNVR_883	chr14	1831651	1839600	7949	gain	GWF3	1
CNVR_884	chr14	2011501	2022750	11249	gain	DogQI	1
CNVR_885	chr14	3510151	3515250	5099	gain	GWF3	1
CNVR_886	chr14	3661651	3666600	4949	gain	DogSI2	1
CNVR_887	chr14	5453251	5465100	11849	gain	DogSI1,DogSI2	2
CNVR_888	chr14	7516051	7527450	11399	gain	DogSI2	1
CNVR_889	chr14	7558951	7579200	20249	gain	DogSI1,DogQI	2
CNVR_890	chr14	8061601	8131350	69749	gain	DogSI1	1
CNVR_891	chr14	8695351	8743800	48449	gain	DogSI1,DogSI2	2
CNVR_892	chr14	8957401	8961450	4049	gain	DogSI2	1
CNVR_893	chr14	9360151	9364350	4199	gain	DogQI	1
CNVR_894	chr14	16055851	16058400	2549	gain	DogSI2	1
CNVR_895	chr14	19782451	19787550	5099	gain	GWF2	1
CNVR_896	chr14	20126701	20133450	6749	gain	DogSI2	1
CNVR_897	chr14	22314451	22327050	12599	gain	DogSI1,GWF2	2
CNVR_898	chr14	22941151	22951650	10499	gain	DogSI2	1
CNVR_899	chr14	23669101	23683500	14399	gain	DogSI1	1
CNVR_900	chr14	25955851	25960800	4949	gain	DogSI2	1
CNVR_901	chr14	27758851	27765900	7049	gain	GWF2	1
CNVR_902	chr14	27912301	27938250	25949	gain	DogSI1	1
CNVR_903	chr14	31487401	31492350	4949	gain	GWF1	1
CNVR_904	chr14	34603501	34620150	16649	gain	DogSI2	1
CNVR_905	chr14	37262551	37265400	2849	gain	GWF3	1
CNVR_906	chr14	37454701	37462800	8099	gain	GWF1	1
CNVR_907	chr14	37662751	37713750	50999	gain	DogSI1	1
CNVR_908	chr14	40505101	40509900	4799	gain	GWF2	1
CNVR_909	chr14	40562101	40573950	11849	gain	DogSI1	1
CNVR_910	chr14	41229901	41237100	7199	gain	DogQI	1
CNVR_911	chr14	43400851	43437450	36599	gain	DogSI2	1
CNVR_912	chr14	47047351	47059200	11849	gain	DogSI2	1
CNVR_913	chr14	47140051	47151450	11399	gain	DogSI2	1
CNVR_914	chr14	48178051	48197400	19349	gain	DogSI2	1
CNVR_915	chr14	51173251	51181950	8699	gain	GWF3	1
CNVR_916	chr14	52108201	52118550	10349	gain	DogSI1	1
CNVR_917	chr14	52232101	52249650	17549	gain	DogSI1	1
CNVR_918	chr14	54087751	54090450	2699	gain	DogSI2	1
CNVR_919	chr14	56716051	56722500	6449	gain	DogSI2	1
CNVR_920	chr14	60406201	60412200	5999	gain	DogQI	1
CNVR_921	chr14	60465901	60477600	11699	gain	DogSI1	1
CNVR_922	chr15	451	128550	128099	gain	GWF1,DogSI1,DogSI2,DogQI,GWF3,GWF2	6
CNVR_923	chr15	468901	494850	25949	gain	DogSI1	1
CNVR_924	chr15	3062401	3067500	5099	gain	DogQI	1
CNVR_925	chr15	3289801	3300750	10949	gain	DogSI1	1
CNVR_926	chr15	4682401	4690950	8549	gain	DogQI	1
CNVR_927	chr15	5205451	5217150	11699	gain	DogSI2	1
CNVR_928	chr15	5387251	5407050	19799	gain	DogSI2,DogSI1,DogQI	3
CNVR_929	chr15	5438101	5443500	5399	gain	DogQI	1
CNVR_930	chr15	5466001	5475000	8999	gain	DogSI2	1
CNVR_931	chr15	5957551	5973150	15599	gain	DogSI1,DogSI2	2
CNVR_932	chr15	6255151	6297300	42149	gain	DogSI1	1
CNVR_933	chr15	8524801	8577300	52499	gain	DogSI1,DogQI,DogSI2,GWF3	4
CNVR_934	chr15	10713601	10715850	2249	gain	DogSI2	1
CNVR_935	chr15	11776501	11784600	8099	gain	DogSI2	1
CNVR_936	chr15	12115051	12123450	8399	gain	DogSI2	1
CNVR_937	chr15	12273001	12280050	7049	gain	DogQI	1
CNVR_938	chr15	12340051	12348900	8849	gain	DogSI2	1
CNVR_939	chr15	13023001	13030950	7949	gain	DogSI2	1
CNVR_940	chr15	13554001	13567350	13349	gain	DogSI2,DogSI1,	2
CNVR_941	chr15	13849051	13856400	7349	gain	DogSI2	1
CNVR_942	chr15	14001601	14005500	3899	gain	DogSI1	1
CNVR_943	chr15	14178451	14208150	29699	gain	DogSI1	1
CNVR_944	chr15	14361151	14375850	14699	gain	DogSI1,DogSI2,	2
CNVR_945	chr15	15558001	15564450	6449	gain	DogQI	1
CNVR_946	chr15	15660601	15695250	34649	gain	DogSI2	1
CNVR_947	chr15	16341301	16353750	12449	gain	DogSI1	1
CNVR_948	chr15	16729351	16764450	35099	gain	DogSI2,DogSI1,	2
CNVR_949	chr15	17016451	17029800	13349	gain	DogQI	1
CNVR_950	chr15	17493901	17499450	5549	gain	DogSI1	1
CNVR_951	chr15	17529001	17544600	15599	gain	DogSI1	1
CNVR_952	chr15	18096151	18113550	17399	gain	DogSI1	1
CNVR_953	chr15	20172751	20179200	6449	gain	DogQI	1
CNVR_954	chr15	20330701	20335500	4799	gain	GWF1	1
CNVR_955	chr15	24638551	24657150	18599	gain	DogSI2,DogSI1,DogQI	3
CNVR_956	chr15	29050201	29053800	3599	gain	DogQI,GWF2,	2
CNVR_957	chr15	29970601	30013800	43199	gain	DogQI,GWF3,GWF2,DogSI2,DogSI1,	5
CNVR_958	chr15	30977701	30987450	9749	gain	GWF3	1
CNVR_959	chr15	33296251	33305850	9599	gain	GWF1	1
CNVR_960	chr15	33519001	33529500	10499	gain	GWF1,GWF3,	2
CNVR_961	chr15	34011751	34014150	2399	gain	GWF2	1
CNVR_962	chr15	35709601	35745000	35399	gain	DogSI2,DogSI1,DogQI	3
CNVR_963	chr15	35980651	35986800	6149	gain	DogQI,DogSI2	2
CNVR_964	chr15	37290001	37304250	14249	gain	DogSI1	1
CNVR_965	chr15	37733551	37737000	3449	gain	DogQI	1
CNVR_966	chr15	38129251	38148600	19349	gain	DogSI1	1
CNVR_967	chr15	38224201	38232300	8099	gain	DogSI2	1
CNVR_968	chr15	39065101	39071400	6299	gain	DogSI1	1
CNVR_969	chr15	39745051	39748500	3449	gain	DogSI2	1
CNVR_970	chr15	39877051	39896100	19049	gain	DogSI2	1
CNVR_971	chr15	40816501	40822350	5849	gain	DogSI2	1
CNVR_972	chr15	42165001	42168600	3599	gain	DogQI	1
CNVR_973	chr15	42997201	43005750	8549	gain	GWF3	1
CNVR_974	chr15	44625151	44629950	4799	gain	DogSI2	1
CNVR_975	chr15	45939301	45946650	7349	gain	GWF2	1
CNVR_976	chr15	47439901	47460750	20849	gain	DogSI1	1
CNVR_977	chr15	48945451	48948750	3299	gain	GWF2	1
CNVR_978	chr15	49189201	49207950	18749	gain	DogSI1	1
CNVR_979	chr15	49319101	49322400	3299	gain	DogSI2	1
CNVR_980	chr15	59578801	59585550	6749	gain	GWF2	1
CNVR_981	chr15	60325351	60350700	25349	gain	DogSI1	1
CNVR_982	chr15	60567901	60593100	25199	gain	DogSI1	1
CNVR_983	chr16	123601	236850	113249	gain	DogQI,DogSI2,GWF2,GWF3,GWF1,DogSI1	6
CNVR_984	chr16	251551	320250	68699	gain	DogQI,DogSI1,GWF1,DogSI2,GWF3,GWF2	6
CNVR_985	chr16	904801	924750	19949	gain	DogSI2	1
CNVR_986	chr16	2463751	2480550	16799	gain	DogSI1	1
CNVR_987	chr16	2975101	2991600	16499	gain	DogSI1	1
CNVR_988	chr16	5392801	5397600	4799	gain	DogQI	1
CNVR_989	chr16	5655301	5700150	44849	gain	DogSI1,DogSI2	2
CNVR_990	chr16	5868151	5888250	20099	gain	DogSI1	1
CNVR_991	chr16	6481201	6498900	17699	gain	DogQI,DogSI1,GWF2,GWF3,GWF1,DogSI2	6
CNVR_992	chr16	6753601	6768750	15149	gain	DogQI,DogSI1,DogSI2	3
CNVR_993	chr16	7305301	7321200	15899	gain	DogSI1	1
CNVR_994	chr16	9018001	9029700	11699	gain	DogSI1	1
CNVR_995	chr16	9118501	9135750	17249	gain	DogSI1	1
CNVR_996	chr16	10463401	10466700	3299	gain	GWF3	1
CNVR_997	chr16	10471051	10476900	5849	gain	GWF3	1
CNVR_998	chr16	10478251	10494600	16349	gain	DogQI,DogSI2,GWF3,GWF2,GWF1,	5
CNVR_999	chr16	10541251	10579050	37799	gain	DogQI,GWF2,DogSI2,GWF3,DogSI1,GWF1	6
CNVR_1000	chr16	10591651	10606950	15299	gain	DogQI,DogSI1,DogSI2,GWF3,GWF2,GWF1	6
CNVR_1001	chr16	11603851	11612850	8999	gain	GWF2	1
CNVR_1002	chr16	11914351	11925150	10799	gain	DogSI2	1
CNVR_1003	chr16	12096151	12111900	15749	gain	DogSI1	1
CNVR_1004	chr16	12122851	12129450	6599	gain	DogQI,DogSI2,	2
CNVR_1005	chr16	13641451	13649550	8099	gain	DogSI2	1
CNVR_1006	chr16	13899601	13972200	72599	gain	DogSI1,GWF1,DogSI2,GWF3,GWF2,	5
CNVR_1007	chr16	14657401	14675850	18449	gain	DogSI1	1
CNVR_1008	chr16	14919301	14923350	4049	gain	DogSI2	1
CNVR_1009	chr16	14973151	14991900	18749	gain	DogSI1	1
CNVR_1010	chr16	14996251	15070950	74699	gain	DogSI1	1
CNVR_1011	chr16	15237001	15263100	26099	gain	DogSI2	1
CNVR_1012	chr16	15413101	15419700	6599	gain	DogSI2	1
CNVR_1013	chr16	15778501	15783600	5099	gain	DogSI1,DogSI2,DogQI	3
CNVR_1014	chr16	16336801	16357500	20699	gain	DogSI1	1
CNVR_1015	chr16	16857451	16867950	10499	gain	DogSI1	1
CNVR_1016	chr16	17366251	17385750	19499	gain	DogQI,DogSI1,	2
CNVR_1017	chr16	17427151	17460150	32999	gain	DogSI1	1
CNVR_1018	chr16	17925751	17929800	4049	gain	GWF2	1
CNVR_1019	chr16	18091351	18095700	4349	gain	GWF1	1
CNVR_1020	chr16	18368401	18384600	16199	gain	DogSI1,DogSI2,	2
CNVR_1021	chr16	19546951	19558650	11699	gain	DogSI1,DogSI2	2
CNVR_1022	chr16	20377201	20391900	14699	gain	DogSI1	1
CNVR_1023	chr16	20973601	20977500	3899	gain	DogSI1	1
CNVR_1024	chr16	21096901	21100500	3599	gain	DogSI1	1
CNVR_1025	chr16	21189151	21238350	49199	gain	DogQI,DogSI1,DogSI2,GWF1,GWF3,	5
CNVR_1026	chr16	22479901	22487400	7499	gain	DogQI,DogSI1,	2
CNVR_1027	chr16	22709551	22721100	11549	gain	DogSI1,DogSI2	2
CNVR_1028	chr16	23040451	23046300	5849	gain	DogSI1	1
CNVR_1029	chr16	24393151	24403650	10499	gain	DogSI1	1
CNVR_1030	chr16	24490801	24498150	7349	gain	DogSI1	1
CNVR_1031	chr16	24520351	24528450	8099	gain	DogSI1	1
CNVR_1032	chr16	24988051	24994200	6149	gain	DogSI1	1
CNVR_1033	chr16	25945501	25959450	13949	gain	DogSI1	1
CNVR_1034	chr16	26064451	26075550	11099	gain	DogSI1	1
CNVR_1035	chr16	26207701	26224650	16949	gain	DogSI1,GWF2	2
CNVR_1036	chr16	27000601	27009300	8699	gain	DogSI1	1
CNVR_1037	chr16	27054901	27083400	28499	gain	DogSI1	1
CNVR_1038	chr16	27351601	27357750	6149	gain	GWF3	1
CNVR_1039	chr16	27841801	27847950	6149	gain	DogSI1	1
CNVR_1040	chr16	30526201	30532050	5849	gain	GWF2	1
CNVR_1041	chr16	30981301	30990600	9299	gain	DogQI	1
CNVR_1042	chr16	33129451	33147600	18149	gain	DogSI1	1
CNVR_1043	chr16	33482101	33486300	4199	gain	DogSI1	1
CNVR_1044	chr16	34540951	34544550	3599	gain	DogQI	1
CNVR_1045	chr16	34777351	34788600	11249	gain	DogSI2	1
CNVR_1046	chr16	34814251	34819950	5699	gain	DogSI1	1
CNVR_1047	chr16	35414701	35432850	18149	gain	DogQI	1
CNVR_1048	chr16	35688301	35700300	11999	gain	GWF3	1
CNVR_1049	chr16	35760001	35781150	21149	gain	DogSI1,DogSI2	2
CNVR_1050	chr16	35900401	35911500	11099	gain	DogSI2	1
CNVR_1051	chr16	38802751	38813400	10649	gain	DogQI	1
CNVR_1052	chr16	39982201	39995100	12899	gain	DogQI,DogSI1,DogSI2	3
CNVR_1053	chr16	41376901	41400000	23099	gain	GWF2,DogSI1,DogQI,DogSI2,GWF1,	5
CNVR_1054	chr16	41411551	41417850	6299	gain	GWF2	1
CNVR_1055	chr16	43359601	43399200	39599	gain	DogQI	1
CNVR_1056	chr16	44200201	44230500	30299	gain	DogSI1,GWF1,	2
CNVR_1057	chr16	45990301	45995100	4799	gain	DogQI	1
CNVR_1058	chr16	47125801	47132250	6449	gain	GWF1	1
CNVR_1059	chr16	47444101	47454000	9899	gain	DogSI1,GWF3	2
CNVR_1060	chr16	50707201	50731500	24299	gain	DogQI,DogSI1,GWF3,GWF1,GWF2,DogSI2	6
CNVR_1061	chr16	50836801	50853750	16949	gain	DogQI	1
CNVR_1062	chr16	51215851	51233850	17999	gain	DogSI1	1
CNVR_1063	chr16	52617901	52639500	21599	gain	DogSI1	1
CNVR_1064	chr16	54148801	54165750	16949	gain	DogQI,DogSI1,	2
CNVR_1065	chr16	54226951	54258600	31649	gain	GWF3,DogSI1,DogQI,GWF2,GWF1,DogSI2	6
CNVR_1066	chr16	55066201	55087650	21449	gain	DogSI1	1
CNVR_1067	chr16	57032251	57042150	9899	gain	GWF1	1
CNVR_1068	chr16	58019401	58039050	19649	gain	DogSI1	1
CNVR_1069	chr16	58140901	58150500	9599	gain	DogSI1	1
CNVR_1070	chr16	58251901	58262850	10949	gain	DogQI	1
CNVR_1071	chr16	59026801	59043300	16499	gain	DogSI2	1
CNVR_1072	chr16	59117851	59121900	4049	gain	GWF3	1
CNVR_1073	chr16	59258701	59272050	13349	gain	GWF2,GWF3	2
CNVR_1074	chr16	59298451	59310150	11699	gain	GWF2,DogSI1,GWF3,GWF1,DogQI,DogSI2	6
CNVR_1075	chr16	59592151	59609550	17399	gain	GWF2	1
CNVR_1076	chr17	1713001	1720800	7799	gain	DogSI1	1
CNVR_1077	chr17	2440351	2446650	6299	gain	DogQI	1
CNVR_1078	chr17	3194101	3206250	12149	gain	DogSI1	1
CNVR_1079	chr17	4001401	4006350	4949	gain	GWF1	1
CNVR_1080	chr17	4488001	4502550	14549	gain	DogSI2	1
CNVR_1081	chr17	4821901	4839150	17249	gain	DogSI2	1
CNVR_1082	chr17	4945801	4955100	9299	gain	DogQI	1
CNVR_1083	chr17	5727751	5737200	9449	gain	DogSI1	1
CNVR_1084	chr17	7102651	7113600	10949	gain	GWF3,DogSI1,	2
CNVR_1085	chr17	8730451	8752500	22049	gain	DogSI2,DogSI1	2
CNVR_1086	chr17	11532301	11540850	8549	gain	DogSI1	1
CNVR_1087	chr17	11616451	11620800	4349	gain	DogSI1	1
CNVR_1088	chr17	11644801	11647800	2999	gain	DogSI2	1
CNVR_1089	chr17	11830351	11842500	12149	gain	DogSI1	1
CNVR_1090	chr17	11869951	11875500	5549	gain	DogSI1	1
CNVR_1091	chr17	11884951	11893800	8849	gain	DogSI1	1
CNVR_1092	chr17	11942851	11968200	25349	gain	DogSI1	1
CNVR_1093	chr17	11984401	11994450	10049	gain	DogSI2	1
CNVR_1094	chr17	12276001	12279000	2999	gain	DogSI1	1
CNVR_1095	chr17	12374401	12382200	7799	gain	DogSI1,DogSI2	2
CNVR_1096	chr17	12389101	12404100	14999	gain	DogSI1	1
CNVR_1097	chr17	12576451	12590100	13649	gain	DogQI,DogSI1	2
CNVR_1098	chr17	13546651	13552200	5549	gain	DogQI	1
CNVR_1099	chr17	14872651	14889000	16349	gain	DogSI2,DogQI	2
CNVR_1100	chr17	14890051	14906250	16199	gain	DogSI2,DogQI,DogSI1	3
CNVR_1101	chr17	14948251	14960550	12299	gain	DogSI2	1
CNVR_1102	chr17	15569251	15607800	38549	gain	DogSI1	1
CNVR_1103	chr17	15616351	15623100	6749	gain	DogQI	1
CNVR_1104	chr17	19151851	19168950	17099	gain	DogQI	1
CNVR_1105	chr17	20297851	20318700	20849	gain	DogSI2	1
CNVR_1106	chr17	20517451	20811600	294149	gain	DogSI2	1
CNVR_1107	chr17	20926651	20937150	10499	gain	DogSI1	1
CNVR_1108	chr17	21046051	21078900	32849	gain	DogSI2,DogQI,	2
CNVR_1109	chr17	21139651	21147150	7499	gain	DogSI1	1
CNVR_1110	chr17	21181201	21193650	12449	gain	DogSI2	1
CNVR_1111	chr17	21199801	21229050	29249	gain	DogSI2,DogSI1	2
CNVR_1112	chr17	21376501	21504450	127949	gain	DogSI1,DogSI2,DogQI,GWF3	4
CNVR_1113	chr17	21618901	21638850	19949	gain	GWF3,GWF2,DogSI1,DogSI2,GWF1,	5
CNVR_1114	chr17	22009351	22015500	6149	gain	DogQI	1
CNVR_1115	chr17	22505251	22532550	27299	gain	DogSI1,DogSI2	2
CNVR_1116	chr17	22576051	22626150	50099	gain	DogSI1	1
CNVR_1117	chr17	23170651	23184750	14099	gain	DogSI1	1
CNVR_1118	chr17	23930851	23942850	11999	gain	DogQI	1
CNVR_1119	chr17	24351901	24356700	4799	gain	DogSI1	1
CNVR_1120	chr17	24380401	24432000	51599	gain	DogSI2	1
CNVR_1121	chr17	24897301	24976200	78899	gain	DogSI2	1
CNVR_1122	chr17	25145701	25155450	9749	gain	DogSI1	1
CNVR_1123	chr17	28878151	28887600	9449	gain	DogSI2,DogQI	2
CNVR_1124	chr17	28946701	28965000	18299	gain	DogSI2	1
CNVR_1125	chr17	30561601	30566250	4649	gain	DogQI,DogSI1	2
CNVR_1126	chr17	33635251	33645300	10049	gain	DogSI1	1
CNVR_1127	chr17	33669151	33685650	16499	gain	DogSI1	1
CNVR_1128	chr17	34295401	34302450	7049	gain	DogSI1	1
CNVR_1129	chr17	34318201	34380450	62249	gain	DogSI1,DogSI2	2
CNVR_1130	chr17	34604701	34614450	9749	gain	DogSI1	1
CNVR_1131	chr17	34762951	34776000	13049	gain	DogSI1	1
CNVR_1132	chr17	34989001	34993800	4799	gain	DogSI1	1
CNVR_1133	chr17	35442001	35452350	10349	gain	DogSI2,DogSI1	2
CNVR_1134	chr17	35540551	35555250	14699	gain	DogSI1	1
CNVR_1135	chr17	35801401	35811750	10349	gain	DogSI2,DogSI1	2
CNVR_1136	chr17	36076501	36086850	10349	gain	DogSI2	1
CNVR_1137	chr17	36186001	36209700	23699	gain	DogSI2	1
CNVR_1138	chr17	36705151	36715050	9899	gain	DogQI,DogSI1,	2
CNVR_1139	chr17	37192201	37210050	17849	gain	DogSI2	1
CNVR_1140	chr17	37224901	37292700	67799	gain	DogSI2,DogSI1,	2
CNVR_1141	chr17	38236951	38246100	9149	gain	DogSI2	1
CNVR_1142	chr17	38272051	38281200	9149	gain	DogQI,DogSI1,DogSI2	3
CNVR_1143	chr17	39041551	39075300	33749	gain	DogSI1	1
CNVR_1144	chr17	39558151	39564000	5849	gain	DogSI2	1
CNVR_1145	chr17	40094701	40119450	24749	gain	DogSI1	1
CNVR_1146	chr17	42004651	42012150	7499	gain	GWF2	1
CNVR_1147	chr17	43602751	43615500	12749	gain	DogSI1	1
CNVR_1148	chr17	47477401	47482800	5399	gain	DogQI	1
CNVR_1149	chr17	48124651	48153750	29099	gain	DogSI1	1
CNVR_1150	chr17	48367951	48388950	20999	gain	DogSI1	1
CNVR_1151	chr17	48491851	48505800	13949	gain	DogSI1	1
CNVR_1152	chr17	48693301	48703800	10499	gain	DogSI1	1
CNVR_1153	chr17	48730501	48761850	31349	gain	DogQI,DogSI1,DogSI2	3
CNVR_1154	chr17	48835801	48865950	30149	gain	DogSI2	1
CNVR_1155	chr17	49059601	49071450	11849	gain	DogSI1	1
CNVR_1156	chr17	49596151	49653600	57449	gain	DogSI1,DogSI2,	2
CNVR_1157	chr17	49732351	49773750	41399	gain	DogSI1,DogSI2	2
CNVR_1158	chr17	49800901	49815150	14249	gain	DogSI2	1
CNVR_1159	chr17	49832251	49911600	79349	gain	DogSI2,DogSI1	2
CNVR_1160	chr17	50814751	51039150	224399	gain	DogSI1,DogSI2,	2
CNVR_1161	chr17	51049351	51058050	8699	gain	DogQI,DogSI2	2
CNVR_1162	chr17	51065101	51116250	51149	gain	DogSI1,DogSI2,DogQI	3
CNVR_1163	chr17	51118801	51166050	47249	gain	DogSI1	1
CNVR_1164	chr17	51174901	51181950	7049	gain	DogSI1	1
CNVR_1165	chr17	51327001	51341700	14699	gain	DogSI1,DogSI2,DogQI	3
CNVR_1166	chr17	53069551	53086350	16799	gain	DogSI2	1
CNVR_1167	chr17	53176201	53181750	5549	gain	DogSI2	1
CNVR_1168	chr17	53355151	53358600	3449	gain	DogQI	1
CNVR_1169	chr17	53583001	53602500	19499	gain	DogSI1	1
CNVR_1170	chr17	53667901	53678850	10949	gain	DogSI1	1
CNVR_1171	chr17	54176551	54185550	8999	gain	DogSI1	1
CNVR_1172	chr17	54298351	54315000	16649	gain	DogQI,DogSI2,DogSI1	3
CNVR_1173	chr17	56029801	56041800	11999	gain	DogSI1	1
CNVR_1174	chr17	56809951	56822850	12899	gain	DogSI2	1
CNVR_1175	chr17	56835901	56878650	42749	gain	DogSI2	1
CNVR_1176	chr17	57684301	57695100	10799	gain	DogSI1	1
CNVR_1177	chr17	58695151	58711950	16799	gain	DogSI1,DogSI2	2
CNVR_1178	chr17	58761751	58767900	6149	gain	DogQI	1
CNVR_1179	chr17	58910251	58915650	5399	gain	GWF3	1
CNVR_1180	chr17	58924051	58929300	5249	gain	GWF3	1
CNVR_1181	chr17	58929751	58975350	45599	gain	GWF3	1
CNVR_1182	chr17	59677801	59692200	14399	gain	DogSI2	1
CNVR_1183	chr17	59696401	59702850	6449	gain	DogSI2	1
CNVR_1184	chr17	60348901	60402000	53099	gain	DogSI1	1
CNVR_1185	chr17	60574651	60583650	8999	gain	DogSI1,DogQI	2
CNVR_1186	chr17	60611401	60631950	20549	gain	DogSI1	1
CNVR_1187	chr17	61096651	61182900	86249	gain	DogSI1,GWF3	2
CNVR_1188	chr17	61192201	61199400	7199	gain	DogSI1	1
CNVR_1189	chr17	61216651	61226850	10199	gain	DogSI1	1
CNVR_1190	chr17	61305301	61321200	15899	gain	DogSI1,DogSI2,DogQI,GWF1,GWF3,GWF2	6
CNVR_1191	chr17	61380451	61402800	22349	gain	DogSI1	1
CNVR_1192	chr17	61590751	61629600	38849	gain	DogSI2,DogSI1,GWF3,GWF1,GWF2,	5
CNVR_1193	chr17	61636801	61830000	193199	gain	DogSI1	1
CNVR_1194	chr17	63035551	63046350	10799	gain	DogSI1,DogSI2,	2
CNVR_1195	chr17	63564751	63589050	24299	gain	DogSI2	1
CNVR_1196	chr17	63904201	63934200	29999	gain	DogSI1	1
CNVR_1197	chr17	63961201	64004100	42899	gain	DogSI1	1
CNVR_1198	chr17	64027951	64073100	45149	gain	GWF1,DogSI2,DogSI1,DogQI,GWF2,	5
CNVR_1199	chr17	64103251	64115550	12299	gain	GWF3,DogSI1	2
CNVR_1200	chr17	64187851	64238700	50849	gain	DogSI1,DogQI,GWF3,GWF2,DogSI2,	5
CNVR_1201	chr17	64260751	64267650	6899	gain	DogQI,DogSI2,DogSI1	3
CNVR_1202	chr18	349951	352500	2549	gain	DogSI1	1
CNVR_1203	chr18	415501	438900	23399	gain	DogSI2,DogSI1	2
CNVR_1204	chr18	483301	513300	29999	gain	DogSI2,DogSI1,DogQI	3
CNVR_1205	chr18	599401	632550	33149	gain	DogSI2	1
CNVR_1206	chr18	693151	699750	6599	gain	DogSI2	1
CNVR_1207	chr18	720001	725550	5549	gain	DogQI	1
CNVR_1208	chr18	767101	778950	11849	gain	DogSI1,DogQI,	2
CNVR_1209	chr18	901051	930150	29099	gain	DogSI2	1
CNVR_1210	chr18	972001	988950	16949	gain	DogSI1	1
CNVR_1211	chr18	1002601	1005450	2849	gain	DogQI	1
CNVR_1212	chr18	1052251	1058850	6599	gain	DogSI1,DogQI,DogSI2	3
CNVR_1213	chr18	1185001	1198500	13499	gain	GWF2	1
CNVR_1214	chr18	1286101	1291500	5399	gain	DogSI2	1
CNVR_1215	chr18	1359901	1371150	11249	gain	DogSI1,DogQI,DogSI2	3
CNVR_1216	chr18	1469851	1496400	26549	gain	DogQI,DogSI2,	2
CNVR_1217	chr18	1795201	1813350	18149	gain	DogSI1,DogSI2	2
CNVR_1218	chr18	1874851	1882500	7649	gain	DogSI1,DogSI2,	2
CNVR_1219	chr18	1905751	1933950	28199	gain	DogSI2,DogSI1	2
CNVR_1220	chr18	2021401	2047200	25799	gain	DogSI2	1
CNVR_1221	chr18	2049751	2062350	12599	gain	DogSI1,DogSI2	2
CNVR_1222	chr18	2068501	2077650	9149	gain	DogSI2,DogSI1,	2
CNVR_1223	chr18	2083051	2089350	6299	gain	DogSI1,DogSI2	2
CNVR_1224	chr18	2254201	2284800	30599	gain	DogSI1,DogSI2,	2
CNVR_1225	chr18	2441701	2449350	7649	gain	DogSI2,DogQI,DogSI1	3
CNVR_1226	chr18	2536951	2541300	4349	gain	DogSI1,DogSI2,	2
CNVR_1227	chr18	2604751	2679000	74249	gain	DogSI2	1
CNVR_1228	chr18	2708551	2740350	31799	gain	DogSI2	1
CNVR_1229	chr18	2793751	2814300	20549	gain	DogSI1	1
CNVR_1230	chr18	2830351	2844450	14099	gain	DogSI1,DogSI2,DogQI	3
CNVR_1231	chr18	2864851	2895300	30449	gain	DogSI1,DogQI,DogSI2	3
CNVR_1232	chr18	2965051	2972400	7349	gain	DogSI1,DogQI,	2
CNVR_1233	chr18	3139501	3143400	3899	gain	DogQI	1
CNVR_1234	chr18	3181201	3205650	24449	gain	DogSI2	1
CNVR_1235	chr18	3324451	3327150	2699	gain	GWF2	1
CNVR_1236	chr18	3718051	3725550	7499	gain	DogQI,DogSI1,	2
CNVR_1237	chr18	3926401	3935250	8849	gain	DogSI1	1
CNVR_1238	chr18	4241701	4247850	6149	gain	DogQI	1
CNVR_1239	chr18	4765351	4768200	2849	gain	DogSI1	1
CNVR_1240	chr18	5011951	5015700	3749	gain	DogQI	1
CNVR_1241	chr18	5083201	5088450	5249	gain	DogQI,DogSI1	2
CNVR_1242	chr18	5469751	5487150	17399	gain	DogQI,DogSI1,DogSI2	3
CNVR_1243	chr18	5900101	6044850	144749	gain	DogSI2,DogQI,DogSI1,GWF1	4
CNVR_1244	chr18	6059701	6062250	2549	gain	DogSI1	1
CNVR_1245	chr18	6075601	6114000	38399	gain	DogSI2,DogQI,DogSI1,GWF2,GWF1,	5
CNVR_1246	chr18	6126451	6156150	29699	gain	DogQI,DogSI1,GWF3	3
CNVR_1247	chr18	6281251	6288450	7199	gain	DogSI2,DogQI,DogSI1	3
CNVR_1248	chr18	6293401	6311250	17849	gain	DogSI1	1
CNVR_1249	chr18	6324301	6366600	42299	gain	DogSI2,GWF1,DogSI1	3
CNVR_1250	chr18	6374551	6385350	10799	gain	DogQI	1
CNVR_1251	chr18	6562651	6579150	16499	gain	DogSI2,DogSI1	2
CNVR_1252	chr18	6645451	6657150	11699	gain	DogSI1,DogQI,GWF1,DogSI2	4
CNVR_1253	chr18	6665251	6678900	13649	gain	DogSI2,DogSI1,GWF1	3
CNVR_1254	chr18	6726451	6744150	17699	gain	DogSI1,DogSI2,	2
CNVR_1255	chr18	6802051	6821250	19199	gain	DogSI2	1
CNVR_1256	chr18	6863551	6921300	57749	gain	DogQI,DogSI2,DogSI1	3
CNVR_1257	chr18	6937351	6960450	23099	gain	DogSI2	1
CNVR_1258	chr18	7074301	7084350	10049	gain	DogSI2	1
CNVR_1259	chr18	7173301	7190850	17549	gain	DogQI,DogSI1,DogSI2	3
CNVR_1260	chr18	7201951	7211400	9449	gain	DogSI2,DogSI1,	2
CNVR_1261	chr18	7245451	7253250	7799	gain	DogSI1	1
CNVR_1262	chr18	7257601	7279650	22049	gain	DogSI2,GWF1,DogQI	3
CNVR_1263	chr18	7316701	7323750	7049	gain	DogSI1	1
CNVR_1264	chr18	7357351	7367100	9749	gain	DogSI1,GWF2,DogSI2	3
CNVR_1265	chr18	7373851	7405200	31349	gain	DogSI2,DogSI1	2
CNVR_1266	chr18	7454401	7461750	7349	gain	DogSI2	1
CNVR_1267	chr18	7576201	7619550	43349	gain	DogQI,DogSI2,DogSI1	3
CNVR_1268	chr18	7635301	7653750	18449	gain	DogSI1,DogSI2,	2
CNVR_1269	chr18	7859101	8028150	169049	gain	DogSI2,DogSI1,DogQI	3
CNVR_1270	chr18	8133751	8157900	24149	gain	DogSI2,DogSI1,DogQI	3
CNVR_1271	chr18	8168101	8176800	8699	gain	GWF1,DogSI1,DogQI,DogSI2	4
CNVR_1272	chr18	8195101	8314050	118949	gain	DogSI2,DogSI1,	2
CNVR_1273	chr18	8379751	8408850	29099	gain	DogSI2	1
CNVR_1274	chr18	8419201	8475000	55799	gain	DogQI,DogSI1,DogSI2	3
CNVR_1275	chr18	8504101	8545200	41099	gain	DogSI1,DogSI2	2
CNVR_1276	chr18	8610901	8619600	8699	gain	GWF3	1
CNVR_1277	chr18	8641201	8645400	4199	gain	DogSI1	1
CNVR_1278	chr18	8671501	8680200	8699	gain	DogSI2	1
CNVR_1279	chr18	8882251	8917200	34949	gain	DogQI,DogSI1,DogSI2,GWF1	4
CNVR_1280	chr18	8935051	8952300	17249	gain	DogQI	1
CNVR_1281	chr18	9027601	9055800	28199	gain	DogQI	1
CNVR_1282	chr18	9171901	9214800	42899	gain	DogSI2,DogQI,DogSI1	3
CNVR_1283	chr18	9236851	9253950	17099	gain	DogSI1,DogQI,DogSI2	3
CNVR_1284	chr18	10020151	10041150	20999	gain	DogSI2	1
CNVR_1285	chr18	10166701	10348950	182249	gain	DogQI,DogSI1,DogSI2,GWF2	4
CNVR_1286	chr18	10351951	10355700	3749	gain	DogSI1	1
CNVR_1287	chr18	10476601	10516950	40349	gain	DogSI2	1
CNVR_1288	chr18	10824301	10828200	3899	gain	DogQI	1
CNVR_1289	chr18	10932001	10934850	2849	gain	DogSI1	1
CNVR_1290	chr18	10951651	11010750	59099	gain	DogSI1,DogSI2,	2
CNVR_1291	chr18	11033401	11035950	2549	gain	DogQI	1
CNVR_1292	chr18	11116951	11138850	21899	gain	DogSI1,DogQI,DogSI2	3
CNVR_1293	chr18	11202001	11216850	14849	gain	GWF2,DogSI2,DogSI1	3
CNVR_1294	chr18	11267401	11326350	58949	gain	GWF3,GWF2,	2
CNVR_1295	chr18	11329951	11342250	12299	gain	GWF3,GWF2,GWF1,DogSI1	4
CNVR_1296	chr18	11516701	11540550	23849	gain	DogSI2	1
CNVR_1297	chr18	11571751	11587950	16199	gain	DogSI1,GWF1	2
CNVR_1298	chr18	11966701	12014850	48149	gain	DogSI2	1
CNVR_1299	chr18	12220801	12229500	8699	gain	DogSI2	1
CNVR_1300	chr18	12257551	12269550	11999	gain	DogSI2	1
CNVR_1301	chr18	12350101	12355350	5249	gain	DogSI2	1
CNVR_1302	chr18	12379051	12386100	7049	gain	DogQI,DogSI1,	2
CNVR_1303	chr18	12469201	12481200	11999	gain	DogQI,DogSI1	2
CNVR_1304	chr18	12483751	12495000	11249	gain	DogQI,DogSI1,	2
CNVR_1305	chr18	12545101	12578700	33599	gain	DogQI,GWF1,DogSI1,DogSI2	4
CNVR_1306	chr18	12594901	12616500	21599	gain	DogSI1	1
CNVR_1307	chr18	12630601	12643950	13349	gain	DogSI2,DogSI1,GWF1	3
CNVR_1308	chr18	12644551	12699450	54899	gain	DogSI2,DogQI,DogSI1	3
CNVR_1309	chr18	12735901	12742950	7049	gain	GWF1,DogQI	2
CNVR_1310	chr18	13323901	13353000	29099	gain	DogSI1,DogSI2,	2
CNVR_1311	chr18	13433101	13435350	2249	gain	DogSI2	1
CNVR_1312	chr18	13582801	13631100	48299	gain	DogSI2	1
CNVR_1313	chr18	13764601	13778100	13499	gain	GWF1	1
CNVR_1314	chr18	13965001	13968150	3149	gain	DogQI,DogSI1,	2
CNVR_1315	chr18	13993051	14006250	13199	gain	DogSI2	1
CNVR_1316	chr18	14064751	14093550	28799	gain	GWF2,DogSI1,DogQI,DogSI2	4
CNVR_1317	chr18	14155351	14161800	6449	gain	DogQI	1
CNVR_1318	chr18	14284801	14291850	7049	gain	DogSI2,DogSI1,	2
CNVR_1319	chr18	14401201	14710050	308849	gain	DogSI2,DogSI1,DogQI	3
CNVR_1320	chr18	14737951	14818050	80099	gain	DogSI1,DogSI2,	2
CNVR_1321	chr18	15219301	15229200	9899	gain	DogSI2	1
CNVR_1322	chr18	15365251	15372900	7649	gain	DogSI1	1
CNVR_1323	chr18	15433501	15453750	20249	gain	DogSI1	1
CNVR_1324	chr18	15514501	15554250	39749	gain	DogSI2	1
CNVR_1325	chr18	15652951	15664200	11249	gain	DogSI2	1
CNVR_1326	chr18	15739201	15743850	4649	gain	DogQI	1
CNVR_1327	chr18	15778351	15790350	11999	gain	DogSI2	1
CNVR_1328	chr18	15790651	15799350	8699	gain	DogSI2,DogSI1,DogQI	3
CNVR_1329	chr18	15837151	15841350	4199	gain	GWF2	1
CNVR_1330	chr18	16055701	16076850	21149	gain	DogSI2	1
CNVR_1331	chr18	16328401	16334700	6299	gain	DogQI	1
CNVR_1332	chr18	16368601	16373400	4799	gain	DogSI1	1
CNVR_1333	chr18	16650901	16653300	2399	gain	DogSI1	1
CNVR_1334	chr18	16726951	16730400	3449	gain	DogSI1	1
CNVR_1335	chr18	17368351	17372250	3899	gain	DogSI2	1
CNVR_1336	chr18	17950351	17957700	7349	gain	DogSI1,GWF2,	2
CNVR_1337	chr18	17972851	17988300	15449	gain	DogSI2,DogSI1	2
CNVR_1338	chr18	17989951	18007050	17099	gain	DogSI1	1
CNVR_1339	chr18	18022501	18040050	17549	gain	DogQI,DogSI1,GWF1	3
CNVR_1340	chr18	18040951	18074400	33449	gain	DogQI	1
CNVR_1341	chr18	18106801	18120000	13199	gain	DogSI2	1
CNVR_1342	chr18	18171601	18178200	6599	gain	DogQI	1
CNVR_1343	chr18	18360001	18369450	9449	gain	DogQI	1
CNVR_1344	chr18	18451351	18493950	42599	gain	GWF3,GWF2,GWF1,DogSI1,DogSI2,DogQI	6
CNVR_1345	chr18	18519601	18522450	2849	gain	GWF1	1
CNVR_1346	chr18	18527551	18533550	5999	gain	GWF1,GWF2,	2
CNVR_1347	chr18	18568051	18583200	15149	gain	GWF1,GWF3,GWF2,DogQI,DogSI2,DogSI1	6
CNVR_1348	chr18	18621751	18627000	5249	gain	GWF2,GWF3,GWF1	3
CNVR_1349	chr18	19052851	19061100	8249	gain	GWF2	1
CNVR_1350	chr18	21814501	21834300	19799	gain	DogSI1	1
CNVR_1351	chr18	22225351	22237350	11999	gain	DogQI	1
CNVR_1352	chr18	22352101	22357050	4949	gain	GWF2	1
CNVR_1353	chr18	22467151	22469250	2099	gain	DogSI1	1
CNVR_1354	chr18	22731901	22735050	3149	gain	DogQI,DogSI1,	2
CNVR_1355	chr18	22855801	22876200	20399	gain	DogSI2	1
CNVR_1356	chr18	23325001	23335500	10499	gain	DogSI2,DogQI,	2
CNVR_1357	chr18	24646801	24658950	12149	gain	GWF2	1
CNVR_1358	chr18	25064251	25077150	12899	gain	DogQI,DogSI1,	2
CNVR_1359	chr18	25241401	25261050	19649	gain	DogSI1	1
CNVR_1360	chr18	25274401	25284000	9599	gain	GWF1,GWF3,DogSI1	3
CNVR_1361	chr18	25306651	25314750	8099	gain	DogSI1,DogSI2	2
CNVR_1362	chr18	25332001	25407600	75599	gain	DogSI2,DogSI1,DogQI	3
CNVR_1363	chr18	25456651	25469550	12899	gain	DogSI2	1
CNVR_1364	chr18	25471801	25489650	17849	gain	DogQI	1
CNVR_1365	chr18	25565251	25579500	14249	gain	DogSI2	1
CNVR_1366	chr18	25627501	25662150	34649	gain	DogSI2	1
CNVR_1367	chr18	26158501	26174100	15599	gain	DogQI,DogSI1,GWF1,GWF2,DogSI2,	5
CNVR_1368	chr18	26220601	26232000	11399	gain	DogQI,DogSI2,	2
CNVR_1369	chr18	26235451	26254800	19349	gain	DogSI2	1
CNVR_1370	chr18	26379901	26427750	47849	gain	DogSI2,DogQI,DogSI1	3
CNVR_1371	chr18	26433001	26443200	10199	gain	DogSI2	1
CNVR_1372	chr18	26448301	26455800	7499	gain	DogSI1	1
CNVR_1373	chr18	26493151	26559000	65849	gain	DogSI2,DogQI	2
CNVR_1374	chr18	26583451	26641350	57899	gain	DogSI1,DogSI2,	2
CNVR_1375	chr18	26671501	26692800	21299	gain	DogSI2	1
CNVR_1376	chr18	26773351	26782800	9449	gain	DogSI1,DogQI,	2
CNVR_1377	chr18	26807851	26827650	19799	gain	DogSI1,DogSI2	2
CNVR_1378	chr18	27039901	27047100	7199	gain	GWF1	1
CNVR_1379	chr18	27059851	27068550	8699	gain	DogSI1	1
CNVR_1380	chr18	27381301	27388650	7349	gain	DogQI	1
CNVR_1381	chr18	27424351	27429750	5399	gain	DogSI1	1
CNVR_1382	chr18	27616051	27623850	7799	gain	DogSI1,DogQI,	2
CNVR_1383	chr18	27632401	27639600	7199	gain	DogSI1	1
CNVR_1384	chr18	27690451	27694650	4199	gain	DogQI,DogSI1,GWF1	3
CNVR_1385	chr18	27724051	27740700	16649	gain	DogQI	1
CNVR_1386	chr18	27806251	27822900	16649	gain	DogSI2	1
CNVR_1387	chr18	27949501	27965550	16049	gain	DogSI2,DogSI1,DogQI,GWF1	4
CNVR_1388	chr18	28002001	28009650	7649	gain	DogSI2	1
CNVR_1389	chr18	28045651	28056750	11099	gain	DogSI2	1
CNVR_1390	chr18	28263001	28275600	12599	gain	DogQI,GWF2,	2
CNVR_1391	chr18	28443901	28446900	2999	gain	DogSI2	1
CNVR_1392	chr18	28493551	28495350	1799	gain	DogSI1	1
CNVR_1393	chr18	28789351	28820850	31499	gain	DogSI1,DogSI2	2
CNVR_1394	chr18	29102101	29104500	2399	gain	DogSI1	1
CNVR_1395	chr18	31249051	31266300	17249	gain	DogQI	1
CNVR_1396	chr18	31296601	31310400	13799	gain	GWF1,GWF2,DogSI2	3
CNVR_1397	chr18	31402051	31528500	126449	gain	DogSI1,DogQI,DogSI2,GWF1	4
CNVR_1398	chr18	31780651	31806450	25799	gain	DogSI2,DogSI1,	2
CNVR_1399	chr18	31821751	31854150	32399	gain	DogSI1,DogSI2	2
CNVR_1400	chr18	31862401	31874700	12299	gain	DogSI1,DogSI2,	2
CNVR_1401	chr18	31884751	32070000	185249	gain	DogSI1,DogSI2,GWF1,DogQI	4
CNVR_1402	chr18	32074351	32117850	43499	gain	DogSI2,DogSI1,	2
CNVR_1403	chr18	32127151	32132250	5099	gain	DogSI2	1
CNVR_1404	chr18	32135101	32297550	162449	gain	DogSI1,DogSI2,DogQI	3
CNVR_1405	chr18	32315251	32320950	5699	gain	DogSI1	1
CNVR_1406	chr18	32337301	32343150	5849	gain	DogSI1	1
CNVR_1407	chr18	32360851	32389950	29099	gain	DogSI2,DogSI1	2
CNVR_1408	chr18	32398801	32563500	164699	gain	DogSI2,GWF1,DogQI,DogSI1	4
CNVR_1409	chr18	33049501	33161550	112049	gain	DogSI2,DogQI,DogSI1,GWF2	4
CNVR_1410	chr18	33185851	33262500	76649	gain	DogSI1,DogSI2,	2
CNVR_1411	chr18	33288151	33356700	68549	gain	DogSI1,DogSI2,DogQI	3
CNVR_1412	chr18	33439651	33443100	3449	gain	DogSI1	1
CNVR_1413	chr18	33479101	33690000	210899	gain	DogSI1,DogQI,DogSI2,GWF2	4
CNVR_1414	chr18	33735601	33872100	136499	gain	DogQI,DogSI1,DogSI2	3
CNVR_1415	chr18	33907651	33925050	17399	gain	DogSI2	1
CNVR_1416	chr18	34017601	34275300	257699	gain	DogSI1,DogQI,GWF2,DogSI2,GWF1,	5
CNVR_1417	chr18	34566901	34581300	14399	gain	DogSI2	1
CNVR_1418	chr18	34976551	34980750	4199	gain	GWF2	1
CNVR_1419	chr18	35032501	35049600	17099	gain	DogSI2	1
CNVR_1420	chr18	35101201	35103300	2099	gain	DogSI1	1
CNVR_1421	chr18	35132401	35186400	53999	gain	DogSI2,DogSI1	2
CNVR_1422	chr18	35282551	35330550	47999	gain	DogSI1,DogSI2,DogQI	3
CNVR_1423	chr18	35415151	35609100	193949	gain	DogSI2,DogSI1,GWF2,DogQI	4
CNVR_1424	chr18	36385351	36388350	2999	gain	DogSI1	1
CNVR_1425	chr18	36490801	36495000	4199	gain	DogSI2	1
CNVR_1426	chr18	36502651	36517950	15299	gain	DogSI2,DogSI1,DogQI,GWF1	4
CNVR_1427	chr18	37025551	37053450	27899	gain	DogSI2,DogQI	2
CNVR_1428	chr18	37151101	37180050	28949	gain	DogQI,DogSI2,DogSI1	3
CNVR_1429	chr18	37215751	37220700	4949	gain	DogSI1	1
CNVR_1430	chr18	37445551	37467300	21749	gain	GWF1,DogQI,DogSI1	3
CNVR_1431	chr18	37513051	37570350	57299	gain	DogSI2,DogSI1,DogQI	3
CNVR_1432	chr18	37736251	37743000	6749	gain	DogSI2	1
CNVR_1433	chr18	37748401	37766250	17849	gain	DogSI2,DogQI	2
CNVR_1434	chr18	37834051	37841550	7499	gain	DogSI2	1
CNVR_1435	chr18	38000251	38022900	22649	gain	DogSI1,GWF3,GWF2	3
CNVR_1436	chr18	38183401	38190600	7199	gain	DogSI1	1
CNVR_1437	chr18	38218501	38242350	23849	gain	DogSI2,GWF1	2
CNVR_1438	chr18	38247751	38257050	9299	gain	GWF1	1
CNVR_1439	chr18	38272351	38351100	78749	gain	DogSI1,DogQI,DogSI2	3
CNVR_1440	chr18	38433751	38451300	17549	gain	DogSI2	1
CNVR_1441	chr18	38475451	38485500	10049	gain	DogQI,DogSI1	2
CNVR_1442	chr18	38507251	38515500	8249	gain	DogQI,DogSI1,	2
CNVR_1443	chr18	38530351	38544900	14549	gain	DogSI2	1
CNVR_1444	chr18	38616151	38634600	18449	gain	DogSI2	1
CNVR_1445	chr18	38639101	38677200	38099	gain	DogSI2	1
CNVR_1446	chr18	39051151	39071700	20549	gain	DogSI2	1
CNVR_1447	chr18	39265051	39271800	6749	gain	DogSI1,GWF1,DogSI2	3
CNVR_1448	chr18	39674251	39683250	8999	gain	GWF1	1
CNVR_1449	chr18	39973651	39977250	3599	gain	DogSI2	1
CNVR_1450	chr18	40434901	40440150	5249	gain	DogSI1	1
CNVR_1451	chr18	40501651	40512150	10499	gain	DogSI1,GWF3,DogSI2,GWF1,GWF2,DogQI	6
CNVR_1452	chr18	40526401	40531800	5399	gain	GWF3	1
CNVR_1453	chr18	40870501	40881000	10499	gain	GWF3	1
CNVR_1454	chr18	40906051	40925400	19349	gain	DogQI	1
CNVR_1455	chr18	40925701	40980600	54899	gain	DogQI,DogSI1	2
CNVR_1456	chr18	41088001	41091150	3149	gain	GWF2	1
CNVR_1457	chr18	41139451	41148750	9299	gain	DogSI1,GWF1,DogSI2	3
CNVR_1458	chr18	41511151	41521800	10649	gain	DogSI1	1
CNVR_1459	chr18	41607751	41643900	36149	gain	DogSI2,DogSI1	2
CNVR_1460	chr18	41656801	41794800	137999	gain	DogSI2,DogSI1,DogQI	3
CNVR_1461	chr18	42171901	42186300	14399	gain	DogSI2	1
CNVR_1462	chr18	42250501	42298200	47699	gain	DogSI1,DogQI,DogSI2	3
CNVR_1463	chr18	42306451	42360150	53699	gain	DogQI,DogSI1,DogSI2	3
CNVR_1464	chr18	42373651	42438750	65099	gain	DogSI2,DogSI1,DogQI	3
CNVR_1465	chr18	42456601	42465600	8999	gain	DogSI1	1
CNVR_1466	chr18	42609751	42614700	4949	gain	DogSI2	1
CNVR_1467	chr18	42772051	42783750	11699	gain	DogSI2,DogQI,DogSI1	3
CNVR_1468	chr18	42791551	42845850	54299	gain	DogSI2,DogQI,DogSI1	3
CNVR_1469	chr18	43096801	43203000	106199	gain	DogQI,DogSI1	2
CNVR_1470	chr18	43228651	43239750	11099	gain	DogSI1	1
CNVR_1471	chr18	43254151	43260600	6449	gain	DogQI,DogSI1,GWF2,DogSI2	4
CNVR_1472	chr18	43265701	43278600	12899	gain	DogSI2,DogSI1,GWF2,DogQI	4
CNVR_1473	chr18	43469101	43475550	6449	gain	DogQI	1
CNVR_1474	chr18	43478551	43496550	17999	gain	DogQI	1
CNVR_1475	chr18	43523551	43610100	86549	gain	DogSI2,DogSI1,GWF1,DogQI	4
CNVR_1476	chr18	44012101	44026950	14849	gain	DogSI2,DogSI1,	2
CNVR_1477	chr18	44030251	44204700	174449	gain	DogSI1,DogSI2,GWF1,DogQI	4
CNVR_1478	chr18	44228401	44371200	142799	gain	DogQI,DogSI1,DogSI2	3
CNVR_1479	chr18	44624251	44633700	9449	gain	DogSI1,DogSI2	2
CNVR_1480	chr18	44643901	45046650	402749	gain	DogSI1,DogSI2,DogQI	3
CNVR_1481	chr18	45052801	45070950	18149	gain	DogSI1	1
CNVR_1482	chr18	45091651	45108000	16349	gain	DogSI1	1
CNVR_1483	chr18	45114451	45117600	3149	gain	DogSI1	1
CNVR_1484	chr18	45139201	45157800	18599	gain	DogSI1,DogSI2,	2
CNVR_1485	chr18	45168151	45189000	20849	gain	DogSI2	1
CNVR_1486	chr18	45190201	45202200	11999	gain	DogSI2	1
CNVR_1487	chr18	45204001	45209700	5699	gain	DogSI2	1
CNVR_1488	chr18	45211201	45218400	7199	gain	DogSI2	1
CNVR_1489	chr18	45220351	45261300	40949	gain	DogSI2,DogSI1,DogQI	3
CNVR_1490	chr18	45298051	45362700	64649	gain	DogSI1,DogSI2,DogQI	3
CNVR_1491	chr18	45427951	45540600	112649	gain	DogSI1,DogSI2,DogQI,GWF1	4
CNVR_1492	chr18	45554701	45626550	71849	gain	DogSI1,DogSI2,	2
CNVR_1493	chr18	45691801	45782850	91049	gain	DogSI1,DogQI,DogSI2	3
CNVR_1494	chr18	45787201	45808500	21299	gain	DogSI1,DogSI2,	2
CNVR_1495	chr18	45811201	45838800	27599	gain	DogSI2	1
CNVR_1496	chr18	45864601	46139250	274649	gain	DogSI1,DogSI2,GWF1,DogQI,GWF2,	5
CNVR_1497	chr18	46142551	46148250	5699	gain	DogSI2	1
CNVR_1498	chr18	46160701	46165950	5249	gain	DogSI2	1
CNVR_1499	chr18	46186051	46293150	107099	gain	DogSI2,DogSI1	2
CNVR_1500	chr18	46310701	46319700	8999	gain	DogSI1,DogSI2,	2
CNVR_1501	chr18	46348651	46380600	31949	gain	DogSI2	1
CNVR_1502	chr18	46386151	46393950	7799	gain	DogSI2	1
CNVR_1503	chr18	46399051	46506900	107849	gain	DogSI1,DogSI2,GWF1	3
CNVR_1504	chr18	46508101	46626150	118049	gain	DogSI2,DogQI,	2
CNVR_1505	chr18	46643101	46746300	103199	gain	DogSI1,DogSI2	2
CNVR_1506	chr18	46749151	46764000	14849	gain	DogSI2	1
CNVR_1507	chr18	46864051	46880100	16049	gain	DogSI2	1
CNVR_1508	chr18	46882951	46982850	99899	gain	DogSI2,DogQI,DogSI1	3
CNVR_1509	chr18	47258251	47262300	4049	gain	DogSI2,DogSI1,DogQI	3
CNVR_1510	chr18	47263501	47390700	127199	gain	DogSI1,DogSI2,DogQI	3
CNVR_1511	chr18	48066451	48101850	35399	gain	DogSI1,DogSI2,DogQI	3
CNVR_1512	chr18	48107401	48478650	371249	gain	DogSI2,DogSI1,DogQI,GWF1	4
CNVR_1513	chr18	48484501	48509550	25049	gain	DogSI1,DogSI2	2
CNVR_1514	chr18	48516751	48582300	65549	gain	DogSI1,DogSI2,	2
CNVR_1515	chr18	49271551	49367250	95699	gain	DogSI2	1
CNVR_1516	chr18	49433701	49557900	124199	gain	DogSI2,DogSI1,DogQI	3
CNVR_1517	chr18	49569901	49600350	30449	gain	DogSI2,DogSI1	2
CNVR_1518	chr18	49681051	49716150	35099	gain	DogSI2,DogSI1,	2
CNVR_1519	chr18	49756051	49823250	67199	gain	DogQI,DogSI1,DogSI2	3
CNVR_1520	chr18	49825951	49893450	67499	gain	DogSI1,DogSI2,	2
CNVR_1521	chr18	49932601	49992750	60149	gain	DogSI2,DogSI1,DogQI	3
CNVR_1522	chr18	50016301	50024550	8249	gain	DogSI2	1
CNVR_1523	chr18	50026801	50198400	171599	gain	DogSI1,DogSI2,DogQI	3
CNVR_1524	chr18	50295151	50370000	74849	gain	DogQI,DogSI1,DogSI2	3
CNVR_1525	chr18	50382751	50414550	31799	gain	DogSI2,DogSI1	2
CNVR_1526	chr18	50422051	50426250	4199	gain	DogQI,DogSI1,	2
CNVR_1527	chr18	50440201	50448600	8399	gain	DogSI2,DogSI1	2
CNVR_1528	chr18	50451151	50518200	67049	gain	DogQI,DogSI1,DogSI2	3
CNVR_1529	chr18	50532151	50540700	8549	gain	GWF1	1
CNVR_1530	chr18	50636251	50670750	34499	gain	DogSI1,DogSI2,	2
CNVR_1531	chr18	50705251	50723550	18299	gain	DogSI2	1
CNVR_1532	chr18	50746801	50807250	60449	gain	DogSI1,DogSI2,	2
CNVR_1533	chr18	50946901	51085050	138149	gain	DogSI2,DogSI1,DogQI	3
CNVR_1534	chr18	51197251	51277200	79949	gain	DogSI2,DogQI,DogSI1	3
CNVR_1535	chr18	51424051	51478050	53999	gain	DogSI2,DogSI1	2
CNVR_1536	chr18	51498901	51512100	13199	gain	DogSI2,DogSI1,	2
CNVR_1537	chr18	51552751	51635700	82949	gain	DogSI1,DogSI2	2
CNVR_1538	chr18	51651151	51684600	33449	gain	DogQI,DogSI1,DogSI2	3
CNVR_1539	chr18	51716251	51719550	3299	gain	DogSI2	1
CNVR_1540	chr18	51777901	51781950	4049	gain	DogSI2	1
CNVR_1541	chr18	51793051	51818400	25349	gain	DogSI1,DogSI2	2
CNVR_1542	chr18	51830701	51840600	9899	gain	DogQI,DogSI1,DogSI2	3
CNVR_1543	chr18	51853951	51859050	5099	gain	DogSI1	1
CNVR_1544	chr18	51873451	51901200	27749	gain	DogSI2,DogQI,DogSI1	3
CNVR_1545	chr18	51908551	51943350	34799	gain	DogSI2,DogQI,DogSI1	3
CNVR_1546	chr18	51974251	51991800	17549	gain	DogSI2,DogSI1,	2
CNVR_1547	chr18	52003951	52010400	6449	gain	DogSI1,DogSI2	2
CNVR_1548	chr18	52018801	52031850	13049	gain	DogSI2	1
CNVR_1549	chr18	52108801	52158750	49949	gain	DogSI1,DogSI2	2
CNVR_1550	chr18	52164451	52174950	10499	gain	DogSI2,DogSI1,	2
CNVR_1551	chr18	52180351	52199550	19199	gain	DogQI,DogSI1,DogSI2,GWF2	4
CNVR_1552	chr18	52232551	52254600	22049	gain	DogQI,DogSI2,DogSI1	3
CNVR_1553	chr18	52258501	52368600	110099	gain	DogSI1,DogSI2	2
CNVR_1554	chr18	52381951	52497900	115949	gain	DogQI,DogSI2,DogSI1,GWF2	4
CNVR_1555	chr18	52500601	52657800	157199	gain	DogSI1,DogSI2,DogQI	3
CNVR_1556	chr18	52660201	52669200	8999	gain	DogSI2,DogSI1,	2
CNVR_1557	chr18	52677751	52744800	67049	gain	DogSI2,DogSI1	2
CNVR_1558	chr18	52748551	52838700	90149	gain	DogSI2,DogSI1,	2
CNVR_1559	chr18	52845751	52858800	13049	gain	DogSI1	1
CNVR_1560	chr18	52859251	52866750	7499	gain	DogSI1,DogQI,	2
CNVR_1561	chr18	52887301	52893000	5699	gain	DogSI1,DogQI,DogSI2	3
CNVR_1562	chr18	53068801	53072250	3449	gain	DogSI1,DogSI2,	2
CNVR_1563	chr18	53076601	53089500	12899	gain	DogSI2,DogSI1	2
CNVR_1564	chr18	53103751	53138850	35099	gain	DogSI1,DogSI2,DogQI	3
CNVR_1565	chr18	53152651	53159400	6749	gain	DogSI2	1
CNVR_1566	chr18	53166451	53184450	17999	gain	DogSI2,DogSI1,	2
CNVR_1567	chr18	53383951	53447100	63149	gain	DogSI1,DogSI2,DogQI	3
CNVR_1568	chr18	53458501	53461200	2699	gain	DogSI1	1
CNVR_1569	chr18	53525551	53527800	2249	gain	GWF2	1
CNVR_1570	chr18	53538301	53559900	21599	gain	DogSI2,DogSI1,DogQI	3
CNVR_1571	chr18	53591551	53603850	12299	gain	GWF3,GWF1	2
CNVR_1572	chr18	53685901	53752950	67049	gain	DogSI2,DogSI1,	2
CNVR_1573	chr18	53808451	53813550	5099	gain	DogSI1	1
CNVR_1574	chr18	53881951	53907600	25649	gain	DogSI1,DogSI2,	2
CNVR_1575	chr18	53940301	53974200	33899	gain	DogSI2,DogSI1	2
CNVR_1576	chr18	54000451	54047400	46949	gain	DogSI1,DogSI2,DogQI	3
CNVR_1577	chr18	54096451	54130950	34499	gain	DogSI2,DogSI1,GWF1,DogQI	4
CNVR_1578	chr18	54136501	54220350	83849	gain	DogSI1,DogSI2,DogQI	3
CNVR_1579	chr18	54402451	54486150	83699	gain	DogQI,DogSI1,DogSI2	3
CNVR_1580	chr18	54502951	54629700	126749	gain	DogSI1,DogSI2,DogQI	3
CNVR_1581	chr18	54993001	55009950	16949	gain	DogSI2	1
CNVR_1582	chr18	55024651	55028400	3749	gain	DogQI	1
CNVR_1583	chr18	55033801	55266600	232799	gain	DogSI2,DogSI1,GWF1,DogQI	4
CNVR_1584	chr18	55267651	55270200	2549	gain	DogSI1	1
CNVR_1585	chr18	55275601	55543050	267449	gain	DogSI1,DogSI2,DogQI,GWF2,GWF1,	5
CNVR_1586	chr18	55662001	55671450	9449	gain	DogQI,GWF3,	2
CNVR_1587	chr18	55815301	55839300	23999	gain	GWF1,DogQI,GWF3,DogSI1,GWF2,DogSI2	6
CNVR_1588	chr19	2519551	2543700	24149	gain	DogSI1,DogSI2,	2
CNVR_1589	chr19	2559301	2568600	9299	gain	DogQI	1
CNVR_1590	chr19	2613451	2621400	7949	gain	DogSI2	1
CNVR_1591	chr19	7709851	7720050	10199	gain	DogSI1	1
CNVR_1592	chr19	9905251	9909900	4649	gain	DogSI2	1
CNVR_1593	chr19	11664301	11682750	18449	gain	DogSI1	1
CNVR_1594	chr19	11835451	11867400	31949	gain	DogSI1	1
CNVR_1595	chr19	12044851	12054900	10049	gain	DogSI2	1
CNVR_1596	chr19	17380951	17385150	4199	gain	GWF1	1
CNVR_1597	chr19	19858351	19966800	108449	gain	GWF3,GWF2,GWF1,DogQI,DogSI1,	5
CNVR_1598	chr19	20110201	20297400	187199	gain	DogSI1,GWF3,GWF2,DogQI,DogSI2,	5
CNVR_1599	chr19	20302351	20327250	24899	gain	DogSI2,GWF2,GWF3,DogSI1,DogQI,	5
CNVR_1600	chr19	20360851	20373150	12299	gain	DogQI	1
CNVR_1601	chr19	20387251	20392050	4799	gain	GWF1	1
CNVR_1602	chr19	20444101	20455500	11399	gain	DogSI1	1
CNVR_1603	chr19	20710801	20724300	13499	gain	DogSI2,DogSI1	2
CNVR_1604	chr19	20856901	20861550	4649	gain	DogSI2,DogSI1,	2
CNVR_1605	chr19	20875651	20887800	12149	gain	DogSI1	1
CNVR_1606	chr19	20902051	20911650	9599	gain	DogQI	1
CNVR_1607	chr19	20961001	20965800	4799	gain	DogSI1	1
CNVR_1608	chr19	21359251	21369600	10349	gain	DogQI	1
CNVR_1609	chr19	21447001	21463800	16799	gain	GWF1,GWF3	2
CNVR_1610	chr19	22042351	22182600	140249	gain	DogQI,DogSI1,	2
CNVR_1611	chr19	22189051	22198350	9299	gain	DogSI1	1
CNVR_1612	chr19	22200901	22221600	20699	gain	DogSI1	1
CNVR_1613	chr19	22333801	22380900	47099	gain	DogSI1,DogSI2	2
CNVR_1614	chr19	22953901	23003400	49499	gain	DogSI2	1
CNVR_1615	chr19	23019901	23034300	14399	gain	DogSI2	1
CNVR_1616	chr19	23487601	23544150	56549	gain	DogSI1	1
CNVR_1617	chr19	23561851	23572200	10349	gain	DogSI1,DogQI,DogSI2	3
CNVR_1618	chr19	23695651	23703450	7799	gain	DogQI	1
CNVR_1619	chr19	23798251	23811000	12749	gain	GWF1	1
CNVR_1620	chr19	23837251	23852700	15449	gain	DogSI1	1
CNVR_1621	chr19	23863051	23867400	4349	gain	DogSI1	1
CNVR_1622	chr19	23939251	23978100	38849	gain	DogSI1,DogSI2,	2
CNVR_1623	chr19	24411451	24421650	10199	gain	DogQI,DogSI1	2
CNVR_1624	chr19	24713851	24730200	16349	gain	DogSI2,DogSI1,GWF3	3
CNVR_1625	chr19	24991501	24994950	3449	gain	DogSI1	1
CNVR_1626	chr19	26456851	26461350	4499	gain	DogQI	1
CNVR_1627	chr19	28397401	28413150	15749	gain	DogSI1	1
CNVR_1628	chr19	28797751	28803450	5699	gain	DogSI1	1
CNVR_1629	chr19	29165851	29177250	11399	gain	DogSI1	1
CNVR_1630	chr19	29635801	29643150	7349	gain	DogSI1	1
CNVR_1631	chr19	29698351	29704200	5849	gain	DogSI1	1
CNVR_1632	chr19	29732851	29741550	8699	gain	DogSI1	1
CNVR_1633	chr19	29859751	29880750	20999	gain	DogSI1	1
CNVR_1634	chr19	30573601	30583050	9449	gain	DogSI2	1
CNVR_1635	chr19	31179001	31200300	21299	gain	DogSI1	1
CNVR_1636	chr19	31720501	31733550	13049	gain	DogSI2	1
CNVR_1637	chr19	32090851	32105100	14249	gain	DogSI1	1
CNVR_1638	chr19	39316201	39320550	4349	gain	DogSI1	1
CNVR_1639	chr19	39907201	39928050	20849	gain	DogSI1	1
CNVR_1640	chr19	40612801	40629450	16649	gain	DogSI1	1
CNVR_1641	chr19	40667101	40684200	17099	gain	DogSI1	1
CNVR_1642	chr19	40963351	40966650	3299	gain	DogQI	1
CNVR_1643	chr19	47483701	47486850	3149	gain	DogSI1	1
CNVR_1644	chr19	51063001	51067650	4649	gain	DogQI	1
CNVR_1645	chr19	52562401	52568550	6149	gain	GWF2,DogSI2,DogSI1,GWF3,GWF1,	5
CNVR_1646	chr2	99751	132150	32399	gain	DogSI1	1
CNVR_1647	chr2	910651	919200	8549	gain	GWF2	1
CNVR_1648	chr2	1406251	1411950	5699	gain	DogQI	1
CNVR_1649	chr2	2070901	2076000	5099	gain	DogSI1	1
CNVR_1650	chr2	3198601	3213750	15149	gain	DogSI1	1
CNVR_1651	chr2	3799501	3801750	2249	gain	GWF2	1
CNVR_1652	chr2	3805501	3893850	88349	gain	GWF2	1
CNVR_1653	chr2	3993901	3999150	5249	gain	GWF2	1
CNVR_1654	chr2	4178401	4195200	16799	gain	GWF1,DogQI,	2
CNVR_1655	chr2	4247251	4266300	19049	gain	GWF3,GWF2,DogSI1,GWF1	4
CNVR_1656	chr2	4289701	4292850	3149	gain	GWF1	1
CNVR_1657	chr2	4295551	4336500	40949	gain	DogSI1,DogSI2,GWF1,DogQI,GWF2,	5
CNVR_1658	chr2	4379251	4384200	4949	gain	GWF2	1
CNVR_1659	chr2	4408201	4413450	5249	gain	GWF2	1
CNVR_1660	chr2	4489351	4493400	4049	gain	DogSI1	1
CNVR_1661	chr2	4539151	4551300	12149	gain	GWF1,GWF2,GWF3	3
CNVR_1662	chr2	4581901	4599900	17999	gain	GWF2,DogSI1,	2
CNVR_1663	chr2	4601551	4619400	17849	gain	GWF3,GWF1	2
CNVR_1664	chr2	4689901	4692600	2699	gain	GWF1	1
CNVR_1665	chr2	4698001	4755600	57599	gain	GWF1,DogQI,DogSI1	3
CNVR_1666	chr2	4886851	4916550	29699	gain	GWF3,GWF1,DogSI1,GWF2,DogQI,	5
CNVR_1667	chr2	4931701	4942200	10499	gain	DogQI,GWF1	2
CNVR_1668	chr2	4966501	4995150	28649	gain	DogSI2,DogSI1,GWF2	3
CNVR_1669	chr2	5319901	5326050	6149	gain	DogQI	1
CNVR_1670	chr2	5326651	5338200	11549	gain	DogQI	1
CNVR_1671	chr2	5693851	5739150	45299	gain	DogQI,DogSI2,DogSI1	3
CNVR_1672	chr2	5897551	5902050	4499	gain	GWF3,GWF2,	2
CNVR_1673	chr2	6176851	6187950	11099	gain	DogQI	1
CNVR_1674	chr2	6343801	6378150	34349	gain	GWF3,GWF1,GWF2,DogSI1,DogSI2,DogQI	6
CNVR_1675	chr2	6695401	6702150	6749	gain	DogQI	1
CNVR_1676	chr2	7555501	7560000	4499	gain	DogSI1	1
CNVR_1677	chr2	7963951	7976400	12449	gain	DogSI1	1
CNVR_1678	chr2	10209451	10218000	8549	gain	DogSI1,DogSI2,DogQI	3
CNVR_1679	chr2	13663351	13668000	4649	gain	DogQI	1
CNVR_1680	chr2	14995501	14999550	4049	gain	GWF2	1
CNVR_1681	chr2	15915151	15920100	4949	gain	DogSI1	1
CNVR_1682	chr2	15989251	15992850	3599	gain	DogQI	1
CNVR_1683	chr2	17519251	17533500	14249	gain	DogSI1,DogQI,GWF1,DogSI2	4
CNVR_1684	chr2	17664451	17671050	6599	gain	GWF3	1
CNVR_1685	chr2	17961751	17982750	20999	gain	DogSI1	1
CNVR_1686	chr2	18228451	18256200	27749	gain	DogQI	1
CNVR_1687	chr2	18274201	18283350	9149	gain	GWF3,GWF2	2
CNVR_1688	chr2	18853051	18867300	14249	gain	DogSI1	1
CNVR_1689	chr2	19518451	19537500	19049	gain	DogSI1	1
CNVR_1690	chr2	22021351	22038300	16949	gain	DogSI2	1
CNVR_1691	chr2	22429051	22448250	19199	gain	DogSI1	1
CNVR_1692	chr2	22839901	22855500	15599	gain	DogQI	1
CNVR_1693	chr2	23025901	23031900	5999	gain	DogSI1,DogSI2	2
CNVR_1694	chr2	23035651	23045550	9899	gain	DogSI2	1
CNVR_1695	chr2	23587351	23602200	14849	gain	DogSI1	1
CNVR_1696	chr2	24252451	24265650	13199	gain	DogSI2	1
CNVR_1697	chr2	24311701	24315150	3449	gain	DogSI1	1
CNVR_1698	chr2	24894601	24912450	17849	gain	DogSI1	1
CNVR_1699	chr2	25009201	25013850	4649	gain	DogSI1,DogSI2	2
CNVR_1700	chr2	25239001	25241700	2699	gain	DogSI1	1
CNVR_1701	chr2	25376251	25381800	5549	gain	DogQI	1
CNVR_1702	chr2	25951651	25956750	5099	gain	GWF3	1
CNVR_1703	chr2	29480251	29507700	27449	gain	DogSI1,GWF3	2
CNVR_1704	chr2	29761201	29769000	7799	gain	DogSI1	1
CNVR_1705	chr2	31146901	31158750	11849	gain	DogSI2	1
CNVR_1706	chr2	32776501	32780100	3599	gain	DogQI	1
CNVR_1707	chr2	33999751	34006650	6899	gain	GWF1	1
CNVR_1708	chr2	34511701	34539150	27449	gain	DogSI1	1
CNVR_1709	chr2	34780651	34790100	9449	gain	DogSI1	1
CNVR_1710	chr2	35068501	35165400	96899	gain	DogQI,DogSI2,DogSI1	3
CNVR_1711	chr2	35176801	35212200	35399	gain	DogSI2,DogSI1	2
CNVR_1712	chr2	35220901	35246400	25499	gain	DogSI2	1
CNVR_1713	chr2	35350201	35372850	22649	gain	DogSI2	1
CNVR_1714	chr2	35426851	35432100	5249	gain	DogSI2	1
CNVR_1715	chr2	35552401	35566500	14099	gain	DogSI1	1
CNVR_1716	chr2	35575501	35587350	11849	gain	DogSI1	1
CNVR_1717	chr2	35753551	35768550	14999	gain	DogSI1,DogSI2	2
CNVR_1718	chr2	35968351	35993250	24899	gain	DogQI,GWF3,	2
CNVR_1719	chr2	36166051	36209250	43199	gain	DogSI2	1
CNVR_1720	chr2	36403501	36409800	6299	gain	DogSI1	1
CNVR_1721	chr2	36582151	36747750	165599	gain	DogSI1	1
CNVR_1722	chr2	36813751	36832950	19199	gain	DogSI1,DogSI2,	2
CNVR_1723	chr2	36895351	36907650	12299	gain	DogSI1	1
CNVR_1724	chr2	37699651	37702350	2699	gain	DogSI1	1
CNVR_1725	chr2	37706251	37711650	5399	gain	DogSI1	1
CNVR_1726	chr2	37887601	37893150	5549	gain	DogSI2	1
CNVR_1727	chr2	41155951	41175150	19199	gain	DogQI	1
CNVR_1728	chr2	41698501	41729700	31199	gain	DogSI2,DogSI1,	2
CNVR_1729	chr2	42454651	42485700	31049	gain	DogSI1	1
CNVR_1730	chr2	43532551	43543500	10949	gain	GWF2	1
CNVR_1731	chr2	44345701	44350050	4349	gain	DogQI	1
CNVR_1732	chr2	46881901	46910700	28799	gain	DogSI1	1
CNVR_1733	chr2	48129901	48137250	7349	gain	DogSI1	1
CNVR_1734	chr2	50873101	50887050	13949	gain	DogSI2	1
CNVR_1735	chr2	52256701	52263000	6299	gain	DogSI1	1
CNVR_1736	chr2	53401501	53408700	7199	gain	DogSI1	1
CNVR_1737	chr2	53578951	53591100	12149	gain	DogSI1	1
CNVR_1738	chr2	56878051	56895600	17549	gain	DogSI1	1
CNVR_1739	chr2	57528151	57547050	18899	gain	DogSI1	1
CNVR_1740	chr2	57684451	57739350	54899	gain	DogSI1	1
CNVR_1741	chr2	57891901	57944400	52499	gain	DogSI1,GWF3,DogQI,GWF1,GWF2,DogSI2	6
CNVR_1742	chr2	58470601	58477650	7049	gain	DogSI1	1
CNVR_1743	chr2	58577101	58581450	4349	gain	DogSI1	1
CNVR_1744	chr2	58588351	58638450	50099	gain	DogSI1	1
CNVR_1745	chr2	58986301	59011200	24899	gain	DogSI2,DogSI1	2
CNVR_1746	chr2	59218501	59251800	33299	gain	DogSI1,DogSI2,	2
CNVR_1747	chr2	59315401	59340450	25049	gain	DogSI1	1
CNVR_1748	chr2	59825251	59879550	54299	gain	DogSI2	1
CNVR_1749	chr2	59934001	59965050	31049	gain	DogSI1	1
CNVR_1750	chr2	60382201	60385950	3749	gain	DogSI1	1
CNVR_1751	chr2	60478201	60497100	18899	gain	DogSI1	1
CNVR_1752	chr2	60546301	60559050	12749	gain	DogSI1	1
CNVR_1753	chr2	60790201	60800100	9899	gain	DogQI	1
CNVR_1754	chr2	61676701	61686750	10049	gain	DogSI1	1
CNVR_1755	chr2	62561551	62570400	8849	gain	DogSI1	1
CNVR_1756	chr2	62914501	62926350	11849	gain	DogSI2	1
CNVR_1757	chr2	62951701	62964000	12299	gain	DogSI2	1
CNVR_1758	chr2	63166501	63176100	9599	gain	DogSI2	1
CNVR_1759	chr2	64389001	64399800	10799	gain	DogQI,DogSI1	2
CNVR_1760	chr2	64687801	64693500	5699	gain	GWF1	1
CNVR_1761	chr2	66579001	66586650	7649	gain	DogQI	1
CNVR_1762	chr2	66848401	66877500	29099	gain	DogSI1	1
CNVR_1763	chr2	67927501	67976550	49049	gain	DogSI1	1
CNVR_1764	chr2	68236951	68246250	9299	gain	DogSI1	1
CNVR_1765	chr2	68263651	68270250	6599	gain	DogSI1	1
CNVR_1766	chr2	68459251	68483100	23849	gain	DogSI1	1
CNVR_1767	chr2	68583151	68593650	10499	gain	DogSI1	1
CNVR_1768	chr2	68870701	68873400	2699	gain	DogSI1	1
CNVR_1769	chr2	68989951	68998650	8699	gain	DogSI2	1
CNVR_1770	chr2	69353401	69478950	125549	gain	DogSI2,DogSI1,	2
CNVR_1771	chr2	69483451	69496500	13049	gain	DogSI2	1
CNVR_1772	chr2	69632401	69660150	27749	gain	DogSI1,DogSI2,	2
CNVR_1773	chr2	70108801	70118700	9899	gain	DogSI1	1
CNVR_1774	chr2	70385401	70403550	18149	gain	DogSI2,DogSI1,	2
CNVR_1775	chr2	70476601	70481700	5099	gain	DogQI	1
CNVR_1776	chr2	70579051	70594650	15599	gain	DogQI	1
CNVR_1777	chr2	70949701	70966350	16649	gain	DogSI1	1
CNVR_1778	chr2	71344201	71361150	16949	gain	DogSI2	1
CNVR_1779	chr2	71364751	71405100	40349	gain	DogSI2,DogQI,DogSI1	3
CNVR_1780	chr2	71412901	71418750	5849	gain	DogQI	1
CNVR_1781	chr2	72483901	72489750	5849	gain	DogSI1	1
CNVR_1782	chr2	72639751	72652350	12599	gain	DogSI1	1
CNVR_1783	chr2	72922351	72934200	11849	gain	DogSI1	1
CNVR_1784	chr2	73055251	73111050	55799	gain	DogSI1	1
CNVR_1785	chr2	73232551	73240050	7499	gain	DogSI1	1
CNVR_1786	chr2	73279351	73283400	4049	gain	DogSI1	1
CNVR_1787	chr2	73508251	73534200	25949	gain	DogSI2	1
CNVR_1788	chr2	73583551	73591650	8099	gain	DogQI	1
CNVR_1789	chr2	73612951	73615950	2999	gain	DogQI,DogSI1,DogSI2	3
CNVR_1790	chr2	73695601	73701150	5549	gain	DogQI	1
CNVR_1791	chr2	73783501	73794900	11399	gain	DogSI2	1
CNVR_1792	chr2	73836151	73841100	4949	gain	DogSI1	1
CNVR_1793	chr2	74134501	74149800	15299	gain	DogSI2	1
CNVR_1794	chr2	74337301	74359200	21899	gain	DogSI1,DogQI,	2
CNVR_1795	chr2	75466951	75475500	8549	gain	DogSI2	1
CNVR_1796	chr2	75828901	75840450	11549	gain	DogSI1	1
CNVR_1797	chr2	76301701	76313400	11699	gain	DogSI2	1
CNVR_1798	chr2	76679701	76696950	17249	gain	DogSI2,DogSI1,	2
CNVR_1799	chr2	76756801	76785300	28499	gain	DogSI2	1
CNVR_1800	chr2	76940401	76998300	57899	gain	DogSI1	1
CNVR_1801	chr2	77128951	77147550	18599	gain	DogQI	1
CNVR_1802	chr2	78540001	78575700	35699	gain	DogQI,DogSI2,	2
CNVR_1803	chr2	78579751	78633300	53549	gain	DogSI1	1
CNVR_1804	chr2	78931351	78937500	6149	gain	DogSI1,DogSI2,	2
CNVR_1805	chr2	79251751	79261200	9449	gain	DogSI2	1
CNVR_1806	chr2	79374601	79377900	3299	gain	DogSI1	1
CNVR_1807	chr2	79457251	79461150	3899	gain	DogSI1	1
CNVR_1808	chr2	79509001	79538550	29549	gain	DogSI2	1
CNVR_1809	chr2	80016451	80022750	6299	gain	DogSI1	1
CNVR_1810	chr2	80222851	80231550	8699	gain	DogQI	1
CNVR_1811	chr2	80574751	80584500	9749	gain	DogSI2	1
CNVR_1812	chr2	80818201	80831550	13349	gain	DogSI2	1
CNVR_1813	chr2	81329101	81337350	8249	gain	DogSI1	1
CNVR_1814	chr2	81457351	81468750	11399	gain	DogQI	1
CNVR_1815	chr2	81691951	81695400	3449	gain	DogSI1,DogQI	2
CNVR_1816	chr2	82342501	82354800	12299	gain	DogSI2	1
CNVR_1817	chr2	82564351	82573650	9299	gain	DogSI1	1
CNVR_1818	chr2	83162851	83166600	3749	gain	DogSI1	1
CNVR_1819	chr2	83925151	84143850	218699	gain	DogSI2,DogSI1,GWF3,GWF2,DogQI,GWF1	6
CNVR_1820	chr2	84299851	84308400	8549	gain	DogSI1	1
CNVR_1821	chr2	84545851	84555000	9149	gain	GWF3	1
CNVR_1822	chr2	84889051	84892950	3899	gain	DogSI1	1
CNVR_1823	chr2	85381051	85399800	18749	gain	DogSI1	1
CNVR_1824	chr20	1	183450	183449	gain	DogSI1	1
CNVR_1825	chr20	348151	382050	33899	gain	DogSI1,DogSI2,DogQI	3
CNVR_1826	chr20	415651	420300	4649	gain	DogSI1	1
CNVR_1827	chr20	856351	863550	7199	gain	DogSI2	1
CNVR_1828	chr20	977551	987450	9899	gain	DogSI1	1
CNVR_1829	chr20	1014901	1020750	5849	gain	DogSI1	1
CNVR_1830	chr20	1053001	1122300	69299	gain	DogSI2,DogQI,	2
CNVR_1831	chr20	1210501	1220400	9899	gain	DogSI1	1
CNVR_1832	chr20	1725451	1733100	7649	gain	DogSI1	1
CNVR_1833	chr20	1868551	1874250	5699	gain	DogSI1,DogQI	2
CNVR_1834	chr20	2029201	2038200	8999	gain	DogSI1	1
CNVR_1835	chr20	2243101	2248200	5099	gain	DogSI2	1
CNVR_1836	chr20	2255851	2472300	216449	gain	DogSI2,DogSI1,	2
CNVR_1837	chr20	2850451	2856900	6449	gain	DogSI1	1
CNVR_1838	chr20	2993101	2999550	6449	gain	DogSI1	1
CNVR_1839	chr20	3148951	3171450	22499	gain	DogSI1,DogQI,DogSI2,GWF2	4
CNVR_1840	chr20	3905251	3959400	54149	gain	DogSI1	1
CNVR_1841	chr20	4090351	4094550	4199	gain	DogSI1	1
CNVR_1842	chr20	4107601	4132200	24599	gain	DogSI1	1
CNVR_1843	chr20	4141051	4149000	7949	gain	DogQI,DogSI1	2
CNVR_1844	chr20	4727401	4733100	5699	gain	DogSI2	1
CNVR_1845	chr20	5186401	5196300	9899	gain	DogQI,DogSI1	2
CNVR_1846	chr20	5613451	5620350	6899	gain	DogSI2	1
CNVR_1847	chr20	5626951	5677800	50849	gain	DogSI2,DogSI1	2
CNVR_1848	chr20	6035251	6043350	8099	gain	DogSI1,DogQI,	2
CNVR_1849	chr20	6367951	6388350	20399	gain	DogSI1	1
CNVR_1850	chr20	6403501	6417900	14399	gain	DogSI1	1
CNVR_1851	chr20	7120051	7129950	9899	gain	GWF1	1
CNVR_1852	chr20	7507501	7521750	14249	gain	DogSI1	1
CNVR_1853	chr20	7645201	7654950	9749	gain	DogSI1	1
CNVR_1854	chr20	7741201	7960500	219299	gain	DogSI1	1
CNVR_1855	chr20	9436051	9454200	18149	gain	DogSI1	1
CNVR_1856	chr20	9747601	9758700	11099	gain	DogQI	1
CNVR_1857	chr20	12126301	12139950	13649	gain	GWF1	1
CNVR_1858	chr20	12192901	12202950	10049	gain	DogSI1	1
CNVR_1859	chr20	12565051	12590850	25799	gain	DogSI1,DogSI2	2
CNVR_1860	chr20	13083901	13091250	7349	gain	DogSI1,DogQI,	2
CNVR_1861	chr20	16143151	16252950	109799	gain	GWF2	1
CNVR_1862	chr20	16254451	16257900	3449	gain	GWF2	1
CNVR_1863	chr20	16260301	16354800	94499	gain	GWF2	1
CNVR_1864	chr20	16358401	16405650	47249	gain	GWF2	1
CNVR_1865	chr20	18107251	18114450	7199	gain	DogQI,DogSI1	2
CNVR_1866	chr20	19238401	19255050	16649	gain	DogSI1	1
CNVR_1867	chr20	19570351	19574100	3749	gain	DogSI1	1
CNVR_1868	chr20	22744651	22748400	3749	gain	GWF2	1
CNVR_1869	chr20	24162901	24170550	7649	gain	GWF1	1
CNVR_1870	chr20	25322401	25327050	4649	gain	GWF2	1
CNVR_1871	chr20	25599751	25608600	8849	gain	GWF1	1
CNVR_1872	chr20	26532601	26545800	13199	gain	DogSI1	1
CNVR_1873	chr20	26699101	26711550	12449	gain	DogSI2	1
CNVR_1874	chr20	26722201	26727300	5099	gain	DogSI2	1
CNVR_1875	chr20	26835901	26841450	5549	gain	DogSI1	1
CNVR_1876	chr20	26978101	26983350	5249	gain	GWF2	1
CNVR_1877	chr20	27083701	27091350	7649	gain	DogSI1	1
CNVR_1878	chr20	28849051	28864200	15149	gain	DogSI2	1
CNVR_1879	chr20	28938601	28956600	17999	gain	DogSI1	1
CNVR_1880	chr20	32010451	32022600	12149	gain	DogSI1,DogSI2,	2
CNVR_1881	chr20	32045851	32054100	8249	gain	DogSI2	1
CNVR_1882	chr20	32192551	32207850	15299	gain	DogQI	1
CNVR_1883	chr20	32962951	32974050	11099	gain	GWF1	1
CNVR_1884	chr20	33339901	33352950	13049	gain	DogSI1,DogSI2,	2
CNVR_1885	chr20	36545551	36552450	6899	gain	DogSI1	1
CNVR_1886	chr20	36574951	36582300	7349	gain	DogSI2	1
CNVR_1887	chr20	36681601	36684750	3149	gain	DogSI1	1
CNVR_1888	chr20	36687451	36697200	9749	gain	DogSI2	1
CNVR_1889	chr20	36989401	37051650	62249	gain	DogSI2,DogSI1	2
CNVR_1890	chr20	37313251	37418700	105449	gain	DogSI2,DogSI1,	2
CNVR_1891	chr20	37424251	37467300	43049	gain	DogSI1,DogQI,DogSI2	3
CNVR_1892	chr20	37503451	37519800	16349	gain	DogSI1,DogSI2,	2
CNVR_1893	chr20	37576051	37589250	13199	gain	DogQI,DogSI1	2
CNVR_1894	chr20	37748851	37773300	24449	gain	DogSI2	1
CNVR_1895	chr20	37839601	37854600	14999	gain	DogSI1	1
CNVR_1896	chr20	37912651	37975050	62399	gain	DogQI,DogSI2,DogSI1	3
CNVR_1897	chr20	38184601	38236200	51599	gain	DogSI1,DogSI2,DogQI	3
CNVR_1898	chr20	38375251	38398350	23099	gain	DogSI1	1
CNVR_1899	chr20	38520301	38539050	18749	gain	GWF2,DogSI1	2
CNVR_1900	chr20	38596801	38612550	15749	gain	DogSI1	1
CNVR_1901	chr20	38707801	39202800	494999	gain	DogQI,DogSI1,DogSI2	3
CNVR_1902	chr20	39369601	39487050	117449	gain	DogSI1,DogQI,	2
CNVR_1903	chr20	39692701	39725100	32399	gain	DogSI1	1
CNVR_1904	chr20	39937051	39948600	11549	gain	DogSI1	1
CNVR_1905	chr20	40012801	40086450	73649	gain	DogSI2,DogSI1	2
CNVR_1906	chr20	40125601	40172700	47099	gain	DogSI1,DogSI2,	2
CNVR_1907	chr20	40440901	40573350	132449	gain	DogSI1,DogSI2	2
CNVR_1908	chr20	40579951	40587000	7049	gain	DogSI1,DogSI2,	2
CNVR_1909	chr20	40648051	40689000	40949	gain	DogSI1,DogQI,DogSI2	3
CNVR_1910	chr20	40787101	40796700	9599	gain	DogSI1	1
CNVR_1911	chr20	41089951	41122200	32249	gain	DogSI1	1
CNVR_1912	chr20	41344051	41363250	19199	gain	DogSI2,DogSI1,	2
CNVR_1913	chr20	41402551	41410350	7799	gain	DogSI1	1
CNVR_1914	chr20	41448601	41457150	8549	gain	DogQI	1
CNVR_1915	chr20	41465401	41483550	18149	gain	DogSI1,DogSI2	2
CNVR_1916	chr20	41616601	41623200	6599	gain	DogSI1	1
CNVR_1917	chr20	41828101	41838900	10799	gain	DogQI	1
CNVR_1918	chr20	41942101	41951850	9749	gain	DogSI2	1
CNVR_1919	chr20	42000451	42004650	4199	gain	DogQI	1
CNVR_1920	chr20	42012301	42015750	3449	gain	DogSI1	1
CNVR_1921	chr20	42195901	42207450	11549	gain	DogSI1	1
CNVR_1922	chr20	42212401	42232500	20099	gain	DogSI1	1
CNVR_1923	chr20	42233701	42236100	2399	gain	DogSI1	1
CNVR_1924	chr20	42259051	42267900	8849	gain	DogSI2,DogSI1,	2
CNVR_1925	chr20	42573751	42576600	2849	gain	DogSI1	1
CNVR_1926	chr20	43380451	43385250	4799	gain	GWF1	1
CNVR_1927	chr20	43618651	43645950	27299	gain	DogSI1,DogSI2	2
CNVR_1928	chr20	44050201	44070150	19949	gain	DogSI2	1
CNVR_1929	chr20	44074951	44081850	6899	gain	DogSI2,DogSI1	2
CNVR_1930	chr20	44128501	44133750	5249	gain	DogSI1	1
CNVR_1931	chr20	44383651	44393700	10049	gain	DogSI1	1
CNVR_1932	chr20	44412451	44421000	8549	gain	DogSI1	1
CNVR_1933	chr20	44480851	44646000	165149	gain	DogSI1	1
CNVR_1934	chr20	45017701	45040050	22349	gain	DogSI1	1
CNVR_1935	chr20	45146101	45150300	4199	gain	DogSI1	1
CNVR_1936	chr20	45157051	45161700	4649	gain	DogSI1	1
CNVR_1937	chr20	45216451	45227100	10649	gain	GWF1	1
CNVR_1938	chr20	45275101	45293550	18449	gain	DogSI1	1
CNVR_1939	chr20	45604351	45608550	4199	gain	DogSI1	1
CNVR_1940	chr20	45615301	45626100	10799	gain	DogSI1	1
CNVR_1941	chr20	45763951	45772950	8999	gain	DogSI1	1
CNVR_1942	chr20	45923851	45982350	58499	gain	DogSI1,DogQI,	2
CNVR_1943	chr20	46151251	46155000	3749	gain	DogSI1	1
CNVR_1944	chr20	46293301	46296750	3449	gain	DogSI1	1
CNVR_1945	chr20	46310401	46387650	77249	gain	DogSI2,DogSI1	2
CNVR_1946	chr20	46505101	46521450	16349	gain	DogSI1,DogSI2,	2
CNVR_1947	chr20	46745851	46760250	14399	gain	DogQI	1
CNVR_1948	chr20	46904701	46927500	22799	gain	DogSI2	1
CNVR_1949	chr20	46933051	46942200	9149	gain	DogSI2,DogSI1	2
CNVR_1950	chr20	47013601	47041800	28199	gain	DogSI1,DogSI2,	2
CNVR_1951	chr20	47132701	47146950	14249	gain	DogSI2,DogSI1	2
CNVR_1952	chr20	47484751	47494950	10199	gain	GWF1	1
CNVR_1953	chr20	47841001	47875800	34799	gain	DogSI1,GWF2	2
CNVR_1954	chr20	47876251	47885250	8999	gain	GWF2	1
CNVR_1955	chr20	47887051	47893650	6599	gain	GWF2	1
CNVR_1956	chr20	47981851	47997600	15749	gain	DogSI1	1
CNVR_1957	chr20	48197551	48218850	21299	gain	DogSI2,DogSI1	2
CNVR_1958	chr20	48357751	48364500	6749	gain	DogSI1	1
CNVR_1959	chr20	48419551	48425250	5699	gain	DogSI2	1
CNVR_1960	chr20	49125451	49186200	60749	gain	DogSI2,DogSI1,	2
CNVR_1961	chr20	49214701	49228650	13949	gain	DogSI2,DogSI1	2
CNVR_1962	chr20	49735051	49753800	18749	gain	DogSI1	1
CNVR_1963	chr20	50179651	50225700	46049	gain	DogSI2,DogSI1	2
CNVR_1964	chr20	50651401	50661000	9599	gain	DogSI2	1
CNVR_1965	chr20	50781901	50796300	14399	gain	DogSI1	1
CNVR_1966	chr20	51295201	51303300	8099	gain	DogSI1	1
CNVR_1967	chr20	51786751	51828900	42149	gain	DogSI1,DogSI2,GWF3,GWF2	4
CNVR_1968	chr20	51852901	51865650	12749	gain	DogSI1	1
CNVR_1969	chr20	52201801	52224450	22649	gain	DogSI1	1
CNVR_1970	chr20	52262251	52285950	23699	gain	DogSI1	1
CNVR_1971	chr20	52317601	52352550	34949	gain	DogSI1	1
CNVR_1972	chr20	52654351	52688250	33899	gain	DogQI,DogSI2,DogSI1	3
CNVR_1973	chr20	52749001	52753950	4949	gain	DogSI1	1
CNVR_1974	chr20	53031751	53037750	5999	gain	DogSI1	1
CNVR_1975	chr20	53211601	53214600	2999	gain	DogSI2	1
CNVR_1976	chr20	53388151	53390850	2699	gain	DogQI	1
CNVR_1977	chr20	53836201	53845800	9599	gain	DogSI2	1
CNVR_1978	chr20	54124351	54176850	52499	gain	DogSI2,DogSI1,	2
CNVR_1979	chr20	54403951	54417150	13199	gain	DogSI1	1
CNVR_1980	chr20	55040101	55053750	13649	gain	DogSI1	1
CNVR_1981	chr20	55190851	55199850	8999	gain	DogSI1,DogSI2	2
CNVR_1982	chr20	55281001	55298700	17699	gain	DogSI2,DogQI,DogSI1	3
CNVR_1983	chr21	48601	62400	13799	gain	DogSI1	1
CNVR_1984	chr21	2586001	2590800	4799	gain	DogQI	1
CNVR_1985	chr21	2631751	2638200	6449	gain	DogSI1	1
CNVR_1986	chr21	4291501	4295550	4049	gain	GWF3	1
CNVR_1987	chr21	5423851	5438700	14849	gain	GWF1	1
CNVR_1988	chr21	6060001	6069750	9749	gain	DogSI2,DogSI1,	2
CNVR_1989	chr21	6135601	6138450	2849	gain	DogQI	1
CNVR_1990	chr21	6251851	6293700	41849	gain	DogSI1	1
CNVR_1991	chr21	6539551	6551550	11999	gain	DogSI2,DogSI1,DogQI	3
CNVR_1992	chr21	6864001	6873150	9149	gain	DogSI1	1
CNVR_1993	chr21	7385401	7398450	13049	gain	DogSI1	1
CNVR_1994	chr21	7934101	7942350	8249	gain	DogSI2	1
CNVR_1995	chr21	9132301	9143400	11099	gain	DogSI1	1
CNVR_1996	chr21	10266901	10285950	19049	gain	DogSI2	1
CNVR_1997	chr21	11937901	11944800	6899	gain	GWF3	1
CNVR_1998	chr21	13976401	13983900	7499	gain	DogQI	1
CNVR_1999	chr21	14803651	14827800	24149	gain	DogSI1	1
[truncated: 8,572 more rows]
