# Supplementary material for: Whole genome resequencing of the Iranian native dogs and wolves to unravel variome during dog domestication
Source: BMC Genomics. 2020 Mar 4;21:207. doi: 10.1186/s12864-020-6619-8 (PMC7057629; doi:10.1186/s12864-020-6619-8)
Supplement: Supplementary file 6 — Additional file 6: Table S20. Statistics of the detected CNVs for Canine autosomes and X chromosome. [file 12864_2020_6619_MOESM6_ESM.xlsx]

## Sheet: Sheet1
chromosome	% length in CNV	Chromosome length	Total CNV length	No.CNVRs	NO.gain	No.loss	No.Both	Mean length	Median length	Max length	Min length
chr1	5.074	122678785	6224719	581	225	340	16	10713.8	6749	133949	1049
chr32	2.02698	38810281	786676	104	22	81	1	7565.35	5324	76779	1199
chr36	2.72528	30810995	839687	107	24	83	0	7848.07	5249	53249	1049
chr37	2.92552	30902991	904072	128	30	97	1	7063.06	5549	94799	1049
chr35	2.98906	26524999	792849	99	27	69	3	8009.61	5999	44849	1049
chr31	2.99959	39895921	1196713	137	30	105	2	8735.13	6449	61799	1049
chr13	3.31965	63241923	2099410	240	67	170	3	8747.54	5624	67799	1049
chr33	3.47409	31377067	1090067	133	25	106	2	8195.99	3899	100949	1049
chr22	3.54211	61439934	2176270	230	55	175	0	9462.04	5849	283949	1049
chr14	3.98203	60966679	2427714	186	50	129	7	13052.2	5999	392849	1049
chr7	4.11516	80974532	3332235	315	123	186	6	10578.5	7349	106049	1049
chr19	4.16514	53741614	2238412	188	58	129	1	11906.4	6674	187199	1049
chr34	4.2239	42124431	1779292	158	49	107	2	11261.3	5624	338099	1049
chr12	4.36072	72498081	3161435	265	80	184	1	11929.9	7199	477299	1049
chr23	4.42153	52294480	2312215	185	78	106	1	12498.5	7349	224249	1049
chr29	4.44033	41845238	1858067	170	46	123	1	10930.5	6524	171899	1049
chr3	4.59637	91889043	4223563	379	138	237	4	11144.1	5999	193049	1049
chr30	4.649	40214260	1869562	188	55	128	5	9944.48	7349	87449	1049
chr10	4.66831	69331447	3236610	336	99	233	4	9632.93	5999	196199	1049
chr4	4.7304	88276631	4175837	313	123	189	1	13341.3	7049	171149	1049
chr15	5.16056	64190966	3312613	287	61	216	10	11542.2	5849	222299	1049
chr25	5.22106	51628933	2695577	223	99	124	0	12087.8	6449	192899	1049
chr38	5.44884	23914537	1303065	135	42	92	1	9652.33	5099	80549	1049
chr16	5.52465	59632846	3294508	242	93	140	9	13613.7	7874	254249	1049
chr28	5.95806	41182112	2453656	194	95	97	2	12647.7	7349	163649	1049
chr8	5.98195	74330416	4446411	339	129	198	12	13116.3	7649	262349	1049
chr2	6.33739	85426708	5413821	429	178	245	6	12619.6	6899	218699	1049
chr6	6.42559	77573801	4984572	378	152	218	8	13186.7	7949	408749	1049
chr5	6.75377	88915250	6005134	416	181	228	7	14435.4	7499	317249	1049
chr27	7.05136	45876710	3234934	225	63	154	8	14377.7	7349	275099	1049
chr11	7.09393	74389097	5277109	341	145	185	11	15475.4	7199	197999	1049
chrx	7.27214	123869142	9007943	307	101	195	11	29341.8	4699	3433349	1049
chr17	7.34893	64289059	4724561	289	126	158	5	16348	8849	294149	1049
chr21	7.36613	50858623	3746314	236	92	136	8	13972.6	8474	222149	1049
chr24	7.58582	47698779	3618342	258	116	137	5	14024.6	7199	136949	1049
chr20	11.5638	58134056	6722487	363	159	195	9	18519.2	7799	499499	1049
chr9	13.0255	61074082	7955235	396	171	216	9	20089.2	8699	556649	1049
chr26	14.9728	38964690	5834087	252	123	115	14	23151.4	9224	23151.4	1049
chr18	42.7878	55844845	23894781	819	386	374	59	29175.6	11099	673349	1049
Totall	6.41444	2410976875	154650555	10571	3916	6400	255
