# Supplementary material for: Whole genome resequencing of the Iranian native dogs and wolves to unravel variome during dog domestication
Source: BMC Genomics. 2020 Mar 4;21:207. doi: 10.1186/s12864-020-6619-8 (PMC7057629; doi:10.1186/s12864-020-6619-8)
Supplement: Supplementary file 7 — Additional file 7: Table S21. Comparison with previous dog CNV studies. [file 12864_2020_6619_MOESM7_ESM.xls]

## Sheet: Sheet1
CNVR ID overlapped with Molin et al.2014	CNVR ID overlapped with Berglund et al.2012	CNVR ID overlapped with Nicholas et al.2011	CNVR ID overlapped with Axelsson et al.2013	CNVR ID were regarded as novel CNVRs
CNVR_40	CNVR_7	CNVR_7	CNVR_1	CNVR_2
CNVR_41	CNVR_12	CNVR_8	CNVR_3	CNVR_4
CNVR_65	CNVR_13	CNVR_9	CNVR_5	CNVR_14
CNVR_149	CNVR_15	CNVR_10	CNVR_6	CNVR_18
CNVR_168	CNVR_34	CNVR_12	CNVR_7	CNVR_19
CNVR_169	CNVR_40	CNVR_13	CNVR_9	CNVR_25
CNVR_171	CNVR_41	CNVR_15	CNVR_10	CNVR_26
CNVR_172	CNVR_50	CNVR_16	CNVR_11	CNVR_29
CNVR_173	CNVR_55	CNVR_34	CNVR_12	CNVR_31
CNVR_323	CNVR_63	CNVR_35	CNVR_13	CNVR_32
CNVR_324	CNVR_78	CNVR_38	CNVR_15	CNVR_39
CNVR_325	CNVR_79	CNVR_40	CNVR_17	CNVR_47
CNVR_326	CNVR_81	CNVR_41	CNVR_20	CNVR_67
CNVR_479	CNVR_91	CNVR_43	CNVR_21	CNVR_75
CNVR_480	CNVR_114	CNVR_46	CNVR_22	CNVR_80
CNVR_608	CNVR_124	CNVR_50	CNVR_23	CNVR_83
CNVR_609	CNVR_127	CNVR_52	CNVR_24	CNVR_84
CNVR_610	CNVR_141	CNVR_53	CNVR_27	CNVR_85
CNVR_828	CNVR_144	CNVR_55	CNVR_28	CNVR_88
CNVR_851	CNVR_146	CNVR_63	CNVR_30	CNVR_89
CNVR_852	CNVR_148	CNVR_64	CNVR_33	CNVR_90
CNVR_1181	CNVR_160	CNVR_74	CNVR_34	CNVR_94
CNVR_1593	CNVR_163	CNVR_78	CNVR_35	CNVR_95
CNVR_1594	CNVR_164	CNVR_79	CNVR_36	CNVR_97
CNVR_1595	CNVR_165	CNVR_81	CNVR_37	CNVR_98
CNVR_1598	CNVR_168	CNVR_91	CNVR_38	CNVR_101
CNVR_1599	CNVR_169	CNVR_99	CNVR_40	CNVR_105
CNVR_1626	CNVR_171	CNVR_114	CNVR_41	CNVR_106
CNVR_1861	CNVR_172	CNVR_124	CNVR_42	CNVR_119
CNVR_1862	CNVR_173	CNVR_127	CNVR_43	CNVR_126
CNVR_1863	CNVR_176	CNVR_129	CNVR_44	CNVR_130
CNVR_1864	CNVR_193	CNVR_141	CNVR_45	CNVR_131
CNVR_1994	CNVR_203	CNVR_144	CNVR_46	CNVR_136
CNVR_2074	CNVR_205	CNVR_146	CNVR_48	CNVR_137
CNVR_2085	CNVR_214	CNVR_148	CNVR_49	CNVR_140
CNVR_2543	CNVR_218	CNVR_149	CNVR_50	CNVR_143
CNVR_2701	CNVR_224	CNVR_161	CNVR_51	CNVR_145
CNVR_2702	CNVR_225	CNVR_162	CNVR_52	CNVR_151
CNVR_2888	CNVR_228	CNVR_163	CNVR_53	CNVR_152
CNVR_2989	CNVR_229	CNVR_164	CNVR_54	CNVR_156
CNVR_3116	CNVR_230	CNVR_165	CNVR_56	CNVR_158
CNVR_3170	CNVR_231	CNVR_168	CNVR_57	CNVR_159
CNVR_3192	CNVR_232	CNVR_169	CNVR_58	CNVR_167
CNVR_3472	CNVR_233	CNVR_170	CNVR_59	CNVR_178
CNVR_3628	CNVR_234	CNVR_171	CNVR_60	CNVR_182
CNVR_3661	CNVR_235	CNVR_172	CNVR_61	CNVR_184
CNVR_3773	CNVR_259	CNVR_173	CNVR_62	CNVR_186
CNVR_4184	CNVR_332	CNVR_174	CNVR_63	CNVR_188
CNVR_4317	CNVR_420	CNVR_176	CNVR_64	CNVR_189
CNVR_4508	CNVR_453	CNVR_180	CNVR_65	CNVR_190
CNVR_4509	CNVR_459	CNVR_203	CNVR_66	CNVR_191
CNVR_4510	CNVR_531	CNVR_205	CNVR_68	CNVR_194
CNVR_4763	CNVR_581	CNVR_214	CNVR_69	CNVR_197
CNVR_4764	CNVR_584	CNVR_216	CNVR_70	CNVR_200
CNVR_4765	CNVR_644	CNVR_218	CNVR_71	CNVR_201
CNVR_4766	CNVR_645	CNVR_224	CNVR_72	CNVR_210
CNVR_4767	CNVR_855	CNVR_225	CNVR_73	CNVR_211
CNVR_4978	CNVR_862	CNVR_228	CNVR_74	CNVR_213
CNVR_4979	CNVR_863	CNVR_229	CNVR_76	CNVR_215
CNVR_4980	CNVR_864	CNVR_230	CNVR_77	CNVR_217
CNVR_4999	CNVR_869	CNVR_231	CNVR_78	CNVR_219
CNVR_5140	CNVR_955	CNVR_232	CNVR_79	CNVR_223
CNVR_5141	CNVR_962	CNVR_233	CNVR_81	CNVR_237
CNVR_5179	CNVR_971	CNVR_234	CNVR_82	CNVR_240
CNVR_5180	CNVR_1006	CNVR_235	CNVR_86	CNVR_242
CNVR_5181	CNVR_1113	CNVR_250	CNVR_87	CNVR_243
CNVR_5182	CNVR_1192	CNVR_264	CNVR_91	CNVR_244
CNVR_5183	CNVR_1239	CNVR_280	CNVR_92	CNVR_245
CNVR_5184	CNVR_1295	CNVR_325	CNVR_93	CNVR_247
CNVR_5185	CNVR_1343	CNVR_417	CNVR_96	CNVR_255
CNVR_5186	CNVR_1344	CNVR_418	CNVR_99	CNVR_256
CNVR_5187	CNVR_1345	CNVR_420	CNVR_100	CNVR_260
CNVR_5188	CNVR_1346	CNVR_455	CNVR_102	CNVR_263
CNVR_5189	CNVR_1347	CNVR_459	CNVR_103	CNVR_265
CNVR_5190	CNVR_1348	CNVR_496	CNVR_104	CNVR_267
CNVR_5191	CNVR_1447	CNVR_531	CNVR_107	CNVR_268
CNVR_5192	CNVR_1606	CNVR_538	CNVR_108	CNVR_269
CNVR_5193	CNVR_1610	CNVR_539	CNVR_109	CNVR_270
CNVR_5194	CNVR_1613	CNVR_725	CNVR_110	CNVR_272
CNVR_5299	CNVR_1662	CNVR_729	CNVR_111	CNVR_273
CNVR_5925	CNVR_1663	CNVR_730	CNVR_112	CNVR_274
CNVR_6209	CNVR_1664	CNVR_731	CNVR_113	CNVR_275
CNVR_6226	CNVR_1665	CNVR_737	CNVR_114	CNVR_277
CNVR_6227	CNVR_1672	CNVR_738	CNVR_115	CNVR_278
CNVR_6371	CNVR_1686	CNVR_789	CNVR_116	CNVR_281
CNVR_6372	CNVR_1687	CNVR_855	CNVR_117	CNVR_284
CNVR_6373	CNVR_1718	CNVR_864	CNVR_118	CNVR_285
CNVR_6374	CNVR_1719	CNVR_869	CNVR_120	CNVR_286
CNVR_6375	CNVR_1861	CNVR_871	CNVR_121	CNVR_287
CNVR_6376	CNVR_1862	CNVR_875	CNVR_122	CNVR_288
CNVR_6888	CNVR_1863	CNVR_897	CNVR_123	CNVR_289
CNVR_6989	CNVR_1864	CNVR_922	CNVR_124	CNVR_290
CNVR_6990	CNVR_1994	CNVR_955	CNVR_125	CNVR_291
CNVR_6991	CNVR_2085	CNVR_957	CNVR_127	CNVR_292
CNVR_6992	CNVR_2138	CNVR_1006	CNVR_128	CNVR_293
CNVR_7047	CNVR_2169	CNVR_1052	CNVR_129	CNVR_294
CNVR_7048	CNVR_2358	CNVR_1053	CNVR_132	CNVR_295
CNVR_7049	CNVR_2390	CNVR_1129	CNVR_133	CNVR_296
CNVR_7062	CNVR_2409	CNVR_1146	CNVR_134	CNVR_297
CNVR_7891	CNVR_2434	CNVR_1147	CNVR_135	CNVR_298
CNVR_8041	CNVR_2466	CNVR_1192	CNVR_138	CNVR_300
CNVR_8042	CNVR_2515	CNVR_1227	CNVR_139	CNVR_301
CNVR_8088	CNVR_2516	CNVR_1239	CNVR_141	CNVR_303
CNVR_8089	CNVR_2524	CNVR_1294	CNVR_142	CNVR_305
CNVR_8090	CNVR_2525	CNVR_1295	CNVR_144	CNVR_306
CNVR_8097	CNVR_2543	CNVR_1296	CNVR_146	CNVR_307
CNVR_8265	CNVR_2551	CNVR_1343	CNVR_147	CNVR_308
CNVR_8274	CNVR_2552	CNVR_1344	CNVR_150	CNVR_309
CNVR_8275	CNVR_2579	CNVR_1345	CNVR_153	CNVR_311
CNVR_8334	CNVR_2683	CNVR_1346	CNVR_154	CNVR_313
CNVR_8599	CNVR_2701	CNVR_1347	CNVR_155	CNVR_314
CNVR_8600	CNVR_2702	CNVR_1348	CNVR_157	CNVR_315
CNVR_8925	CNVR_2941	CNVR_1361	CNVR_160	CNVR_316
CNVR_8926	CNVR_2961	CNVR_1362	CNVR_161	CNVR_317
CNVR_9072	CNVR_2994	CNVR_1445	CNVR_162	CNVR_320
CNVR_9073	CNVR_3097	CNVR_1447	CNVR_163	CNVR_321
CNVR_9074	CNVR_3106	CNVR_1520	CNVR_164	CNVR_322
CNVR_9278	CNVR_3115	CNVR_1537	CNVR_165	CNVR_327
CNVR_9295	CNVR_3472	CNVR_1538	CNVR_166	CNVR_328
CNVR_9305	CNVR_3522	CNVR_1609	CNVR_168	CNVR_329
CNVR_9306	CNVR_3532	CNVR_1674	CNVR_169	CNVR_330
CNVR_9307	CNVR_3615	CNVR_1675	CNVR_170	CNVR_333
CNVR_9308	CNVR_3616	CNVR_1683	CNVR_171	CNVR_334
CNVR_9309	CNVR_3625	CNVR_1718	CNVR_172	CNVR_335
CNVR_9700	CNVR_3628	CNVR_1739	CNVR_173	CNVR_336
CNVR_9701	CNVR_3661	CNVR_1740	CNVR_174	CNVR_338
CNVR_9702	CNVR_3782	CNVR_1741	CNVR_175	CNVR_339
CNVR_9703	CNVR_3827	CNVR_1844	CNVR_176	CNVR_340
CNVR_9704	CNVR_3891	CNVR_1858	CNVR_177	CNVR_341
CNVR_9705	CNVR_3892	CNVR_1861	CNVR_179	CNVR_342
CNVR_9706	CNVR_3893	CNVR_1862	CNVR_180	CNVR_344
CNVR_9707	CNVR_3894	CNVR_1863	CNVR_181	CNVR_345
CNVR_9718	CNVR_3895	CNVR_1864	CNVR_183	CNVR_348
CNVR_9966	CNVR_3896	CNVR_2031	CNVR_185	CNVR_349
CNVR_9967	CNVR_3897	CNVR_2035	CNVR_187	CNVR_350
CNVR_9968	CNVR_3933	CNVR_2036	CNVR_192	CNVR_351
	CNVR_3934	CNVR_2043	CNVR_193	CNVR_352
	CNVR_3935	CNVR_2074	CNVR_195	CNVR_353
	CNVR_3936	CNVR_2095	CNVR_196	CNVR_354
	CNVR_3951	CNVR_2106	CNVR_198	CNVR_355
	CNVR_3952	CNVR_2110	CNVR_199	CNVR_356
	CNVR_4394	CNVR_2129	CNVR_202	CNVR_357
	CNVR_4451	CNVR_2169	CNVR_203	CNVR_358
	CNVR_4463	CNVR_2352	CNVR_204	CNVR_359
	CNVR_4506	CNVR_2409	CNVR_205	CNVR_360
	CNVR_4511	CNVR_2441	CNVR_206	CNVR_361
	CNVR_4625	CNVR_2466	CNVR_207	CNVR_362
	CNVR_4745	CNVR_2506	CNVR_208	CNVR_363
	CNVR_4770	CNVR_2507	CNVR_209	CNVR_365
	CNVR_4839	CNVR_2508	CNVR_212	CNVR_366
	CNVR_4934	CNVR_2509	CNVR_214	CNVR_367
	CNVR_4939	CNVR_2511	CNVR_216	CNVR_368
	CNVR_4940	CNVR_2512	CNVR_218	CNVR_369
	CNVR_4941	CNVR_2515	CNVR_220	CNVR_370
	CNVR_5009	CNVR_2516	CNVR_221	CNVR_371
	CNVR_5031	CNVR_2524	CNVR_222	CNVR_372
	CNVR_5051	CNVR_2525	CNVR_224	CNVR_373
	CNVR_5052	CNVR_2543	CNVR_225	CNVR_374
	CNVR_5053	CNVR_2552	CNVR_226	CNVR_375
	CNVR_5192	CNVR_2555	CNVR_227	CNVR_376
	CNVR_5211	CNVR_2556	CNVR_228	CNVR_379
	CNVR_5212	CNVR_2569	CNVR_229	CNVR_381
	CNVR_5262	CNVR_2570	CNVR_230	CNVR_382
	CNVR_5268	CNVR_2571	CNVR_231	CNVR_383
	CNVR_5276	CNVR_2578	CNVR_232	CNVR_387
	CNVR_5299	CNVR_2579	CNVR_233	CNVR_388
	CNVR_5320	CNVR_2676	CNVR_234	CNVR_391
	CNVR_5322	CNVR_2683	CNVR_235	CNVR_392
	CNVR_5324	CNVR_2749	CNVR_236	CNVR_394
	CNVR_5547	CNVR_2781	CNVR_238	CNVR_395
	CNVR_5554	CNVR_2941	CNVR_239	CNVR_396
	CNVR_5555	CNVR_2949	CNVR_241	CNVR_398
	CNVR_5598	CNVR_2961	CNVR_246	CNVR_401
	CNVR_5728	CNVR_2994	CNVR_248	CNVR_402
	CNVR_5774	CNVR_2998	CNVR_249	CNVR_403
	CNVR_5853	CNVR_3048	CNVR_250	CNVR_404
	CNVR_5871	CNVR_3064	CNVR_251	CNVR_405
	CNVR_5975	CNVR_3091	CNVR_252	CNVR_406
	CNVR_6055	CNVR_3092	CNVR_253	CNVR_407
	CNVR_6056	CNVR_3097	CNVR_254	CNVR_409
	CNVR_6221	CNVR_3170	CNVR_257	CNVR_410
	CNVR_6222	CNVR_3256	CNVR_258	CNVR_411
	CNVR_6226	CNVR_3259	CNVR_259	CNVR_413
	CNVR_6227	CNVR_3260	CNVR_261	CNVR_414
	CNVR_6241	CNVR_3296	CNVR_262	CNVR_421
	CNVR_6360	CNVR_3373	CNVR_266	CNVR_422
	CNVR_6391	CNVR_3472	CNVR_271	CNVR_423
	CNVR_6511	CNVR_3522	CNVR_276	CNVR_424
	CNVR_6528	CNVR_3523	CNVR_279	CNVR_426
	CNVR_6532	CNVR_3532	CNVR_280	CNVR_427
	CNVR_6787	CNVR_3546	CNVR_282	CNVR_428
	CNVR_6820	CNVR_3576	CNVR_283	CNVR_430
	CNVR_6883	CNVR_3606	CNVR_299	CNVR_431
	CNVR_6887	CNVR_3615	CNVR_302	CNVR_432
	CNVR_6888	CNVR_3616	CNVR_304	CNVR_433
	CNVR_6956	CNVR_3625	CNVR_310	CNVR_436
	CNVR_6995	CNVR_3628	CNVR_312	CNVR_438
	CNVR_7183	CNVR_3684	CNVR_318	CNVR_439
	CNVR_7185	CNVR_3685	CNVR_319	CNVR_443
	CNVR_7298	CNVR_3687	CNVR_326	CNVR_444
	CNVR_7418	CNVR_3688	CNVR_331	CNVR_446
	CNVR_7555	CNVR_3777	CNVR_332	CNVR_450
	CNVR_7588	CNVR_3781	CNVR_337	CNVR_451
	CNVR_7739	CNVR_3782	CNVR_343	CNVR_452
	CNVR_7746	CNVR_3783	CNVR_346	CNVR_460
	CNVR_7747	CNVR_3788	CNVR_347	CNVR_461
	CNVR_7778	CNVR_3827	CNVR_364	CNVR_463
	CNVR_7788	CNVR_3846	CNVR_377	CNVR_464
	CNVR_7891	CNVR_3887	CNVR_378	CNVR_465
	CNVR_7927	CNVR_3889	CNVR_380	CNVR_466
	CNVR_7934	CNVR_3891	CNVR_384	CNVR_467
	CNVR_8144	CNVR_3892	CNVR_385	CNVR_468
	CNVR_8145	CNVR_3893	CNVR_386	CNVR_469
	CNVR_8278	CNVR_3894	CNVR_389	CNVR_470
	CNVR_8333	CNVR_3895	CNVR_390	CNVR_471
	CNVR_8446	CNVR_3896	CNVR_393	CNVR_472
	CNVR_8484	CNVR_3897	CNVR_397	CNVR_473
	CNVR_8537	CNVR_3898	CNVR_399	CNVR_474
	CNVR_8538	CNVR_3899	CNVR_400	CNVR_475
	CNVR_8599	CNVR_3946	CNVR_408	CNVR_476
	CNVR_8600	CNVR_4023	CNVR_412	CNVR_477
	CNVR_8858	CNVR_4080	CNVR_415	CNVR_478
	CNVR_9073	CNVR_4089	CNVR_416	CNVR_482
	CNVR_9134	CNVR_4090	CNVR_417	CNVR_483
	CNVR_9266	CNVR_4091	CNVR_418	CNVR_484
	CNVR_9558	CNVR_4097	CNVR_419	CNVR_485
	CNVR_9700	CNVR_4110	CNVR_420	CNVR_486
	CNVR_9701	CNVR_4112	CNVR_425	CNVR_487
	CNVR_9702	CNVR_4123	CNVR_429	CNVR_488
	CNVR_9703	CNVR_4127	CNVR_434	CNVR_489
	CNVR_9704	CNVR_4163	CNVR_435	CNVR_490
	CNVR_9705	CNVR_4168	CNVR_437	CNVR_492
	CNVR_9706	CNVR_4169	CNVR_440	CNVR_493
	CNVR_9707	CNVR_4170	CNVR_441	CNVR_494
	CNVR_9910	CNVR_4226	CNVR_442	CNVR_495
	CNVR_9932	CNVR_4241	CNVR_445	CNVR_497
	CNVR_9965	CNVR_4317	CNVR_447	CNVR_499
	CNVR_9978	CNVR_4391	CNVR_448	CNVR_500
	CNVR_9981	CNVR_4392	CNVR_449	CNVR_502
	CNVR_9993	CNVR_4393	CNVR_454	CNVR_504
	CNVR_10018	CNVR_4394	CNVR_455	CNVR_506
	CNVR_10025	CNVR_4395	CNVR_456	CNVR_507
	CNVR_10090	CNVR_4398	CNVR_457	CNVR_508
	CNVR_10157	CNVR_4399	CNVR_458	CNVR_509
	CNVR_10158	CNVR_4421	CNVR_459	CNVR_510
	CNVR_10159	CNVR_4552	CNVR_462	CNVR_511
	CNVR_10160	CNVR_4585	CNVR_480	CNVR_512
	CNVR_10235	CNVR_4586	CNVR_481	CNVR_513
	CNVR_10236	CNVR_4625	CNVR_491	CNVR_515
	CNVR_10302	CNVR_4626	CNVR_496	CNVR_516
		CNVR_4639	CNVR_498	CNVR_517
		CNVR_4934	CNVR_501	CNVR_518
		CNVR_4935	CNVR_503	CNVR_520
		CNVR_4939	CNVR_505	CNVR_521
		CNVR_4940	CNVR_514	CNVR_522
		CNVR_4941	CNVR_519	CNVR_524
		CNVR_5011	CNVR_523	CNVR_525
		CNVR_5211	CNVR_526	CNVR_527
		CNVR_5236	CNVR_528	CNVR_532
		CNVR_5251	CNVR_529	CNVR_533
		CNVR_5271	CNVR_530	CNVR_534
		CNVR_5283	CNVR_531	CNVR_535
		CNVR_5288	CNVR_538	CNVR_536
		CNVR_5299	CNVR_542	CNVR_537
		CNVR_5381	CNVR_547	CNVR_540
		CNVR_5382	CNVR_556	CNVR_541
		CNVR_5428	CNVR_561	CNVR_543
		CNVR_5547	CNVR_563	CNVR_544
		CNVR_5575	CNVR_565	CNVR_545
		CNVR_5621	CNVR_574	CNVR_546
		CNVR_5671	CNVR_576	CNVR_548
		CNVR_5733	CNVR_577	CNVR_549
		CNVR_5750	CNVR_578	CNVR_550
		CNVR_5754	CNVR_580	CNVR_551
		CNVR_5756	CNVR_581	CNVR_552
		CNVR_5853	CNVR_584	CNVR_553
		CNVR_5865	CNVR_585	CNVR_554
		CNVR_5866	CNVR_586	CNVR_555
		CNVR_5871	CNVR_587	CNVR_557
		CNVR_5895	CNVR_591	CNVR_558
		CNVR_5897	CNVR_592	CNVR_559
		CNVR_5974	CNVR_596	CNVR_560
		CNVR_5975	CNVR_598	CNVR_562
		CNVR_6055	CNVR_599	CNVR_564
		CNVR_6056	CNVR_603	CNVR_566
		CNVR_6209	CNVR_604	CNVR_567
		CNVR_6218	CNVR_608	CNVR_568
		CNVR_6221	CNVR_610	CNVR_569
		CNVR_6222	CNVR_614	CNVR_570
		CNVR_6227	CNVR_632	CNVR_571
		CNVR_6249	CNVR_634	CNVR_572
		CNVR_6282	CNVR_635	CNVR_573
		CNVR_6327	CNVR_636	CNVR_575
		CNVR_6360	CNVR_640	CNVR_579
		CNVR_6362	CNVR_648	CNVR_582
		CNVR_6444	CNVR_651	CNVR_583
		CNVR_6445	CNVR_654	CNVR_588
		CNVR_6446	CNVR_668	CNVR_589
		CNVR_6450	CNVR_669	CNVR_590
		CNVR_6465	CNVR_670	CNVR_593
		CNVR_6511	CNVR_675	CNVR_594
		CNVR_6532	CNVR_676	CNVR_595
		CNVR_6561	CNVR_677	CNVR_597
		CNVR_6562	CNVR_678	CNVR_600
		CNVR_6563	CNVR_684	CNVR_601
		CNVR_6578	CNVR_687	CNVR_602
		CNVR_6787	CNVR_698	CNVR_605
		CNVR_6820	CNVR_699	CNVR_606
		CNVR_6883	CNVR_706	CNVR_607
		CNVR_6941	CNVR_718	CNVR_611
		CNVR_6948	CNVR_725	CNVR_612
		CNVR_6953	CNVR_730	CNVR_613
		CNVR_6956	CNVR_731	CNVR_615
		CNVR_6973	CNVR_733	CNVR_616
		CNVR_6979	CNVR_735	CNVR_617
		CNVR_6980	CNVR_738	CNVR_618
		CNVR_6989	CNVR_740	CNVR_619
		CNVR_6990	CNVR_743	CNVR_620
		CNVR_6991	CNVR_745	CNVR_621
		CNVR_6992	CNVR_762	CNVR_622
		CNVR_6993	CNVR_764	CNVR_623
		CNVR_6995	CNVR_765	CNVR_624
		CNVR_7014	CNVR_770	CNVR_625
		CNVR_7055	CNVR_774	CNVR_626
		CNVR_7095	CNVR_776	CNVR_627
		CNVR_7096	CNVR_784	CNVR_628
		CNVR_7097	CNVR_805	CNVR_629
		CNVR_7164	CNVR_806	CNVR_630
		CNVR_7180	CNVR_807	CNVR_631
		CNVR_7185	CNVR_812	CNVR_633
		CNVR_7298	CNVR_815	CNVR_637
		CNVR_7367	CNVR_816	CNVR_638
		CNVR_7453	CNVR_821	CNVR_639
		CNVR_7455	CNVR_825	CNVR_641
		CNVR_7610	CNVR_828	CNVR_642
		CNVR_7611	CNVR_841	CNVR_643
		CNVR_7613	CNVR_846	CNVR_646
		CNVR_7614	CNVR_852	CNVR_647
		CNVR_7615	CNVR_853	CNVR_649
		CNVR_7617	CNVR_855	CNVR_650
		CNVR_7739	CNVR_856	CNVR_652
		CNVR_7758	CNVR_862	CNVR_653
		CNVR_7759	CNVR_863	CNVR_655
		CNVR_7762	CNVR_864	CNVR_656
		CNVR_7778	CNVR_869	CNVR_657
		CNVR_7780	CNVR_870	CNVR_658
		CNVR_7788	CNVR_873	CNVR_659
		CNVR_7851	CNVR_874	CNVR_660
		CNVR_7925	CNVR_875	CNVR_661
		CNVR_7934	CNVR_878	CNVR_662
		CNVR_7966	CNVR_879	CNVR_663
		CNVR_7972	CNVR_880	CNVR_664
		CNVR_8144	CNVR_882	CNVR_665
		CNVR_8145	CNVR_883	CNVR_666
		CNVR_8210	CNVR_884	CNVR_667
		CNVR_8211	CNVR_893	CNVR_671
		CNVR_8333	CNVR_898	CNVR_672
		CNVR_8372	CNVR_901	CNVR_673
		CNVR_8408	CNVR_902	CNVR_674
		CNVR_8453	CNVR_906	CNVR_679
		CNVR_8478	CNVR_907	CNVR_680
		CNVR_8479	CNVR_911	CNVR_681
		CNVR_8480	CNVR_922	CNVR_682
		CNVR_8481	CNVR_926	CNVR_683
		CNVR_8482	CNVR_928	CNVR_685
		CNVR_8492	CNVR_933	CNVR_686
		CNVR_8546	CNVR_938	CNVR_688
		CNVR_8547	CNVR_939	CNVR_689
		CNVR_8597	CNVR_943	CNVR_690
		CNVR_8599	CNVR_951	CNVR_691
		CNVR_8600	CNVR_952	CNVR_692
		CNVR_8714	CNVR_954	CNVR_693
		CNVR_8755	CNVR_955	CNVR_694
		CNVR_8756	CNVR_957	CNVR_695
		CNVR_8757	CNVR_959	CNVR_696
		CNVR_8758	CNVR_960	CNVR_697
		CNVR_8759	CNVR_962	CNVR_700
		CNVR_8760	CNVR_963	CNVR_701
		CNVR_8761	CNVR_968	CNVR_702
		CNVR_8762	CNVR_970	CNVR_703
		CNVR_8763	CNVR_973	CNVR_704
		CNVR_8764	CNVR_978	CNVR_705
		CNVR_8765	CNVR_983	CNVR_707
		CNVR_8766	CNVR_989	CNVR_708
		CNVR_8767	CNVR_990	CNVR_709
		CNVR_9073	CNVR_991	CNVR_710
		CNVR_9111	CNVR_992	CNVR_711
		CNVR_9112	CNVR_1002	CNVR_712
		CNVR_9134	CNVR_1006	CNVR_713
		CNVR_9266	CNVR_1010	CNVR_714
		CNVR_9606	CNVR_1017	CNVR_715
		CNVR_9700	CNVR_1018	CNVR_716
		CNVR_9701	CNVR_1019	CNVR_717
		CNVR_9702	CNVR_1020	CNVR_719
		CNVR_9703	CNVR_1021	CNVR_720
		CNVR_9704	CNVR_1022	CNVR_721
		CNVR_9705	CNVR_1025	CNVR_722
		CNVR_9706	CNVR_1026	CNVR_723
		CNVR_9707	CNVR_1029	CNVR_724
		CNVR_9910	CNVR_1034	CNVR_726
		CNVR_9932	CNVR_1035	CNVR_727
		CNVR_9976	CNVR_1039	CNVR_728
		CNVR_9978	CNVR_1042	CNVR_732
		CNVR_9979	CNVR_1043	CNVR_734
		CNVR_9980	CNVR_1044	CNVR_736
		CNVR_9981	CNVR_1046	CNVR_739
		CNVR_9992	CNVR_1048	CNVR_741
		CNVR_9993	CNVR_1050	CNVR_742
		CNVR_10011	CNVR_1052	CNVR_744
		CNVR_10016	CNVR_1053	CNVR_746
		CNVR_10018	CNVR_1054	CNVR_747
		CNVR_10063	CNVR_1055	CNVR_748
		CNVR_10064	CNVR_1056	CNVR_749
		CNVR_10065	CNVR_1058	CNVR_750
		CNVR_10066	CNVR_1062	CNVR_751
		CNVR_10067	CNVR_1063	CNVR_752
		CNVR_10089	CNVR_1066	CNVR_753
		CNVR_10154	CNVR_1068	CNVR_754
		CNVR_10155	CNVR_1071	CNVR_755
		CNVR_10156	CNVR_1072	CNVR_756
		CNVR_10157	CNVR_1074	CNVR_757
		CNVR_10158	CNVR_1075	CNVR_758
		CNVR_10159	CNVR_1084	CNVR_759
		CNVR_10160	CNVR_1097	CNVR_760
		CNVR_10235	CNVR_1098	CNVR_761
		CNVR_10236	CNVR_1100	CNVR_763
		CNVR_10302	CNVR_1102	CNVR_766
		CNVR_10354	CNVR_1103	CNVR_767
		CNVR_10425	CNVR_1105	CNVR_768
		CNVR_10426	CNVR_1106	CNVR_769
		CNVR_10469	CNVR_1108	CNVR_771
		CNVR_10474	CNVR_1113	CNVR_772
		CNVR_10475	CNVR_1114	CNVR_773
		CNVR_10476	CNVR_1118	CNVR_775
		CNVR_10480	CNVR_1120	CNVR_777
		CNVR_10481	CNVR_1122	CNVR_778
		CNVR_10502	CNVR_1129	CNVR_779
		CNVR_10534	CNVR_1130	CNVR_780
		CNVR_10562	CNVR_1132	CNVR_781
		CNVR_10563	CNVR_1139	CNVR_782
			CNVR_1140	CNVR_783
			CNVR_1146	CNVR_785
			CNVR_1147	CNVR_786
			CNVR_1149	CNVR_787
			CNVR_1150	CNVR_788
			CNVR_1157	CNVR_790
			CNVR_1160	CNVR_791
			CNVR_1162	CNVR_792
			CNVR_1163	CNVR_793
			CNVR_1165	CNVR_794
			CNVR_1166	CNVR_795
			CNVR_1169	CNVR_796
			CNVR_1173	CNVR_797
			CNVR_1182	CNVR_798
			CNVR_1183	CNVR_799
			CNVR_1184	CNVR_800
			CNVR_1187	CNVR_801
			CNVR_1189	CNVR_802
			CNVR_1190	CNVR_803
			CNVR_1192	CNVR_804
			CNVR_1193	CNVR_808
			CNVR_1194	CNVR_809
			CNVR_1196	CNVR_810
			CNVR_1197	CNVR_811
			CNVR_1198	CNVR_813
			CNVR_1203	CNVR_814
			CNVR_1204	CNVR_817
			CNVR_1207	CNVR_818
			CNVR_1216	CNVR_819
			CNVR_1217	CNVR_820
			CNVR_1218	CNVR_822
			CNVR_1225	CNVR_823
			CNVR_1227	CNVR_824
			CNVR_1229	CNVR_826
			CNVR_1239	CNVR_827
			CNVR_1245	CNVR_829
			CNVR_1246	CNVR_830
			CNVR_1248	CNVR_831
			CNVR_1249	CNVR_832
			CNVR_1258	CNVR_833
			CNVR_1282	CNVR_834
			CNVR_1284	CNVR_835
			CNVR_1287	CNVR_836
			CNVR_1290	CNVR_837
			CNVR_1294	CNVR_838
			CNVR_1295	CNVR_839
			CNVR_1296	CNVR_840
			CNVR_1297	CNVR_842
			CNVR_1299	CNVR_843
			CNVR_1306	CNVR_844
			CNVR_1308	CNVR_845
			CNVR_1309	CNVR_847
			CNVR_1312	CNVR_848
			CNVR_1313	CNVR_849
			CNVR_1316	CNVR_850
			CNVR_1326	CNVR_854
			CNVR_1334	CNVR_857
			CNVR_1339	CNVR_858
			CNVR_1340	CNVR_859
			CNVR_1343	CNVR_860
			CNVR_1344	CNVR_861
			CNVR_1345	CNVR_865
			CNVR_1346	CNVR_866
			CNVR_1347	CNVR_867
			CNVR_1348	CNVR_868
			CNVR_1349	CNVR_872
			CNVR_1355	CNVR_876
			CNVR_1357	CNVR_877
			CNVR_1360	CNVR_881
			CNVR_1361	CNVR_885
			CNVR_1362	CNVR_886
			CNVR_1363	CNVR_887
			CNVR_1364	CNVR_888
			CNVR_1365	CNVR_889
			CNVR_1366	CNVR_890
			CNVR_1370	CNVR_891
			CNVR_1375	CNVR_892
			CNVR_1377	CNVR_894
			CNVR_1382	CNVR_895
			CNVR_1384	CNVR_896
			CNVR_1390	CNVR_899
			CNVR_1393	CNVR_900
			CNVR_1397	CNVR_903
			CNVR_1400	CNVR_904
			CNVR_1401	CNVR_905
			CNVR_1407	CNVR_908
			CNVR_1408	CNVR_909
			CNVR_1411	CNVR_910
			CNVR_1413	CNVR_912
			CNVR_1420	CNVR_913
			CNVR_1423	CNVR_914
			CNVR_1430	CNVR_915
			CNVR_1431	CNVR_916
			CNVR_1435	CNVR_917
			CNVR_1438	CNVR_918
			CNVR_1439	CNVR_919
			CNVR_1445	CNVR_920
			CNVR_1446	CNVR_921
			CNVR_1448	CNVR_923
			CNVR_1449	CNVR_924
			CNVR_1458	CNVR_925
			CNVR_1460	CNVR_927
			CNVR_1462	CNVR_929
			CNVR_1464	CNVR_930
			CNVR_1469	CNVR_931
			CNVR_1475	CNVR_932
			CNVR_1477	CNVR_934
			CNVR_1478	CNVR_935
			CNVR_1480	CNVR_936
			CNVR_1482	CNVR_937
			CNVR_1485	CNVR_940
			CNVR_1486	CNVR_941
			CNVR_1487	CNVR_942
			CNVR_1488	CNVR_944
			CNVR_1489	CNVR_945
			CNVR_1492	CNVR_946
			CNVR_1493	CNVR_947
			CNVR_1494	CNVR_948
			CNVR_1495	CNVR_949
			CNVR_1496	CNVR_950
			CNVR_1498	CNVR_953
			CNVR_1499	CNVR_956
			CNVR_1500	CNVR_958
			CNVR_1501	CNVR_961
			CNVR_1502	CNVR_964
			CNVR_1503	CNVR_965
			CNVR_1504	CNVR_966
			CNVR_1505	CNVR_967
			CNVR_1506	CNVR_969
			CNVR_1507	CNVR_972
			CNVR_1508	CNVR_974
			CNVR_1510	CNVR_975
			CNVR_1511	CNVR_976
			CNVR_1512	CNVR_977
			CNVR_1513	CNVR_979
			CNVR_1516	CNVR_980
			CNVR_1518	CNVR_981
			CNVR_1519	CNVR_982
			CNVR_1520	CNVR_984
			CNVR_1521	CNVR_985
			CNVR_1522	CNVR_986
			CNVR_1523	CNVR_987
			CNVR_1528	CNVR_988
			CNVR_1530	CNVR_993
			CNVR_1533	CNVR_994
			CNVR_1537	CNVR_995
			CNVR_1538	CNVR_996
			CNVR_1539	CNVR_997
			CNVR_1542	CNVR_998
			CNVR_1545	CNVR_999
			CNVR_1550	CNVR_1000
			CNVR_1551	CNVR_1001
			CNVR_1553	CNVR_1003
			CNVR_1554	CNVR_1004
			CNVR_1555	CNVR_1005
			CNVR_1557	CNVR_1007
			CNVR_1558	CNVR_1008
			CNVR_1563	CNVR_1009
			CNVR_1565	CNVR_1011
			CNVR_1566	CNVR_1012
			CNVR_1570	CNVR_1013
			CNVR_1571	CNVR_1014
			CNVR_1573	CNVR_1015
			CNVR_1574	CNVR_1016
			CNVR_1576	CNVR_1023
			CNVR_1577	CNVR_1024
			CNVR_1578	CNVR_1027
			CNVR_1580	CNVR_1028
			CNVR_1583	CNVR_1030
			CNVR_1585	CNVR_1031
			CNVR_1586	CNVR_1032
			CNVR_1587	CNVR_1033
			CNVR_1591	CNVR_1036
			CNVR_1592	CNVR_1037
			CNVR_1594	CNVR_1038
			CNVR_1595	CNVR_1040
			CNVR_1598	CNVR_1041
			CNVR_1599	CNVR_1045
			CNVR_1603	CNVR_1047
			CNVR_1604	CNVR_1049
			CNVR_1605	CNVR_1051
			CNVR_1607	CNVR_1057
			CNVR_1608	CNVR_1059
			CNVR_1609	CNVR_1060
			CNVR_1610	CNVR_1061
			CNVR_1611	CNVR_1064
			CNVR_1612	CNVR_1065
			CNVR_1613	CNVR_1067
			CNVR_1614	CNVR_1069
			CNVR_1619	CNVR_1070
			CNVR_1620	CNVR_1073
			CNVR_1621	CNVR_1076
			CNVR_1622	CNVR_1077
			CNVR_1624	CNVR_1078
			CNVR_1639	CNVR_1079
			CNVR_1643	CNVR_1080
			CNVR_1651	CNVR_1081
			CNVR_1652	CNVR_1082
			CNVR_1653	CNVR_1083
			CNVR_1655	CNVR_1085
			CNVR_1662	CNVR_1086
			CNVR_1663	CNVR_1087
			CNVR_1664	CNVR_1088
			CNVR_1665	CNVR_1089
			CNVR_1666	CNVR_1090
			CNVR_1668	CNVR_1091
			CNVR_1672	CNVR_1092
			CNVR_1674	CNVR_1093
			CNVR_1675	CNVR_1094
			CNVR_1680	CNVR_1095
			CNVR_1683	CNVR_1096
			CNVR_1684	CNVR_1099
			CNVR_1685	CNVR_1101
			CNVR_1686	CNVR_1104
			CNVR_1687	CNVR_1107
			CNVR_1690	CNVR_1109
			CNVR_1691	CNVR_1110
			CNVR_1692	CNVR_1111
			CNVR_1695	CNVR_1112
			CNVR_1701	CNVR_1115
			CNVR_1703	CNVR_1116
			CNVR_1710	CNVR_1117
			CNVR_1718	CNVR_1119
			CNVR_1719	CNVR_1121
			CNVR_1732	CNVR_1123
			CNVR_1738	CNVR_1124
			CNVR_1741	CNVR_1125
			CNVR_1748	CNVR_1126
			CNVR_1758	CNVR_1127
			CNVR_1766	CNVR_1128
			CNVR_1770	CNVR_1131
			CNVR_1772	CNVR_1133
			CNVR_1777	CNVR_1134
			CNVR_1778	CNVR_1135
			CNVR_1789	CNVR_1136
			CNVR_1790	CNVR_1137
			CNVR_1793	CNVR_1138
			CNVR_1800	CNVR_1141
			CNVR_1802	CNVR_1142
			CNVR_1808	CNVR_1143
			CNVR_1819	CNVR_1144
			CNVR_1820	CNVR_1145
			CNVR_1821	CNVR_1148
			CNVR_1823	CNVR_1151
			CNVR_1824	CNVR_1152
			CNVR_1825	CNVR_1153
			CNVR_1836	CNVR_1154
			CNVR_1839	CNVR_1155
			CNVR_1840	CNVR_1156
			CNVR_1848	CNVR_1158
			CNVR_1851	CNVR_1159
			CNVR_1854	CNVR_1161
			CNVR_1856	CNVR_1164
			CNVR_1857	CNVR_1167
			CNVR_1861	CNVR_1168
			CNVR_1862	CNVR_1170
			CNVR_1863	CNVR_1171
			CNVR_1864	CNVR_1172
			CNVR_1871	CNVR_1174
			CNVR_1882	CNVR_1175
			CNVR_1883	CNVR_1176
			CNVR_1887	CNVR_1177
			CNVR_1889	CNVR_1178
			CNVR_1890	CNVR_1179
			CNVR_1892	CNVR_1180
			CNVR_1894	CNVR_1185
			CNVR_1896	CNVR_1186
			CNVR_1898	CNVR_1188
			CNVR_1900	CNVR_1191
			CNVR_1901	CNVR_1195
			CNVR_1902	CNVR_1199
			CNVR_1907	CNVR_1200
			CNVR_1909	CNVR_1201
			CNVR_1910	CNVR_1202
			CNVR_1912	CNVR_1205
			CNVR_1915	CNVR_1206
			CNVR_1917	CNVR_1208
			CNVR_1925	CNVR_1209
			CNVR_1933	CNVR_1210
			CNVR_1936	CNVR_1211
			CNVR_1945	CNVR_1212
			CNVR_1946	CNVR_1213
			CNVR_1947	CNVR_1214
			CNVR_1948	CNVR_1215
			CNVR_1949	CNVR_1219
			CNVR_1950	CNVR_1220
			CNVR_1952	CNVR_1221
			CNVR_1953	CNVR_1222
			CNVR_1954	CNVR_1223
			CNVR_1955	CNVR_1224
			CNVR_1959	CNVR_1226
			CNVR_1960	CNVR_1228
			CNVR_1961	CNVR_1230
			CNVR_1962	CNVR_1231
			CNVR_1964	CNVR_1232
			CNVR_1967	CNVR_1233
			CNVR_1970	CNVR_1234
			CNVR_1971	CNVR_1235
			CNVR_1974	CNVR_1236
			CNVR_1977	CNVR_1237
			CNVR_1978	CNVR_1238
			CNVR_1981	CNVR_1240
			CNVR_1982	CNVR_1241
			CNVR_1984	CNVR_1242
			CNVR_1985	CNVR_1243
			CNVR_1986	CNVR_1244
			CNVR_1987	CNVR_1247
			CNVR_1990	CNVR_1250
			CNVR_1993	CNVR_1251
			CNVR_1998	CNVR_1252
			CNVR_2004	CNVR_1253
			CNVR_2009	CNVR_1254
			CNVR_2011	CNVR_1255
			CNVR_2013	CNVR_1256
			CNVR_2021	CNVR_1257
			CNVR_2031	CNVR_1259
			CNVR_2032	CNVR_1260
			CNVR_2035	CNVR_1261
			CNVR_2036	CNVR_1262
			CNVR_2037	CNVR_1263
			CNVR_2038	CNVR_1264
			CNVR_2042	CNVR_1265
			CNVR_2043	CNVR_1266
			CNVR_2047	CNVR_1267
			CNVR_2048	CNVR_1268
			CNVR_2049	CNVR_1269
			CNVR_2050	CNVR_1270
			CNVR_2051	CNVR_1271
			CNVR_2062	CNVR_1272
			CNVR_2064	CNVR_1273
			CNVR_2068	CNVR_1274
			CNVR_2080	CNVR_1275
			CNVR_2081	CNVR_1276
			CNVR_2083	CNVR_1277
			CNVR_2086	CNVR_1278
			CNVR_2089	CNVR_1279
			CNVR_2090	CNVR_1280
			CNVR_2095	CNVR_1281
			CNVR_2097	CNVR_1283
			CNVR_2098	CNVR_1285
			CNVR_2099	CNVR_1286
			CNVR_2104	CNVR_1288
			CNVR_2117	CNVR_1289
			CNVR_2119	CNVR_1291
			CNVR_2120	CNVR_1292
			CNVR_2122	CNVR_1293
			CNVR_2124	CNVR_1298
			CNVR_2127	CNVR_1300
			CNVR_2128	CNVR_1301
			CNVR_2129	CNVR_1302
			CNVR_2130	CNVR_1303
			CNVR_2132	CNVR_1304
			CNVR_2133	CNVR_1305
			CNVR_2135	CNVR_1307
			CNVR_2138	CNVR_1310
			CNVR_2143	CNVR_1311
			CNVR_2145	CNVR_1314
			CNVR_2146	CNVR_1315
			CNVR_2150	CNVR_1317
			CNVR_2152	CNVR_1318
			CNVR_2157	CNVR_1319
			CNVR_2162	CNVR_1320
			CNVR_2168	CNVR_1321
			CNVR_2169	CNVR_1322
			CNVR_2170	CNVR_1323
			CNVR_2172	CNVR_1324
			CNVR_2178	CNVR_1325
			CNVR_2179	CNVR_1327
			CNVR_2180	CNVR_1328
			CNVR_2181	CNVR_1329
			CNVR_2186	CNVR_1330
			CNVR_2187	CNVR_1331
			CNVR_2191	CNVR_1332
			CNVR_2192	CNVR_1333
			CNVR_2193	CNVR_1335
			CNVR_2197	CNVR_1336
			CNVR_2204	CNVR_1337
			CNVR_2207	CNVR_1338
			CNVR_2213	CNVR_1341
			CNVR_2216	CNVR_1342
			CNVR_2220	CNVR_1350
			CNVR_2222	CNVR_1351
			CNVR_2224	CNVR_1352
			CNVR_2225	CNVR_1353
			CNVR_2226	CNVR_1354
			CNVR_2227	CNVR_1356
			CNVR_2233	CNVR_1358
			CNVR_2237	CNVR_1359
			CNVR_2240	CNVR_1367
			CNVR_2241	CNVR_1368
			CNVR_2246	CNVR_1369
			CNVR_2250	CNVR_1371
			CNVR_2251	CNVR_1372
			CNVR_2254	CNVR_1373
			CNVR_2257	CNVR_1374
			CNVR_2264	CNVR_1376
			CNVR_2267	CNVR_1378
			CNVR_2268	CNVR_1379
			CNVR_2269	CNVR_1380
			CNVR_2271	CNVR_1381
			CNVR_2272	CNVR_1383
			CNVR_2273	CNVR_1385
			CNVR_2277	CNVR_1386
			CNVR_2278	CNVR_1387
			CNVR_2283	CNVR_1388
			CNVR_2288	CNVR_1389
			CNVR_2289	CNVR_1391
			CNVR_2291	CNVR_1392
			CNVR_2300	CNVR_1394
			CNVR_2301	CNVR_1395
			CNVR_2302	CNVR_1396
			CNVR_2306	CNVR_1398
			CNVR_2310	CNVR_1399
			CNVR_2313	CNVR_1402
			CNVR_2317	CNVR_1403
			CNVR_2321	CNVR_1404
			CNVR_2323	CNVR_1405
			CNVR_2325	CNVR_1406
			CNVR_2327	CNVR_1409
			CNVR_2328	CNVR_1410
			CNVR_2329	CNVR_1412
			CNVR_2332	CNVR_1414
			CNVR_2335	CNVR_1415
			CNVR_2337	CNVR_1416
			CNVR_2342	CNVR_1417
			CNVR_2344	CNVR_1418
			CNVR_2345	CNVR_1419
			CNVR_2349	CNVR_1421
			CNVR_2350	CNVR_1422
			CNVR_2351	CNVR_1424
			CNVR_2352	CNVR_1425
			CNVR_2353	CNVR_1426
			CNVR_2357	CNVR_1427
			CNVR_2358	CNVR_1428
			CNVR_2369	CNVR_1429
			CNVR_2372	CNVR_1432
			CNVR_2376	CNVR_1433
			CNVR_2379	CNVR_1434
			CNVR_2389	CNVR_1436
			CNVR_2391	CNVR_1437
			CNVR_2401	CNVR_1440
			CNVR_2402	CNVR_1441
			CNVR_2404	CNVR_1442
			CNVR_2405	CNVR_1443
			CNVR_2409	CNVR_1444
			CNVR_2410	CNVR_1450
			CNVR_2412	CNVR_1451
			CNVR_2414	CNVR_1452
			CNVR_2418	CNVR_1453
			CNVR_2422	CNVR_1454
			CNVR_2431	CNVR_1455
			CNVR_2432	CNVR_1456
			CNVR_2433	CNVR_1457
			CNVR_2434	CNVR_1459
			CNVR_2440	CNVR_1461
			CNVR_2442	CNVR_1463
			CNVR_2443	CNVR_1465
			CNVR_2454	CNVR_1466
			CNVR_2461	CNVR_1467
			CNVR_2466	CNVR_1468
			CNVR_2478	CNVR_1470
			CNVR_2487	CNVR_1471
			CNVR_2494	CNVR_1472
			CNVR_2495	CNVR_1473
			CNVR_2500	CNVR_1474
			CNVR_2501	CNVR_1476
			CNVR_2508	CNVR_1479
			CNVR_2509	CNVR_1481
			CNVR_2511	CNVR_1483
			CNVR_2512	CNVR_1484
			CNVR_2513	CNVR_1490
			CNVR_2515	CNVR_1491
			CNVR_2516	CNVR_1497
			CNVR_2519	CNVR_1509
			CNVR_2521	CNVR_1514
			CNVR_2522	CNVR_1515
			CNVR_2525	CNVR_1517
			CNVR_2526	CNVR_1524
			CNVR_2527	CNVR_1525
			CNVR_2528	CNVR_1526
			CNVR_2529	CNVR_1527
			CNVR_2531	CNVR_1529
			CNVR_2536	CNVR_1531
			CNVR_2538	CNVR_1532
			CNVR_2543	CNVR_1534
			CNVR_2545	CNVR_1535
			CNVR_2551	CNVR_1536
			CNVR_2555	CNVR_1540
			CNVR_2556	CNVR_1541
			CNVR_2561	CNVR_1543
			CNVR_2563	CNVR_1544
			CNVR_2566	CNVR_1546
			CNVR_2568	CNVR_1547
			CNVR_2569	CNVR_1548
			CNVR_2570	CNVR_1549
			CNVR_2573	CNVR_1552
			CNVR_2575	CNVR_1556
			CNVR_2578	CNVR_1559
			CNVR_2579	CNVR_1560
			CNVR_2582	CNVR_1561
			CNVR_2587	CNVR_1562
			CNVR_2590	CNVR_1564
			CNVR_2605	CNVR_1567
			CNVR_2607	CNVR_1568
			CNVR_2609	CNVR_1569
			CNVR_2612	CNVR_1572
			CNVR_2613	CNVR_1575
			CNVR_2614	CNVR_1579
			CNVR_2615	CNVR_1581
			CNVR_2616	CNVR_1582
			CNVR_2619	CNVR_1584
			CNVR_2622	CNVR_1588
			CNVR_2626	CNVR_1589
			CNVR_2628	CNVR_1590
			CNVR_2629	CNVR_1596
			CNVR_2630	CNVR_1597
			CNVR_2632	CNVR_1600
			CNVR_2640	CNVR_1601
			CNVR_2644	CNVR_1602
			CNVR_2649	CNVR_1615
			CNVR_2655	CNVR_1616
			CNVR_2656	CNVR_1617
			CNVR_2659	CNVR_1618
			CNVR_2670	CNVR_1623
			CNVR_2676	CNVR_1625
			CNVR_2683	CNVR_1627
			CNVR_2684	CNVR_1628
			CNVR_2685	CNVR_1629
			CNVR_2687	CNVR_1630
			CNVR_2688	CNVR_1631
			CNVR_2693	CNVR_1632
			CNVR_2702	CNVR_1633
			CNVR_2703	CNVR_1634
			CNVR_2704	CNVR_1635
			CNVR_2707	CNVR_1636
			CNVR_2709	CNVR_1637
			CNVR_2711	CNVR_1638
			CNVR_2712	CNVR_1640
			CNVR_2714	CNVR_1641
			CNVR_2716	CNVR_1642
			CNVR_2718	CNVR_1644
			CNVR_2719	CNVR_1645
			CNVR_2721	CNVR_1646
			CNVR_2722	CNVR_1647
			CNVR_2723	CNVR_1648
			CNVR_2724	CNVR_1649
			CNVR_2726	CNVR_1650
			CNVR_2732	CNVR_1654
			CNVR_2733	CNVR_1656
			CNVR_2734	CNVR_1657
			CNVR_2735	CNVR_1658
			CNVR_2738	CNVR_1659
			CNVR_2740	CNVR_1660
			CNVR_2741	CNVR_1661
			CNVR_2744	CNVR_1667
			CNVR_2747	CNVR_1669
			CNVR_2757	CNVR_1670
			CNVR_2761	CNVR_1671
			CNVR_2764	CNVR_1673
			CNVR_2768	CNVR_1676
			CNVR_2780	CNVR_1677
			CNVR_2785	CNVR_1678
			CNVR_2798	CNVR_1679
			CNVR_2799	CNVR_1681
			CNVR_2807	CNVR_1682
			CNVR_2810	CNVR_1688
			CNVR_2814	CNVR_1689
			CNVR_2816	CNVR_1693
			CNVR_2822	CNVR_1694
			CNVR_2823	CNVR_1696
			CNVR_2825	CNVR_1697
			CNVR_2831	CNVR_1698
			CNVR_2832	CNVR_1699
			CNVR_2837	CNVR_1700
			CNVR_2841	CNVR_1702
			CNVR_2843	CNVR_1704
			CNVR_2844	CNVR_1705
			CNVR_2845	CNVR_1706
			CNVR_2846	CNVR_1707
			CNVR_2848	CNVR_1708
			CNVR_2849	CNVR_1709
			CNVR_2850	CNVR_1711
			CNVR_2851	CNVR_1712
			CNVR_2853	CNVR_1713
			CNVR_2854	CNVR_1714
			CNVR_2863	CNVR_1715
			CNVR_2866	CNVR_1716
			CNVR_2871	CNVR_1717
			CNVR_2878	CNVR_1720
			CNVR_2890	CNVR_1721
			CNVR_2891	CNVR_1722
			CNVR_2892	CNVR_1723
			CNVR_2903	CNVR_1724
			CNVR_2906	CNVR_1725
			CNVR_2907	CNVR_1726
			CNVR_2913	CNVR_1727
			CNVR_2920	CNVR_1728
			CNVR_2928	CNVR_1729
			CNVR_2941	CNVR_1730
			CNVR_2944	CNVR_1731
			CNVR_2945	CNVR_1733
			CNVR_2946	CNVR_1734
			CNVR_2947	CNVR_1735
			CNVR_2950	CNVR_1736
			CNVR_2954	CNVR_1737
			CNVR_2957	CNVR_1742
			CNVR_2961	CNVR_1743
			CNVR_2969	CNVR_1744
			CNVR_2973	CNVR_1745
			CNVR_2974	CNVR_1746
			CNVR_2977	CNVR_1747
			CNVR_2979	CNVR_1749
			CNVR_2983	CNVR_1750
			CNVR_2984	CNVR_1751
			CNVR_2985	CNVR_1752
			CNVR_2987	CNVR_1753
			CNVR_2989	CNVR_1754
			CNVR_2990	CNVR_1755
			CNVR_2991	CNVR_1756
			CNVR_2993	CNVR_1757
			CNVR_2994	CNVR_1759
			CNVR_2995	CNVR_1760
			CNVR_2997	CNVR_1761
			CNVR_2998	CNVR_1762
			CNVR_3000	CNVR_1763
			CNVR_3002	CNVR_1764
			CNVR_3003	CNVR_1765
			CNVR_3004	CNVR_1767
			CNVR_3016	CNVR_1768
			CNVR_3020	CNVR_1769
			CNVR_3021	CNVR_1771
			CNVR_3025	CNVR_1773
			CNVR_3027	CNVR_1774
			CNVR_3032	CNVR_1775
			CNVR_3033	CNVR_1776
			CNVR_3035	CNVR_1779
			CNVR_3039	CNVR_1780
			CNVR_3040	CNVR_1781
			CNVR_3047	CNVR_1782
			CNVR_3056	CNVR_1783
			CNVR_3057	CNVR_1784
			CNVR_3062	CNVR_1785
			CNVR_3063	CNVR_1786
			CNVR_3064	CNVR_1787
			CNVR_3084	CNVR_1788
			CNVR_3088	CNVR_1791
			CNVR_3095	CNVR_1792
			CNVR_3097	CNVR_1794
			CNVR_3103	CNVR_1795
			CNVR_3105	CNVR_1796
			CNVR_3107	CNVR_1797
			CNVR_3109	CNVR_1798
			CNVR_3110	CNVR_1799
			CNVR_3120	CNVR_1801
			CNVR_3134	CNVR_1803
			CNVR_3137	CNVR_1804
			CNVR_3145	CNVR_1805
			CNVR_3147	CNVR_1806
			CNVR_3156	CNVR_1807
			CNVR_3170	CNVR_1809
			CNVR_3171	CNVR_1810
			CNVR_3173	CNVR_1811
			CNVR_3184	CNVR_1812
			CNVR_3190	CNVR_1813
			CNVR_3191	CNVR_1814
			CNVR_3192	CNVR_1815
			CNVR_3196	CNVR_1816
			CNVR_3197	CNVR_1817
			CNVR_3200	CNVR_1818
			CNVR_3218	CNVR_1822
			CNVR_3219	CNVR_1826
			CNVR_3221	CNVR_1827
			CNVR_3229	CNVR_1828
			CNVR_3230	CNVR_1829
			CNVR_3234	CNVR_1830
			CNVR_3239	CNVR_1831
			CNVR_3243	CNVR_1832
			CNVR_3245	CNVR_1833
			CNVR_3249	CNVR_1834
			CNVR_3251	CNVR_1835
			CNVR_3253	CNVR_1837
			CNVR_3254	CNVR_1838
			CNVR_3255	CNVR_1841
			CNVR_3256	CNVR_1842
			CNVR_3258	CNVR_1843
			CNVR_3260	CNVR_1845
			CNVR_3261	CNVR_1846
			CNVR_3262	CNVR_1847
			CNVR_3270	CNVR_1849
			CNVR_3273	CNVR_1850
			CNVR_3274	CNVR_1852
			CNVR_3275	CNVR_1853
			CNVR_3277	CNVR_1855
			CNVR_3290	CNVR_1859
			CNVR_3291	CNVR_1860
			CNVR_3294	CNVR_1865
			CNVR_3295	CNVR_1866
			CNVR_3296	CNVR_1867
			CNVR_3297	CNVR_1868
			CNVR_3298	CNVR_1869
			CNVR_3299	CNVR_1870
			CNVR_3300	CNVR_1872
			CNVR_3301	CNVR_1873
			CNVR_3303	CNVR_1874
			CNVR_3305	CNVR_1875
			CNVR_3312	CNVR_1876
			CNVR_3331	CNVR_1877
			CNVR_3332	CNVR_1878
			CNVR_3333	CNVR_1879
			CNVR_3335	CNVR_1880
			CNVR_3339	CNVR_1881
			CNVR_3345	CNVR_1884
			CNVR_3346	CNVR_1885
			CNVR_3350	CNVR_1886
			CNVR_3351	CNVR_1888
			CNVR_3354	CNVR_1891
			CNVR_3355	CNVR_1893
			CNVR_3360	CNVR_1895
			CNVR_3364	CNVR_1897
			CNVR_3367	CNVR_1899
			CNVR_3368	CNVR_1903
			CNVR_3370	CNVR_1904
			CNVR_3371	CNVR_1905
			CNVR_3373	CNVR_1906
			CNVR_3374	CNVR_1908
			CNVR_3375	CNVR_1911
			CNVR_3377	CNVR_1913
			CNVR_3378	CNVR_1914
			CNVR_3384	CNVR_1916
			CNVR_3394	CNVR_1918
			CNVR_3403	CNVR_1919
			CNVR_3412	CNVR_1920
			CNVR_3415	CNVR_1921
			CNVR_3417	CNVR_1922
			CNVR_3418	CNVR_1923
			CNVR_3419	CNVR_1924
			CNVR_3422	CNVR_1926
			CNVR_3423	CNVR_1927
			CNVR_3426	CNVR_1928
			CNVR_3427	CNVR_1929
			CNVR_3439	CNVR_1930
			CNVR_3444	CNVR_1931
			CNVR_3445	CNVR_1932
			CNVR_3447	CNVR_1934
			CNVR_3448	CNVR_1935
			CNVR_3450	CNVR_1937
			CNVR_3451	CNVR_1938
			CNVR_3454	CNVR_1939
			CNVR_3455	CNVR_1940
			CNVR_3456	CNVR_1941
			CNVR_3458	CNVR_1942
			CNVR_3465	CNVR_1943
			CNVR_3472	CNVR_1944
			CNVR_3474	CNVR_1951
			CNVR_3478	CNVR_1956
			CNVR_3479	CNVR_1957
			CNVR_3481	CNVR_1958
			CNVR_3483	CNVR_1963
			CNVR_3485	CNVR_1965
			CNVR_3496	CNVR_1966
			CNVR_3501	CNVR_1968
			CNVR_3518	CNVR_1969
			CNVR_3522	CNVR_1972
			CNVR_3523	CNVR_1973
			CNVR_3530	CNVR_1975
			CNVR_3531	CNVR_1976
			CNVR_3532	CNVR_1979
			CNVR_3538	CNVR_1980
			CNVR_3540	CNVR_1983
			CNVR_3541	CNVR_1988
			CNVR_3546	CNVR_1989
			CNVR_3548	CNVR_1991
			CNVR_3556	CNVR_1992
			CNVR_3560	CNVR_1995
			CNVR_3565	CNVR_1996
			CNVR_3577	CNVR_1997
			CNVR_3588	CNVR_1999
			CNVR_3590	CNVR_2000
			CNVR_3592	CNVR_2001
			CNVR_3594	CNVR_2002
			CNVR_3596	CNVR_2003
			CNVR_3597	CNVR_2005
			CNVR_3603	CNVR_2006
			CNVR_3606	CNVR_2007
			CNVR_3607	CNVR_2008
			CNVR_3610	CNVR_2010
			CNVR_3611	CNVR_2012
			CNVR_3612	CNVR_2014
			CNVR_3615	CNVR_2015
			CNVR_3616	CNVR_2016
			CNVR_3621	CNVR_2017
			CNVR_3625	CNVR_2018
			CNVR_3628	CNVR_2019
			CNVR_3633	CNVR_2020
			CNVR_3634	CNVR_2022
			CNVR_3642	CNVR_2023
			CNVR_3647	CNVR_2024
			CNVR_3648	CNVR_2025
			CNVR_3653	CNVR_2026
			CNVR_3655	CNVR_2027
			CNVR_3663	CNVR_2028
			CNVR_3674	CNVR_2029
			CNVR_3677	CNVR_2030
			CNVR_3682	CNVR_2033
			CNVR_3690	CNVR_2034
			CNVR_3705	CNVR_2039
			CNVR_3709	CNVR_2040
			CNVR_3710	CNVR_2041
			CNVR_3717	CNVR_2044
			CNVR_3725	CNVR_2045
			CNVR_3733	CNVR_2046
			CNVR_3745	CNVR_2052
			CNVR_3751	CNVR_2053
			CNVR_3757	CNVR_2054
			CNVR_3764	CNVR_2055
			CNVR_3765	CNVR_2056
			CNVR_3771	CNVR_2057
			CNVR_3772	CNVR_2058
			CNVR_3773	CNVR_2059
			CNVR_3774	CNVR_2060
			CNVR_3775	CNVR_2061
			CNVR_3777	CNVR_2063
			CNVR_3778	CNVR_2065
			CNVR_3779	CNVR_2066
			CNVR_3780	CNVR_2067
			CNVR_3781	CNVR_2069
			CNVR_3782	CNVR_2070
			CNVR_3783	CNVR_2071
			CNVR_3787	CNVR_2072
			CNVR_3788	CNVR_2073
			CNVR_3815	CNVR_2075
			CNVR_3818	CNVR_2076
			CNVR_3823	CNVR_2077
			CNVR_3824	CNVR_2078
			CNVR_3827	CNVR_2079
			CNVR_3829	CNVR_2082
			CNVR_3830	CNVR_2084
			CNVR_3837	CNVR_2087
			CNVR_3847	CNVR_2088
			CNVR_3849	CNVR_2091
			CNVR_3856	CNVR_2092
			CNVR_3862	CNVR_2093
			CNVR_3864	CNVR_2094
			CNVR_3877	CNVR_2096
			CNVR_3887	CNVR_2100
			CNVR_3888	CNVR_2101
			CNVR_3889	CNVR_2102
			CNVR_3891	CNVR_2103
			CNVR_3892	CNVR_2105
			CNVR_3893	CNVR_2107
			CNVR_3894	CNVR_2108
			CNVR_3895	CNVR_2109
			CNVR_3896	CNVR_2111
			CNVR_3897	CNVR_2112
			CNVR_3898	CNVR_2113
			CNVR_3903	CNVR_2114
			CNVR_3905	CNVR_2115
			CNVR_3906	CNVR_2116
			CNVR_3907	CNVR_2118
			CNVR_3908	CNVR_2121
			CNVR_3909	CNVR_2123
			CNVR_3912	CNVR_2125
			CNVR_3920	CNVR_2126
			CNVR_3928	CNVR_2131
			CNVR_3933	CNVR_2134
			CNVR_3934	CNVR_2136
			CNVR_3935	CNVR_2137
			CNVR_3936	CNVR_2139
			CNVR_3937	CNVR_2140
			CNVR_3941	CNVR_2141
			CNVR_3942	CNVR_2142
			CNVR_3946	CNVR_2144
			CNVR_3948	CNVR_2147
			CNVR_3950	CNVR_2148
			CNVR_3951	CNVR_2149
			CNVR_3952	CNVR_2151
			CNVR_3955	CNVR_2153
			CNVR_3958	CNVR_2154
			CNVR_3959	CNVR_2155
			CNVR_3967	CNVR_2156
			CNVR_3968	CNVR_2158
			CNVR_3973	CNVR_2159
			CNVR_3976	CNVR_2160
			CNVR_3977	CNVR_2161
			CNVR_3982	CNVR_2163
			CNVR_3990	CNVR_2164
			CNVR_3991	CNVR_2165
			CNVR_3992	CNVR_2166
			CNVR_3994	CNVR_2167
			CNVR_3998	CNVR_2171
			CNVR_4001	CNVR_2173
			CNVR_4004	CNVR_2174
			CNVR_4012	CNVR_2175
			CNVR_4013	CNVR_2176
			CNVR_4015	CNVR_2177
			CNVR_4017	CNVR_2182
			CNVR_4023	CNVR_2183
			CNVR_4025	CNVR_2184
			CNVR_4028	CNVR_2185
			CNVR_4029	CNVR_2188
			CNVR_4031	CNVR_2189
			CNVR_4032	CNVR_2190
			CNVR_4033	CNVR_2194
			CNVR_4034	CNVR_2195
			CNVR_4036	CNVR_2196
			CNVR_4039	CNVR_2198
			CNVR_4041	CNVR_2199
			CNVR_4042	CNVR_2200
			CNVR_4043	CNVR_2201
			CNVR_4044	CNVR_2202
			CNVR_4049	CNVR_2203
			CNVR_4061	CNVR_2205
			CNVR_4062	CNVR_2206
			CNVR_4071	CNVR_2208
			CNVR_4072	CNVR_2209
			CNVR_4073	CNVR_2210
			CNVR_4075	CNVR_2211
			CNVR_4078	CNVR_2212
			CNVR_4079	CNVR_2214
			CNVR_4080	CNVR_2215
			CNVR_4083	CNVR_2217
			CNVR_4084	CNVR_2218
			CNVR_4088	CNVR_2219
			CNVR_4089	CNVR_2221
			CNVR_4090	CNVR_2223
			CNVR_4091	CNVR_2228
			CNVR_4094	CNVR_2229
			CNVR_4095	CNVR_2230
			CNVR_4096	CNVR_2231
			CNVR_4097	CNVR_2232
			CNVR_4099	CNVR_2234
			CNVR_4100	CNVR_2235
			CNVR_4101	CNVR_2236
			CNVR_4102	CNVR_2238
			CNVR_4103	CNVR_2239
			CNVR_4104	CNVR_2242
			CNVR_4105	CNVR_2243
			CNVR_4106	CNVR_2244
			CNVR_4108	CNVR_2245
			CNVR_4109	CNVR_2247
			CNVR_4110	CNVR_2248
			CNVR_4111	CNVR_2249
			CNVR_4112	CNVR_2252
			CNVR_4114	CNVR_2253
			CNVR_4116	CNVR_2255
			CNVR_4117	CNVR_2256
			CNVR_4118	CNVR_2258
			CNVR_4119	CNVR_2259
			CNVR_4122	CNVR_2260
			CNVR_4124	CNVR_2261
			CNVR_4125	CNVR_2262
			CNVR_4126	CNVR_2263
			CNVR_4127	CNVR_2265
			CNVR_4130	CNVR_2266
			CNVR_4132	CNVR_2270
			CNVR_4133	CNVR_2274
			CNVR_4134	CNVR_2275
			CNVR_4135	CNVR_2276
			CNVR_4136	CNVR_2279
			CNVR_4138	CNVR_2280
			CNVR_4139	CNVR_2281
			CNVR_4140	CNVR_2282
			CNVR_4142	CNVR_2284
			CNVR_4143	CNVR_2285
			CNVR_4144	CNVR_2286
			CNVR_4146	CNVR_2287
			CNVR_4148	CNVR_2290
			CNVR_4149	CNVR_2292
			CNVR_4151	CNVR_2293
			CNVR_4152	CNVR_2294
			CNVR_4153	CNVR_2295
			CNVR_4154	CNVR_2296
			CNVR_4155	CNVR_2297
			CNVR_4156	CNVR_2298
			CNVR_4157	CNVR_2299
			CNVR_4158	CNVR_2303
			CNVR_4160	CNVR_2304
			CNVR_4161	CNVR_2305
			CNVR_4163	CNVR_2307
			CNVR_4164	CNVR_2308
			CNVR_4166	CNVR_2309
			CNVR_4168	CNVR_2311
			CNVR_4169	CNVR_2312
			CNVR_4170	CNVR_2314
			CNVR_4171	CNVR_2315
			CNVR_4173	CNVR_2316
			CNVR_4174	CNVR_2318
			CNVR_4176	CNVR_2319
			CNVR_4177	CNVR_2320
			CNVR_4179	CNVR_2322
			CNVR_4180	CNVR_2324
			CNVR_4181	CNVR_2326
			CNVR_4183	CNVR_2330
			CNVR_4186	CNVR_2331
			CNVR_4187	CNVR_2333
			CNVR_4190	CNVR_2334
			CNVR_4191	CNVR_2336
			CNVR_4192	CNVR_2338
			CNVR_4198	CNVR_2339
			CNVR_4200	CNVR_2340
			CNVR_4202	CNVR_2341
			CNVR_4204	CNVR_2343
			CNVR_4205	CNVR_2346
			CNVR_4206	CNVR_2347
			CNVR_4214	CNVR_2348
			CNVR_4215	CNVR_2354
			CNVR_4216	CNVR_2355
			CNVR_4218	CNVR_2356
			CNVR_4219	CNVR_2359
			CNVR_4220	CNVR_2360
			CNVR_4223	CNVR_2361
			CNVR_4228	CNVR_2362
			CNVR_4229	CNVR_2363
			CNVR_4231	CNVR_2364
			CNVR_4236	CNVR_2365
			CNVR_4238	CNVR_2366
			CNVR_4240	CNVR_2367
			CNVR_4242	CNVR_2368
			CNVR_4244	CNVR_2370
			CNVR_4245	CNVR_2371
			CNVR_4246	CNVR_2373
			CNVR_4249	CNVR_2374
			CNVR_4253	CNVR_2375
			CNVR_4254	CNVR_2377
			CNVR_4255	CNVR_2378
			CNVR_4257	CNVR_2380
			CNVR_4261	CNVR_2381
			CNVR_4264	CNVR_2382
			CNVR_4265	CNVR_2383
			CNVR_4266	CNVR_2384
			CNVR_4267	CNVR_2385
			CNVR_4268	CNVR_2386
			CNVR_4269	CNVR_2387
			CNVR_4270	CNVR_2388
			CNVR_4271	CNVR_2392
			CNVR_4272	CNVR_2393
			CNVR_4273	CNVR_2394
			CNVR_4274	CNVR_2395
			CNVR_4276	CNVR_2396
			CNVR_4281	CNVR_2397
			CNVR_4282	CNVR_2398
			CNVR_4283	CNVR_2399
			CNVR_4290	CNVR_2400
			CNVR_4291	CNVR_2403
			CNVR_4292	CNVR_2406
			CNVR_4293	CNVR_2407
			CNVR_4297	CNVR_2408
			CNVR_4303	CNVR_2411
			CNVR_4304	CNVR_2413
			CNVR_4305	CNVR_2415
			CNVR_4306	CNVR_2416
			CNVR_4308	CNVR_2417
			CNVR_4313	CNVR_2419
			CNVR_4315	CNVR_2420
			CNVR_4317	CNVR_2421
			CNVR_4320	CNVR_2423
			CNVR_4321	CNVR_2424
			CNVR_4322	CNVR_2425
			CNVR_4323	CNVR_2426
			CNVR_4325	CNVR_2427
			CNVR_4326	CNVR_2428
			CNVR_4327	CNVR_2429
			CNVR_4329	CNVR_2430
			CNVR_4336	CNVR_2435
			CNVR_4337	CNVR_2436
			CNVR_4339	CNVR_2437
			CNVR_4341	CNVR_2438
			CNVR_4343	CNVR_2439
			CNVR_4345	CNVR_2444
			CNVR_4346	CNVR_2445
			CNVR_4347	CNVR_2446
			CNVR_4350	CNVR_2447
			CNVR_4353	CNVR_2448
			CNVR_4354	CNVR_2449
			CNVR_4356	CNVR_2450
			CNVR_4359	CNVR_2451
			CNVR_4360	CNVR_2452
			CNVR_4361	CNVR_2453
			CNVR_4363	CNVR_2455
			CNVR_4364	CNVR_2456
			CNVR_4367	CNVR_2457
			CNVR_4371	CNVR_2458
			CNVR_4372	CNVR_2459
			CNVR_4379	CNVR_2460
			CNVR_4380	CNVR_2462
			CNVR_4382	CNVR_2463
			CNVR_4383	CNVR_2464
			CNVR_4384	CNVR_2465
			CNVR_4385	CNVR_2467
			CNVR_4387	CNVR_2468
			CNVR_4390	CNVR_2469
			CNVR_4393	CNVR_2470
			CNVR_4394	CNVR_2471
			CNVR_4396	CNVR_2472
			CNVR_4401	CNVR_2473
			CNVR_4412	CNVR_2474
			CNVR_4416	CNVR_2475
			CNVR_4418	CNVR_2476
			CNVR_4420	CNVR_2477
			CNVR_4422	CNVR_2479
			CNVR_4423	CNVR_2480
			CNVR_4424	CNVR_2481
			CNVR_4426	CNVR_2482
			CNVR_4429	CNVR_2483
			CNVR_4431	CNVR_2484
			CNVR_4436	CNVR_2485
			CNVR_4437	CNVR_2486
			CNVR_4440	CNVR_2488
			CNVR_4442	CNVR_2489
			CNVR_4447	CNVR_2490
			CNVR_4448	CNVR_2491
			CNVR_4449	CNVR_2492
			CNVR_4451	CNVR_2493
			CNVR_4452	CNVR_2496
			CNVR_4453	CNVR_2497
			CNVR_4455	CNVR_2498
			CNVR_4456	CNVR_2499
			CNVR_4458	CNVR_2502
			CNVR_4459	CNVR_2503
			CNVR_4460	CNVR_2504
			CNVR_4463	CNVR_2505
			CNVR_4467	CNVR_2510
			CNVR_4468	CNVR_2514
			CNVR_4471	CNVR_2517
			CNVR_4476	CNVR_2518
			CNVR_4477	CNVR_2520
			CNVR_4479	CNVR_2523
			CNVR_4480	CNVR_2530
			CNVR_4481	CNVR_2532
			CNVR_4482	CNVR_2533
			CNVR_4483	CNVR_2534
			CNVR_4484	CNVR_2535
			CNVR_4486	CNVR_2537
			CNVR_4487	CNVR_2539
			CNVR_4488	CNVR_2540
			CNVR_4489	CNVR_2541
			CNVR_4490	CNVR_2542
			CNVR_4491	CNVR_2544
			CNVR_4494	CNVR_2546
			CNVR_4496	CNVR_2547
			CNVR_4497	CNVR_2548
			CNVR_4501	CNVR_2549
			CNVR_4502	CNVR_2550
			CNVR_4504	CNVR_2553
			CNVR_4505	CNVR_2554
			CNVR_4506	CNVR_2557
			CNVR_4507	CNVR_2558
			CNVR_4508	CNVR_2559
			CNVR_4509	CNVR_2560
			CNVR_4511	CNVR_2562
			CNVR_4512	CNVR_2564
			CNVR_4514	CNVR_2565
			CNVR_4523	CNVR_2567
			CNVR_4524	CNVR_2572
			CNVR_4529	CNVR_2574
			CNVR_4530	CNVR_2576
			CNVR_4533	CNVR_2577
			CNVR_4534	CNVR_2580
			CNVR_4535	CNVR_2581
			CNVR_4536	CNVR_2583
			CNVR_4537	CNVR_2584
			CNVR_4540	CNVR_2585
			CNVR_4541	CNVR_2586
			CNVR_4548	CNVR_2588
			CNVR_4552	CNVR_2589
			CNVR_4553	CNVR_2591
			CNVR_4554	CNVR_2592
			CNVR_4555	CNVR_2593
			CNVR_4557	CNVR_2594
			CNVR_4559	CNVR_2595
			CNVR_4562	CNVR_2596
			CNVR_4563	CNVR_2597
			CNVR_4565	CNVR_2598
			CNVR_4567	CNVR_2599
			CNVR_4568	CNVR_2600
			CNVR_4570	CNVR_2601
			CNVR_4571	CNVR_2602
			CNVR_4572	CNVR_2603
			CNVR_4575	CNVR_2604
			CNVR_4578	CNVR_2606
			CNVR_4580	CNVR_2608
			CNVR_4581	CNVR_2610
			CNVR_4582	CNVR_2611
			CNVR_4585	CNVR_2617
			CNVR_4586	CNVR_2618
			CNVR_4589	CNVR_2620
			CNVR_4592	CNVR_2621
			CNVR_4594	CNVR_2623
			CNVR_4595	CNVR_2624
			CNVR_4599	CNVR_2625
			CNVR_4600	CNVR_2627
			CNVR_4603	CNVR_2631
			CNVR_4604	CNVR_2633
			CNVR_4605	CNVR_2634
			CNVR_4606	CNVR_2635
			CNVR_4607	CNVR_2636
			CNVR_4609	CNVR_2637
			CNVR_4614	CNVR_2638
			CNVR_4615	CNVR_2639
			CNVR_4617	CNVR_2641
			CNVR_4621	CNVR_2642
			CNVR_4622	CNVR_2643
			CNVR_4623	CNVR_2645
			CNVR_4624	CNVR_2646
			CNVR_4625	CNVR_2647
			CNVR_4626	CNVR_2648
			CNVR_4641	CNVR_2650
			CNVR_4643	CNVR_2651
			CNVR_4644	CNVR_2652
			CNVR_4649	CNVR_2653
			CNVR_4650	CNVR_2654
			CNVR_4653	CNVR_2657
			CNVR_4654	CNVR_2658
			CNVR_4656	CNVR_2660
			CNVR_4657	CNVR_2661
			CNVR_4660	CNVR_2662
			CNVR_4661	CNVR_2663
			CNVR_4664	CNVR_2664
			CNVR_4665	CNVR_2665
			CNVR_4666	CNVR_2666
			CNVR_4667	CNVR_2667
			CNVR_4668	CNVR_2668
			CNVR_4671	CNVR_2669
			CNVR_4673	CNVR_2671
			CNVR_4674	CNVR_2672
			CNVR_4675	CNVR_2673
			CNVR_4680	CNVR_2674
			CNVR_4681	CNVR_2675
			CNVR_4683	CNVR_2677
			CNVR_4685	CNVR_2678
			CNVR_4686	CNVR_2679
			CNVR_4687	CNVR_2680
			CNVR_4690	CNVR_2681
			CNVR_4694	CNVR_2682
			CNVR_4695	CNVR_2686
			CNVR_4696	CNVR_2689
			CNVR_4699	CNVR_2690
			CNVR_4704	CNVR_2691
			CNVR_4705	CNVR_2692
			CNVR_4712	CNVR_2694
			CNVR_4714	CNVR_2695
			CNVR_4715	CNVR_2696
			CNVR_4719	CNVR_2697
			CNVR_4720	CNVR_2698
			CNVR_4722	CNVR_2699
			CNVR_4723	CNVR_2700
			CNVR_4726	CNVR_2705
			CNVR_4727	CNVR_2706
			CNVR_4728	CNVR_2708
			CNVR_4730	CNVR_2710
			CNVR_4731	CNVR_2713
			CNVR_4733	CNVR_2715
			CNVR_4736	CNVR_2717
			CNVR_4737	CNVR_2720
			CNVR_4739	CNVR_2725
			CNVR_4744	CNVR_2727
			CNVR_4745	CNVR_2728
			CNVR_4753	CNVR_2729
			CNVR_4756	CNVR_2730
			CNVR_4763	CNVR_2731
			CNVR_4765	CNVR_2736
			CNVR_4768	CNVR_2737
			CNVR_4769	CNVR_2739
			CNVR_4770	CNVR_2742
			CNVR_4776	CNVR_2743
			CNVR_4779	CNVR_2745
			CNVR_4782	CNVR_2746
			CNVR_4784	CNVR_2748
			CNVR_4786	CNVR_2750
			CNVR_4788	CNVR_2751
			CNVR_4789	CNVR_2752
			CNVR_4793	CNVR_2753
			CNVR_4801	CNVR_2754
			CNVR_4807	CNVR_2755
			CNVR_4811	CNVR_2756
			CNVR_4816	CNVR_2758
			CNVR_4827	CNVR_2759
			CNVR_4830	CNVR_2760
			CNVR_4832	CNVR_2762
			CNVR_4835	CNVR_2763
			CNVR_4838	CNVR_2765
			CNVR_4839	CNVR_2766
			CNVR_4840	CNVR_2767
			CNVR_4841	CNVR_2769
			CNVR_4845	CNVR_2770
			CNVR_4846	CNVR_2771
			CNVR_4851	CNVR_2772
			CNVR_4853	CNVR_2773
			CNVR_4867	CNVR_2774
			CNVR_4868	CNVR_2775
			CNVR_4871	CNVR_2776
			CNVR_4872	CNVR_2777
			CNVR_4873	CNVR_2778
			CNVR_4877	CNVR_2779
			CNVR_4879	CNVR_2782
			CNVR_4883	CNVR_2783
			CNVR_4887	CNVR_2784
			CNVR_4889	CNVR_2786
			CNVR_4890	CNVR_2787
			CNVR_4893	CNVR_2788
			CNVR_4894	CNVR_2789
			CNVR_4896	CNVR_2790
			CNVR_4898	CNVR_2791
			CNVR_4901	CNVR_2792
			CNVR_4903	CNVR_2793
			CNVR_4904	CNVR_2794
			CNVR_4905	CNVR_2795
			CNVR_4906	CNVR_2796
			CNVR_4907	CNVR_2797
			CNVR_4908	CNVR_2800
			CNVR_4912	CNVR_2801
			CNVR_4913	CNVR_2802
			CNVR_4914	CNVR_2803
			CNVR_4915	CNVR_2804
			CNVR_4916	CNVR_2805
			CNVR_4919	CNVR_2806
			CNVR_4920	CNVR_2808
			CNVR_4921	CNVR_2809
			CNVR_4922	CNVR_2811
			CNVR_4923	CNVR_2812
			CNVR_4924	CNVR_2813
			CNVR_4928	CNVR_2815
			CNVR_4929	CNVR_2817
			CNVR_4931	CNVR_2818
			CNVR_4934	CNVR_2819
			CNVR_4935	CNVR_2820
			CNVR_4937	CNVR_2821
			CNVR_4939	CNVR_2824
			CNVR_4940	CNVR_2826
			CNVR_4941	CNVR_2827
			CNVR_4942	CNVR_2828
			CNVR_4946	CNVR_2829
			CNVR_4948	CNVR_2830
			CNVR_4949	CNVR_2833
			CNVR_4950	CNVR_2834
			CNVR_4952	CNVR_2835
			CNVR_4954	CNVR_2836
			CNVR_4956	CNVR_2838
			CNVR_4958	CNVR_2839
			CNVR_4966	CNVR_2840
			CNVR_4967	CNVR_2842
			CNVR_4972	CNVR_2847
			CNVR_4975	CNVR_2852
			CNVR_4976	CNVR_2855
			CNVR_4977	CNVR_2856
			CNVR_4979	CNVR_2857
			CNVR_4983	CNVR_2858
			CNVR_4984	CNVR_2859
			CNVR_4985	CNVR_2860
			CNVR_4986	CNVR_2861
			CNVR_4990	CNVR_2862
			CNVR_4992	CNVR_2864
			CNVR_5006	CNVR_2865
			CNVR_5011	CNVR_2867
			CNVR_5014	CNVR_2868
			CNVR_5015	CNVR_2869
			CNVR_5018	CNVR_2870
			CNVR_5019	CNVR_2872
			CNVR_5020	CNVR_2873
			CNVR_5031	CNVR_2874
			CNVR_5032	CNVR_2875
			CNVR_5034	CNVR_2876
			CNVR_5035	CNVR_2877
			CNVR_5041	CNVR_2879
			CNVR_5042	CNVR_2880
			CNVR_5044	CNVR_2881
			CNVR_5047	CNVR_2882
			CNVR_5052	CNVR_2883
			CNVR_5058	CNVR_2884
			CNVR_5061	CNVR_2885
			CNVR_5062	CNVR_2886
			CNVR_5064	CNVR_2887
			CNVR_5065	CNVR_2889
			CNVR_5073	CNVR_2893
			CNVR_5075	CNVR_2894
			CNVR_5076	CNVR_2895
			CNVR_5078	CNVR_2896
			CNVR_5082	CNVR_2897
			CNVR_5083	CNVR_2898
			CNVR_5087	CNVR_2899
			CNVR_5088	CNVR_2900
			CNVR_5089	CNVR_2901
			CNVR_5093	CNVR_2902
			CNVR_5098	CNVR_2904
			CNVR_5104	CNVR_2905
			CNVR_5105	CNVR_2908
			CNVR_5106	CNVR_2909
			CNVR_5108	CNVR_2910
			CNVR_5119	CNVR_2911
			CNVR_5122	CNVR_2912
			CNVR_5125	CNVR_2914
			CNVR_5126	CNVR_2915
			CNVR_5139	CNVR_2916
			CNVR_5141	CNVR_2917
			CNVR_5142	CNVR_2918
			CNVR_5143	CNVR_2919
			CNVR_5144	CNVR_2921
			CNVR_5146	CNVR_2922
			CNVR_5147	CNVR_2923
			CNVR_5148	CNVR_2924
			CNVR_5149	CNVR_2925
			CNVR_5151	CNVR_2926
			CNVR_5153	CNVR_2927
			CNVR_5157	CNVR_2929
			CNVR_5158	CNVR_2930
			CNVR_5161	CNVR_2931
			CNVR_5164	CNVR_2932
			CNVR_5166	CNVR_2933
			CNVR_5181	CNVR_2934
			CNVR_5182	CNVR_2935
			CNVR_5183	CNVR_2936
			CNVR_5184	CNVR_2937
			CNVR_5185	CNVR_2938
			CNVR_5186	CNVR_2939
			CNVR_5187	CNVR_2940
			CNVR_5188	CNVR_2942
			CNVR_5189	CNVR_2943
			CNVR_5190	CNVR_2948
			CNVR_5191	CNVR_2951
			CNVR_5192	CNVR_2952
			CNVR_5193	CNVR_2953
			CNVR_5195	CNVR_2955
			CNVR_5196	CNVR_2956
			CNVR_5199	CNVR_2958
			CNVR_5200	CNVR_2959
			CNVR_5203	CNVR_2960
			CNVR_5204	CNVR_2962
			CNVR_5205	CNVR_2963
			CNVR_5211	CNVR_2964
			CNVR_5214	CNVR_2965
			CNVR_5215	CNVR_2966
			CNVR_5220	CNVR_2967
			CNVR_5227	CNVR_2968
			CNVR_5229	CNVR_2970
			CNVR_5233	CNVR_2971
			CNVR_5234	CNVR_2972
			CNVR_5236	CNVR_2975
			CNVR_5237	CNVR_2976
			CNVR_5241	CNVR_2978
			CNVR_5248	CNVR_2980
			CNVR_5249	CNVR_2981
			CNVR_5256	CNVR_2982
			CNVR_5264	CNVR_2986
			CNVR_5266	CNVR_2988
			CNVR_5268	CNVR_2992
			CNVR_5275	CNVR_2996
			CNVR_5276	CNVR_2999
			CNVR_5278	CNVR_3001
			CNVR_5285	CNVR_3005
			CNVR_5287	CNVR_3006
			CNVR_5288	CNVR_3007
			CNVR_5290	CNVR_3008
			CNVR_5291	CNVR_3009
			CNVR_5293	CNVR_3010
			CNVR_5295	CNVR_3011
			CNVR_5297	CNVR_3012
			CNVR_5298	CNVR_3013
			CNVR_5299	CNVR_3014
			CNVR_5300	CNVR_3015
			CNVR_5303	CNVR_3017
			CNVR_5305	CNVR_3018
			CNVR_5307	CNVR_3019
			CNVR_5310	CNVR_3022
			CNVR_5312	CNVR_3023
			CNVR_5316	CNVR_3024
			CNVR_5324	CNVR_3026
			CNVR_5326	CNVR_3028
			CNVR_5347	CNVR_3029
			CNVR_5351	CNVR_3030
			CNVR_5353	CNVR_3031
			CNVR_5354	CNVR_3034
			CNVR_5355	CNVR_3036
			CNVR_5356	CNVR_3037
			CNVR_5357	CNVR_3038
			CNVR_5363	CNVR_3041
			CNVR_5365	CNVR_3042
			CNVR_5366	CNVR_3043
			CNVR_5367	CNVR_3044
			CNVR_5368	CNVR_3045
			CNVR_5372	CNVR_3046
			CNVR_5373	CNVR_3049
			CNVR_5375	CNVR_3050
			CNVR_5376	CNVR_3051
			CNVR_5377	CNVR_3052
			CNVR_5378	CNVR_3053
			CNVR_5379	CNVR_3054
			CNVR_5381	CNVR_3055
			CNVR_5383	CNVR_3058
			CNVR_5385	CNVR_3059
			CNVR_5387	CNVR_3060
			CNVR_5391	CNVR_3061
			CNVR_5393	CNVR_3065
			CNVR_5396	CNVR_3066
			CNVR_5399	CNVR_3067
			CNVR_5400	CNVR_3068
			CNVR_5401	CNVR_3069
			CNVR_5402	CNVR_3070
			CNVR_5403	CNVR_3071
			CNVR_5404	CNVR_3072
			CNVR_5405	CNVR_3073
			CNVR_5408	CNVR_3074
			CNVR_5409	CNVR_3075
			CNVR_5412	CNVR_3076
			CNVR_5415	CNVR_3077
			CNVR_5416	CNVR_3078
			CNVR_5418	CNVR_3079
			CNVR_5419	CNVR_3080
			CNVR_5422	CNVR_3081
			CNVR_5423	CNVR_3082
			CNVR_5428	CNVR_3083
			CNVR_5431	CNVR_3085
			CNVR_5434	CNVR_3086
			CNVR_5435	CNVR_3087
			CNVR_5436	CNVR_3089
			CNVR_5438	CNVR_3090
			CNVR_5444	CNVR_3093
			CNVR_5446	CNVR_3094
			CNVR_5447	CNVR_3096
			CNVR_5454	CNVR_3098
			CNVR_5455	CNVR_3099
			CNVR_5456	CNVR_3100
			CNVR_5457	CNVR_3101
			CNVR_5464	CNVR_3102
			CNVR_5465	CNVR_3104
			CNVR_5471	CNVR_3108
			CNVR_5472	CNVR_3111
			CNVR_5478	CNVR_3112
			CNVR_5479	CNVR_3113
			CNVR_5481	CNVR_3114
			CNVR_5482	CNVR_3117
			CNVR_5483	CNVR_3118
			CNVR_5500	CNVR_3119
			CNVR_5501	CNVR_3121
			CNVR_5505	CNVR_3122
			CNVR_5506	CNVR_3123
			CNVR_5508	CNVR_3124
			CNVR_5509	CNVR_3125
			CNVR_5513	CNVR_3126
			CNVR_5514	CNVR_3127
			CNVR_5515	CNVR_3128
			CNVR_5516	CNVR_3129
			CNVR_5519	CNVR_3130
			CNVR_5520	CNVR_3131
			CNVR_5522	CNVR_3132
			CNVR_5523	CNVR_3133
			CNVR_5525	CNVR_3135
			CNVR_5528	CNVR_3136
			CNVR_5531	CNVR_3138
			CNVR_5532	CNVR_3139
			CNVR_5534	CNVR_3140
			CNVR_5536	CNVR_3141
			CNVR_5537	CNVR_3142
			CNVR_5542	CNVR_3143
			CNVR_5547	CNVR_3144
			CNVR_5551	CNVR_3146
			CNVR_5554	CNVR_3148
			CNVR_5555	CNVR_3149
			CNVR_5557	CNVR_3150
			CNVR_5559	CNVR_3151
[truncated: 4,118 more rows]
